# Supplementary material for: Untargeted Metabolome Analyses Revealed Potential Metabolic Mechanisms of Leymus chinensis in Response to Simulated Animal Feeding
Source: Int J Mol Sci. 2024 Jun 1;25(11):6110. doi: 10.3390/ijms25116110 (PMC11173140; doi:10.3390/ijms25116110)
Supplement: Supplementary file 1 [file ijms-25-06110-s001.zip › Table S1.xlsx]

## Sheet: Table S1
Table S1 Metabolites annotated in KEGG database
Metabolite_ID	name	KEGG_annotation	KEGG_pathway_annotation
neg_10009	Androsta-1,4-diene-3,17-dione	C20144	Steroid degradation(ko00984);;Metabolic pathways(ko01100);;Microbial metabolism in diverse environments(ko01120)
neg_10031	8-Methylthiooctanaldoxime	C17251	Glucosinolate biosynthesis(ko00966);;2-Oxocarboxylic acid metabolism(ko01210)
neg_10079	Terpendole G	C20586	Indole diterpene alkaloid biosynthesis(ko00403);;Biosynthesis of secondary metabolites(ko01110)
neg_10091	Avermectin B1b	C11967	Biosynthesis of 12-, 14- and 16-membered macrolides(ko00522);;Metabolic pathways(ko01100);;Biosynthesis of secondary metabolites(ko01110)
neg_10095	(15S)-15-Hydroxy-5,8,11-cis-13-trans-eicosatetraenoate	C04742	Arachidonic acid metabolism(ko00590);;Inflammatory mediator regulation of TRP channels(ko04750)
neg_1010	2-Phosphoglycolate	C00988	Glyoxylate and dicarboxylate metabolism(ko00630);;Metabolic pathways(ko01100);;Biosynthesis of secondary metabolites(ko01110);;Carbon metabolism(ko01200)
neg_10125	Leukotriene E4	C05952	--
neg_10148	Phytyl diphosphate	C05427	--
neg_10172	Leukotriene B4	C02165	Arachidonic acid metabolism(ko00590);;Metabolic pathways(ko01100);;PPAR signaling pathway(ko03320);;Neuroactive ligand-receptor interaction(ko04080);;Serotonergic synapse(ko04726);;Inflammatory mediator regulation of TRP channels(ko04750);;Bile secretion(ko04976);;Eicosanoids(ko07034)
neg_10178	Roxithromycin	C13173	--
neg_10217	Hydroxyspirilloxanthin	C15879	Carotenoid biosynthesis(ko00906);;Metabolic pathways(ko01100);;Biosynthesis of secondary metabolites(ko01110)
neg_10225	3-Hexaprenyl-4-hydroxy-5-methoxybenzoate	C05313	--
neg_10250	17a-Ethynylestradiol	C07534	--
neg_10261	3-Hexaprenyl-4,5-dihydroxybenzoate	C05200	--
neg_10265	9-cis-Retinoic acid	C15493	Retinol metabolism(ko00830);;Metabolic pathways(ko01100);;PPAR signaling pathway(ko03320);;Intestinal immune network for IgA production(ko04672);;Adipocytokine signaling pathway(ko04920);;Pathways in cancer(ko05200);;Small cell lung cancer(ko05222);;Non-small cell lung cancer(ko05223);;Gastric cancer(ko05226)
neg_10325	Megalomicin B	C11986	Biosynthesis of 12-, 14- and 16-membered macrolides(ko00522);;Biosynthesis of secondary metabolites(ko01110)
neg_10333	3alpha,7alpha,12alpha,26-Tetrahydroxy-5beta-cholestane	C05446	Primary bile acid biosynthesis(ko00120);;Metabolic pathways(ko01100)
neg_10361	Oleandolide	C11990	Biosynthesis of 12-, 14- and 16-membered macrolides(ko00522);;Metabolic pathways(ko01100);;Biosynthesis of secondary metabolites(ko01110)
neg_10377	3alpha,7alpha,12alpha-Trihydroxy-5beta-cholestan-26-al	C01301	Primary bile acid biosynthesis(ko00120);;Metabolic pathways(ko01100)
neg_10378	Okenone	C16280	Carotenoid biosynthesis(ko00906);;Biosynthesis of secondary metabolites(ko01110)
neg_10382	Ubiquinone-9	C01967	--
neg_1041	Glutathione disulfide	C00127	Glutathione metabolism(ko00480);;Metabolic pathways(ko01100);;Biosynthesis of cofactors(ko01240);;Ferroptosis(ko04216);;Thyroid hormone synthesis(ko04918);;Chemical carcinogenesis - reactive oxygen species(ko05208);;Diabetic cardiomyopathy(ko05415)
neg_10434	8,8a-Deoxyoleandolide	C11989	Biosynthesis of 12-, 14- and 16-membered macrolides(ko00522);;Metabolic pathways(ko01100);;Biosynthesis of secondary metabolites(ko01110)
neg_10437	6-Ketoprostaglandin E1	C05962	Arachidonic acid metabolism(ko00590);;Metabolic pathways(ko01100)
neg_10469	Phenylacetylglutamine	C05597	--
neg_1051	Propynoate	C00804	beta-Alanine metabolism(ko00410);;Propanoate metabolism(ko00640);;Metabolic pathways(ko01100)
neg_10513	Terpendole J	C20545	Indole diterpene alkaloid biosynthesis(ko00403);;Biosynthesis of secondary metabolites(ko01110)
neg_10557	Echinenone	C08592	Carotenoid biosynthesis(ko00906);;Biosynthesis of secondary metabolites(ko01110)
neg_10590	Ginsenoside Ro	C17543	--
neg_10597	3-Hexaprenyl-4-hydroxybenzoate	C13425	--
neg_10699	1'-Hydroxytorulene	C15860	Carotenoid biosynthesis(ko00906)
neg_10722	Acetylcholine	C01996	Glycerophospholipid metabolism(ko00564);;cAMP signaling pathway(ko04024);;Neuroactive ligand-receptor interaction(ko04080);;Synaptic vesicle cycle(ko04721);;Cholinergic synapse(ko04725);;Taste transduction(ko04742);;Regulation of actin cytoskeleton(ko04810);;Insulin secretion(ko04911);;Salivary secretion(ko04970);;Gastric acid secretion(ko04971);;Pancreatic secretion(ko04972);;Bile secretion(ko04…
neg_10750	24-Methylidenecycloartanol	C08830	Steroid biosynthesis(ko00100);;Metabolic pathways(ko01100);;Biosynthesis of secondary metabolites(ko01110)
neg_10798	22-Hydroxydocosanoate	C19623	Cutin, suberine and wax biosynthesis(ko00073)
neg_10814	Nostoxanthin	C16284	Carotenoid biosynthesis(ko00906)
neg_10819	Sphingosine 1-phosphate	C06124	Sphingolipid metabolism(ko00600);;Metabolic pathways(ko01100);;Calcium signaling pathway(ko04020);;Sphingolipid signaling pathway(ko04071);;Phospholipase D signaling pathway(ko04072);;Neuroactive ligand-receptor interaction(ko04080);;Apelin signaling pathway(ko04371);;Fc gamma R-mediated phagocytosis(ko04666);;Tuberculosis(ko05152)
neg_10829	7alpha-Hydroxycholest-4-en-3-one	C05455	Primary bile acid biosynthesis(ko00120);;Metabolic pathways(ko01100)
neg_10831	Terpendole B	C20528	Indole diterpene alkaloid biosynthesis(ko00403);;Biosynthesis of secondary metabolites(ko01110)
neg_10835	Neurosporaxanthin	C08607	Carotenoid biosynthesis(ko00906);;Metabolic pathways(ko01100);;Biosynthesis of secondary metabolites(ko01110)
neg_10877	(-)-Jasmonoyl-L-isoleucine	C18699	Plant hormone signal transduction(ko04075)
neg_10878	Rhodopinal glucoside	C16271	Carotenoid biosynthesis(ko00906)
neg_10883	19-Hydroxytestosterone	C05579	--
neg_10912	Campesterol	C01789	--
neg_1092	(S)-Malate	C00149	Citrate cycle (TCA cycle)(ko00020);;Pyruvate metabolism(ko00620);;Glyoxylate and dicarboxylate metabolism(ko00630);;Methane metabolism(ko00680);;Carbon fixation in photosynthetic organisms(ko00710);;Carbon fixation pathways in prokaryotes(ko00720);;Biosynthesis of plant secondary metabolites(ko01060);;Biosynthesis of phenylpropanoids(ko01061);;Biosynthesis of terpenoids and steroids(ko01062);;Bio…
neg_10923	9,10-Epoxy-18-hydroxystearate	C19620	Cutin, suberine and wax biosynthesis(ko00073)
neg_10935	Taxa-4(20),11(12)-dien-5alpha-acetoxy-10beta-ol	C11898	Diterpenoid biosynthesis(ko00904);;Biosynthesis of secondary metabolites(ko01110)
neg_10959	3alpha,7alpha,12alpha-Trihydroxy-5beta-cholestanoate	C04722	--
neg_11015	3alpha,7alpha,26-Trihydroxy-5beta-cholestane	C05444	--
neg_1111	Pseudobaptigenin	C10522	Isoflavonoid biosynthesis(ko00943);;Biosynthesis of secondary metabolites(ko01110)
neg_1119	CDP-ethanolamine	C00570	Glycerophospholipid metabolism(ko00564);;Metabolic pathways(ko01100)
neg_1121	dTTP	C00459	Pyrimidine metabolism(ko00240);;Metabolic pathways(ko01100);;Nucleotide metabolism(ko01232)
neg_1142	CDP-glycerol	C00513	--
neg_1147	4-Hydroxy-L-threonine	C06056	Vitamin B6 metabolism(ko00750)
neg_1152	cAMP	C00575	Purine metabolism(ko00230);;Metabolic pathways(ko01100);;Endocrine resistance(ko01522);;Biofilm formation - Pseudomonas aeruginosa(ko02025);;Biofilm formation - Escherichia coli(ko02026);;MAPK signaling pathway(ko04010);;Ras signaling pathway(ko04014);;Rap1 signaling pathway(ko04015);;Calcium signaling pathway(ko04020);;cGMP-PKG signaling pathway(ko04022);;cAMP signaling pathway(ko04024);;Chemoki…
neg_1154	Pseudouridine 5'-phosphate	C01168	Pyrimidine metabolism(ko00240);;Metabolic pathways(ko01100)
neg_1159	Oxalosuccinate	C05379	--
neg_1174	UDP	C00015	Pyrimidine metabolism(ko00240);;Zeatin biosynthesis(ko00908);;Metabolic pathways(ko01100);;Nucleotide metabolism(ko01232);;Biosynthesis of cofactors(ko01240);;Neuroactive ligand-receptor interaction(ko04080)
neg_1187	1-Methyluric acid	C16359	Caffeine metabolism(ko00232)
neg_1201	Chlorogenate	C00852	Phenylpropanoid biosynthesis(ko00940);;Flavonoid biosynthesis(ko00941);;Stilbenoid, diarylheptanoid and gingerol biosynthesis(ko00945);;Biosynthesis of secondary metabolites(ko01110)
neg_1206	Propane-1,2-diol	C00583	Propanoate metabolism(ko00640);;Metabolic pathways(ko01100)
neg_1209	5-Methylfurfural	C11115	--
neg_1219	3-Deoxy-D-manno-octulosonate	C01187	Lipopolysaccharide biosynthesis(ko00540);;Metabolic pathways(ko01100);;Biosynthesis of nucleotide sugars(ko01250)
neg_1253	Muramic acid	C06470	--
neg_1342	Cefuroxime	C06894	--
neg_1362	4,8-Dihydroxyquinoline	C05637	Tryptophan metabolism(ko00380)
neg_1366	Pterin	C00715	--
neg_1399	Gemcitabine	C07650	--
neg_1427	Morphine	C01516	Isoquinoline alkaloid biosynthesis(ko00950);;Drug metabolism - cytochrome P450(ko00982);;Biosynthesis of alkaloids derived from shikimate pathway(ko01063);;Metabolic pathways(ko01100);;Biosynthesis of secondary metabolites(ko01110);;Neuroactive ligand-receptor interaction(ko04080)
neg_1433	5-Oxoproline	C01879	Glutathione metabolism(ko00480);;Metabolic pathways(ko01100)
neg_1437	Osthol	C09280	--
neg_1438	Thymidine	C00214	Pyrimidine metabolism(ko00240);;Metabolic pathways(ko01100);;Nucleotide metabolism(ko01232)
neg_1469	D-Glyceraldehyde	C02154	--
neg_1478	2,5-Dioxopentanoate	C00433	Pentose and glucuronate interconversions(ko00040);;Ascorbate and aldarate metabolism(ko00053);;D-Amino acid metabolism(ko00470);;Metabolic pathways(ko01100)
neg_1490	Acronycine	C10632	Biosynthesis of various alkaloids(ko00996);;Biosynthesis of alkaloids derived from shikimate pathway(ko01063);;Biosynthesis of secondary metabolites(ko01110)
neg_1503	Glycolaldehyde	C00266	Pentose and glucuronate interconversions(ko00040);;Glyoxylate and dicarboxylate metabolism(ko00630);;Vitamin B6 metabolism(ko00750);;Folate biosynthesis(ko00790);;Metabolic pathways(ko01100);;Microbial metabolism in diverse environments(ko01120)
neg_1504	Succinate	C00042	Citrate cycle (TCA cycle)(ko00020);;Oxidative phosphorylation(ko00190);;Alanine, aspartate and glutamate metabolism(ko00250);;Lysine degradation(ko00310);;Tyrosine metabolism(ko00350);;Phenylalanine metabolism(ko00360);;Chlorocyclohexane and chlorobenzene degradation(ko00361);;Pyruvate metabolism(ko00620);;Glyoxylate and dicarboxylate metabolism(ko00630);;Propanoate metabolism(ko00640);;Butanoate…
neg_1517	Deoxyribose	C01801	--
neg_1547	Cytosine	C00380	Pyrimidine metabolism(ko00240);;Metabolic pathways(ko01100);;Nucleotide metabolism(ko01232)
neg_1554	Melicopicine	C10722	Biosynthesis of various alkaloids(ko00996);;Biosynthesis of alkaloids derived from shikimate pathway(ko01063);;Biosynthesis of secondary metabolites(ko01110)
neg_1599	2-Descarboxy-cyclo-dopa	C17756	Betalain biosynthesis(ko00965)
neg_1603	N4-Acetylcytidine	C22293	--
neg_1624	Procyanidin B2	C17639	--
neg_1633	N-Succinyl-L-glutamate 5-semialdehyde	C05932	Arginine and proline metabolism(ko00330);;Metabolic pathways(ko01100)
neg_1657	5-Methoxytryptamine	C05659	Tryptophan metabolism(ko00380)
neg_1666	8-Epideoxyloganic acid	C11647	--
neg_1669	Kanamycin A	C01822	Neomycin, kanamycin and gentamicin biosynthesis(ko00524);;Biosynthesis of secondary metabolites(ko01110)
neg_1671	3-Butyn-1-al	C06145	Butanoate metabolism(ko00650)
neg_1674	p-Salicylic acid	C00156	Ubiquinone and other terpenoid-quinone biosynthesis(ko00130);;Benzoate degradation(ko00362);;Bisphenol degradation(ko00363);;Toluene degradation(ko00623);;Aminobenzoate degradation(ko00627);;Folate biosynthesis(ko00790);;Biosynthesis of phenylpropanoids(ko01061);;Metabolic pathways(ko01100);;Biosynthesis of secondary metabolites(ko01110);;Microbial metabolism in diverse environments(ko01120);;Deg…
neg_1678	Dihydrourocanate	C20522	Histidine metabolism(ko00340)
neg_1685	Lipoxin B4	C06315	Arachidonic acid metabolism(ko00590)
neg_1700	N1-Methyl-4-pyridone-5-carboxamide	C05843	Nicotinate and nicotinamide metabolism(ko00760);;Metabolic pathways(ko01100)
neg_1723	Salbostatin	C17698	Acarbose and validamycin biosynthesis(ko00525);;Biosynthesis of secondary metabolites(ko01110)
neg_1725	L-Methionine S-oxide	C02989	Cysteine and methionine metabolism(ko00270);;Metabolic pathways(ko01100)
neg_1729	1-Methylxanthine	C16358	Caffeine metabolism(ko00232);;Metabolic pathways(ko01100);;Biosynthesis of secondary metabolites(ko01110);;Microbial metabolism in diverse environments(ko01120)
neg_1730	3-Dehydroquinate	C00944	Phenylalanine, tyrosine and tryptophan biosynthesis(ko00400);;Metabolic pathways(ko01100);;Biosynthesis of secondary metabolites(ko01110);;Biosynthesis of amino acids(ko01230)
neg_1734	4-Pyridoxate	C00847	Vitamin B6 metabolism(ko00750);;Metabolic pathways(ko01100);;Microbial metabolism in diverse environments(ko01120)
neg_1742	4-Hydroxycinnamyl aldehyde	C05608	Phenylpropanoid biosynthesis(ko00940);;Biosynthesis of phenylpropanoids(ko01061);;Metabolic pathways(ko01100);;Biosynthesis of secondary metabolites(ko01110)
neg_1755	Verruculogen	C20045	Staurosporine biosynthesis(ko00404);;Metabolic pathways(ko01100);;Biosynthesis of secondary metabolites(ko01110)
neg_1758	3-Hydroxyisovalerate	C20827	Valine, leucine and isoleucine degradation(ko00280);;Metabolic pathways(ko01100)
neg_1767	Roseoflavin	C21647	Biosynthesis of various antibiotics(ko00998);;Metabolic pathways(ko01100);;Biosynthesis of secondary metabolites(ko01110)
neg_1773	Glutarate	C00489	Fatty acid degradation(ko00071);;Lysine degradation(ko00310);;Metabolic pathways(ko01100);;Microbial metabolism in diverse environments(ko01120)
neg_1797	1-Methylnicotinamide	C02918	Nicotinate and nicotinamide metabolism(ko00760);;Metabolic pathways(ko01100);;Bile secretion(ko04976)
neg_1838	Butyric acid	C00246	Butanoate metabolism(ko00650);;Metabolic pathways(ko01100);;Carbohydrate digestion and absorption(ko04973);;Protein digestion and absorption(ko04974)
neg_1840	Harmalol	C06537	--
neg_1853	Hyperoside	C10073	--
neg_1874	Estrone 3-glucuronide	C11133	Steroid hormone biosynthesis(ko00140)
neg_1875	Dioxybenzone	C14283	--
neg_1884	Nicotinamide D-ribonucleotide	C00455	Nicotinate and nicotinamide metabolism(ko00760);;Metabolic pathways(ko01100)
neg_1889	Mangiferin	C10077	--
neg_1894	Hydroxyatrazine	C06552	Atrazine degradation(ko00791);;Metabolic pathways(ko01100);;Microbial metabolism in diverse environments(ko01120)
neg_1897	L-Alanine	C01401	Cyanoamino acid metabolism(ko00460);;Metabolic pathways(ko01100)
neg_1955	Calcidiol	C01561	Steroid biosynthesis(ko00100);;Metabolic pathways(ko01100);;Biosynthesis of secondary metabolites(ko01110);;Parathyroid hormone synthesis, secretion and action(ko04928);;Tuberculosis(ko05152)
neg_201	Nitrous oxide	C00887	Nitrogen metabolism(ko00910);;Metabolic pathways(ko01100);;Microbial metabolism in diverse environments(ko01120)
neg_2104	2-Maleylacetate	C02222	Chlorocyclohexane and chlorobenzene degradation(ko00361);;Benzoate degradation(ko00362);;Fluorobenzoate degradation(ko00364);;Aminobenzoate degradation(ko00627);;Metabolic pathways(ko01100);;Microbial metabolism in diverse environments(ko01120);;Degradation of aromatic compounds(ko01220)
neg_2134	2,5-Dihydroxybenzoate	C00628	Tyrosine metabolism(ko00350);;Benzoate degradation(ko00362);;Naphthalene degradation(ko00626);;Metabolic pathways(ko01100);;Microbial metabolism in diverse environments(ko01120)
neg_2143	Itaconate	C00490	C5-Branched dibasic acid metabolism(ko00660);;Metabolic pathways(ko01100)
neg_2175	(13Z,16Z)-Docosadienoic acid	C16533	Biosynthesis of unsaturated fatty acids(ko01040)
neg_2220	Antheraxanthin	C08579	Carotenoid biosynthesis(ko00906);;Metabolic pathways(ko01100);;Biosynthesis of secondary metabolites(ko01110)
neg_2238	22(R)-Hydroxycholesterol	C05502	Steroid hormone biosynthesis(ko00140);;Metabolic pathways(ko01100)
neg_2292	4-Hydroxy-2-oxoglutarate	C01127	Glyoxylate and dicarboxylate metabolism(ko00630);;Metabolic pathways(ko01100)
neg_2296	Naphthazarin	C01938	--
neg_2299	Juglone	C03840	--
neg_2311	2-Dehydro-3-deoxy-D-arabino-heptonate 7-phosphate	C04691	Phenylalanine, tyrosine and tryptophan biosynthesis(ko00400);;Biosynthesis of plant hormones(ko01070);;Metabolic pathways(ko01100);;Biosynthesis of secondary metabolites(ko01110);;Biosynthesis of amino acids(ko01230)
neg_2340	Demethylspheroidene	C15898	Carotenoid biosynthesis(ko00906);;Metabolic pathways(ko01100);;Biosynthesis of secondary metabolites(ko01110)
neg_2395	7alpha-Hydroxy-5beta-cholestan-3-one	C05451	--
neg_2437	20alpha,22beta-Dihydroxycholesterol	C05501	--
neg_2449	Ajmaline	C06542	--
neg_2482	Prostaglandin E2	C00584	Arachidonic acid metabolism(ko00590);;Metabolic pathways(ko01100);;cAMP signaling pathway(ko04024);;Neuroactive ligand-receptor interaction(ko04080);;C-type lectin receptor signaling pathway(ko04625);;Serotonergic synapse(ko04726);;Inflammatory mediator regulation of TRP channels(ko04750);;Oxytocin signaling pathway(ko04921);;Regulation of lipolysis in adipocytes(ko04923);;Renin secretion(ko04924…
neg_2503	Narbomycin	C11998	Biosynthesis of 12-, 14- and 16-membered macrolides(ko00522);;Metabolic pathways(ko01100);;Biosynthesis of secondary metabolites(ko01110)
neg_2546	beta-Tocotrienol	C14154	--
neg_259	beta-Alanyl-L-lysine	C05341	beta-Alanine metabolism(ko00410);;Metabolic pathways(ko01100)
neg_2647	Phosphonoacetate	C05682	Phosphonate and phosphinate metabolism(ko00440);;Metabolic pathways(ko01100);;Microbial metabolism in diverse environments(ko01120)
neg_2694	Deslanoside	C12669	--
neg_2761	Dihydroxyacetone phosphate	C00111	Glycolysis / Gluconeogenesis(ko00010);;Pentose and glucuronate interconversions(ko00040);;Fructose and mannose metabolism(ko00051);;Galactose metabolism(ko00052);;Glycerolipid metabolism(ko00561);;Inositol phosphate metabolism(ko00562);;Glycerophospholipid metabolism(ko00564);;Propanoate metabolism(ko00640);;Methane metabolism(ko00680);;Carbon fixation in photosynthetic organisms(ko00710);;Nicoti…
neg_2775	16alpha-Hydroxyestrone	C05300	--
neg_2872	5-Amino-4-imidazolecarboxyamide	C04051	Purine metabolism(ko00230);;Metabolic pathways(ko01100)
neg_2897	Mitomycin	C06681	--
neg_2903	o-Cresol	C01542	Toluene degradation(ko00623);;Metabolic pathways(ko01100);;Microbial metabolism in diverse environments(ko01120);;Degradation of aromatic compounds(ko01220)
neg_2914	Catechol	C15571	Chlorocyclohexane and chlorobenzene degradation(ko00361);;Benzoate degradation(ko00362);;Fluorobenzoate degradation(ko00364);;Dioxin degradation(ko00621);;Polycyclic aromatic hydrocarbon degradation(ko00624);;Naphthalene degradation(ko00626);;Aminobenzoate degradation(ko00627);;Metabolic pathways(ko01100);;Microbial metabolism in diverse environments(ko01120);;Degradation of aromatic compounds(ko…
neg_2923	Esculetin	C09263	Biosynthesis of various plant secondary metabolites(ko00999);;Biosynthesis of phenylpropanoids(ko01061);;Biosynthesis of secondary metabolites(ko01110)
neg_2932	Folinic acid	C03479	--
neg_2956	Shikimate	C00493	Phenylalanine, tyrosine and tryptophan biosynthesis(ko00400);;Biosynthesis of various alkaloids(ko00996);;Biosynthesis of various plant secondary metabolites(ko00999);;Biosynthesis of plant secondary metabolites(ko01060);;Biosynthesis of phenylpropanoids(ko01061);;Biosynthesis of alkaloids derived from shikimate pathway(ko01063);;Biosynthesis of plant hormones(ko01070);;Metabolic pathways(ko01100…
neg_2958	Moxifloxacin	C07663	--
neg_2968	5-Acetamidopentanoate	C03087	Lysine degradation(ko00310);;Metabolic pathways(ko01100)
neg_2984	Farnesylcysteine	C19691	Terpenoid backbone biosynthesis(ko00900);;Biosynthesis of secondary metabolites(ko01110)
neg_2997	Serotonin	C00780	Tryptophan metabolism(ko00380);;Biosynthesis of alkaloids derived from shikimate pathway(ko01063);;Metabolic pathways(ko01100);;Biosynthesis of secondary metabolites(ko01110);;cAMP signaling pathway(ko04024);;Neuroactive ligand-receptor interaction(ko04080);;Axon regeneration(ko04361);;Gap junction(ko04540);;Synaptic vesicle cycle(ko04721);;Serotonergic synapse(ko04726);;Taste transduction(ko0474…
neg_3049	L-Homocystine	C01817	--
neg_3101	4-Imidazolone-5-propanoate	C03680	Histidine metabolism(ko00340);;Metabolic pathways(ko01100)
neg_3109	Pyrocatechol	C15571	Chlorocyclohexane and chlorobenzene degradation(ko00361);;Benzoate degradation(ko00362);;Fluorobenzoate degradation(ko00364);;Dioxin degradation(ko00621);;Polycyclic aromatic hydrocarbon degradation(ko00624);;Naphthalene degradation(ko00626);;Aminobenzoate degradation(ko00627);;Metabolic pathways(ko01100);;Microbial metabolism in diverse environments(ko01120);;Degradation of aromatic compounds(ko…
neg_3113	Baeocystin	C21779	Indole alkaloid biosynthesis(ko00901);;Biosynthesis of secondary metabolites(ko01110)
neg_3127	Succinate semialdehyde	C00232	Alanine, aspartate and glutamate metabolism(ko00250);;Tyrosine metabolism(ko00350);;Butanoate metabolism(ko00650);;Carbon fixation pathways in prokaryotes(ko00720);;Vitamin B6 metabolism(ko00750);;Nicotinate and nicotinamide metabolism(ko00760);;Metabolic pathways(ko01100);;Microbial metabolism in diverse environments(ko01120);;Carbon metabolism(ko01200);;Quorum sensing(ko02024)
neg_3147	3-Succinoylpyridine	C19569	Nicotinate and nicotinamide metabolism(ko00760);;Metabolism of xenobiotics by cytochrome P450(ko00980);;Metabolic pathways(ko01100);;Microbial metabolism in diverse environments(ko01120);;Chemical carcinogenesis - DNA adducts(ko05204)
neg_3155	alpha,alpha'-Trehalose 6-phosphate	C00689	Starch and sucrose metabolism(ko00500);;Metabolic pathways(ko01100);;Biosynthesis of secondary metabolites(ko01110);;Phosphotransferase system (PTS)(ko02060);;Retrograde endocannabinoid signaling(ko04723)
neg_3166	Glycerone	C00184	Glycerolipid metabolism(ko00561);;Methane metabolism(ko00680);;Metabolic pathways(ko01100);;Microbial metabolism in diverse environments(ko01120);;Carbon metabolism(ko01200)
neg_3191	2,5-Diamino-6-(5-phospho-D-ribitylamino)pyrimidin-4(3H)-one	C18910	Riboflavin metabolism(ko00740);;Metabolic pathways(ko01100);;Biosynthesis of cofactors(ko01240)
neg_3197	3-Oxo-OPC8-CoA	C16330	alpha-Linolenic acid metabolism(ko00592);;Metabolic pathways(ko01100);;Biosynthesis of secondary metabolites(ko01110)
neg_3209	3,4-Dihydroxyphenylacetaldehyde	C04043	Tyrosine metabolism(ko00350);;Isoquinoline alkaloid biosynthesis(ko00950);;Metabolic pathways(ko01100);;Biosynthesis of secondary metabolites(ko01110);;Parkinson disease(ko05012)
neg_3223	Demethylsuberosin	C18083	Biosynthesis of various plant secondary metabolites(ko00999);;Biosynthesis of phenylpropanoids(ko01061);;Biosynthesis of secondary metabolites(ko01110)
neg_3250	alpha-Mangostin	C10080	--
neg_3268	Bacampicillin	C08122	--
neg_3276	1,7-Dimethyluric acid	C16356	Caffeine metabolism(ko00232);;Metabolic pathways(ko01100);;Biosynthesis of secondary metabolites(ko01110)
neg_3277	Biuret	C06555	Atrazine degradation(ko00791);;Metabolic pathways(ko01100);;Microbial metabolism in diverse environments(ko01120)
neg_3280	Deoxyguanosine	C00330	Purine metabolism(ko00230);;Metabolic pathways(ko01100);;Nucleotide metabolism(ko01232);;ABC transporters(ko02010)
neg_3331	(S)-2-Hydroxyglutarate	C03196	Lysine degradation(ko00310);;Metabolic pathways(ko01100);;Microbial metabolism in diverse environments(ko01120)
neg_3334	Pantetheine	C00831	--
neg_3338	Hetacillin	C11729	--
neg_3343	Pyrrole-2-carboxylate	C05942	D-Amino acid metabolism(ko00470)
neg_3347	Hydroxyphenyllactic acid	C03672	--
neg_3353	Feruloylputrescine	C10497	--
neg_3366	3-Methoxytyramine	C05587	Tyrosine metabolism(ko00350);;Betalain biosynthesis(ko00965);;Biosynthesis of alkaloids derived from shikimate pathway(ko01063);;Metabolic pathways(ko01100);;Dopaminergic synapse(ko04728)
neg_3388	Penicillin G	C05551	Bile secretion(ko04976)
neg_3397	3-methyl pyruvic acid	C00109	Glycine, serine and threonine metabolism(ko00260);;Cysteine and methionine metabolism(ko00270);;Valine, leucine and isoleucine biosynthesis(ko00290);;Propanoate metabolism(ko00640);;C5-Branched dibasic acid metabolism(ko00660);;Metabolic pathways(ko01100);;Biosynthesis of secondary metabolites(ko01110);;2-Oxocarboxylic acid metabolism(ko01210);;Biosynthesis of amino acids(ko01230)
neg_3398	(5Z,8Z,11Z,14Z,17Z)-Icosapentaenoyl-CoA	C16165	Biosynthesis of unsaturated fatty acids(ko01040);;Fatty acid metabolism(ko01212)
neg_3400	Cyclohexane-1-carboxylate	C09822	Benzoate degradation(ko00362);;Metabolic pathways(ko01100);;Microbial metabolism in diverse environments(ko01120)
neg_3402	Citric acid	C00158	Citrate cycle (TCA cycle)(ko00020);;Alanine, aspartate and glutamate metabolism(ko00250);;Glyoxylate and dicarboxylate metabolism(ko00630);;Carbon fixation pathways in prokaryotes(ko00720);;Biosynthesis of siderophore group nonribosomal peptides(ko01053);;Biosynthesis of plant secondary metabolites(ko01060);;Biosynthesis of phenylpropanoids(ko01061);;Biosynthesis of terpenoids and steroids(ko0106…
neg_3414	1-(5-Phosphoribosyl)imidazole-4-acetate	C04437	--
neg_3416	(6Z,9Z,12Z,15Z)-Octadecatetraenoyl-CoA	C16163	--
neg_3425	Esculin	C09264	--
neg_3426	Verbenalin	C09802	--
neg_3440	L-Valine	C00183	Valine, leucine and isoleucine degradation(ko00280);;Valine, leucine and isoleucine biosynthesis(ko00290);;Penicillin and cephalosporin biosynthesis(ko00311);;Cyanoamino acid metabolism(ko00460);;Pantothenate and CoA biosynthesis(ko00770);;Glucosinolate biosynthesis(ko00966);;Aminoacyl-tRNA biosynthesis(ko00970);;Biosynthesis of plant secondary metabolites(ko01060);;Biosynthesis of alkaloids deri…
neg_3475	Northienamycin	C17369	Carbapenem biosynthesis(ko00332)
neg_3528	2-Hydroxycinnamic acid	C05838	Biosynthesis of various plant secondary metabolites(ko00999);;Biosynthesis of secondary metabolites(ko01110)
neg_3536	N(omega)-Hydroxyarginine	C05933	Arginine and proline metabolism(ko00330);;Biosynthesis of various antibiotics(ko00998);;Metabolic pathways(ko01100);;Biosynthesis of secondary metabolites(ko01110)
neg_3554	D-Glucarate	C00818	Ascorbate and aldarate metabolism(ko00053);;Metabolic pathways(ko01100)
neg_3559	L-Citrulline	C00327	Arginine biosynthesis(ko00220);;Metabolic pathways(ko01100);;Biosynthesis of secondary metabolites(ko01110);;Biosynthesis of amino acids(ko01230)
neg_3581	Chorismic acid	C00251	Ubiquinone and other terpenoid-quinone biosynthesis(ko00130);;Phenylalanine, tyrosine and tryptophan biosynthesis(ko00400);;Phenazine biosynthesis(ko00405);;Folate biosynthesis(ko00790);;Biosynthesis of various alkaloids(ko00996);;Biosynthesis of various other secondary metabolites(ko00997);;Biosynthesis of various antibiotics(ko00998);;Biosynthesis of siderophore group nonribosomal peptides(ko01…
neg_3584	p-Hydroxyphenylacetylglycine	C05596	Tyrosine metabolism(ko00350)
neg_3591	Ononin	C10509	--
neg_3609	Xylitol	C00379	--
neg_3622	Nafcillin	C07250	--
neg_3641	Indole-5,6-quinone	C05579	Tyrosine metabolism(ko00350);;Metabolic pathways(ko01100)
neg_3649	Isoswertisin 2''-rhamnoside	C12629	--
neg_3702	6-Hydroxynicotinate	C01020	Nicotinate and nicotinamide metabolism(ko00760);;Metabolic pathways(ko01100);;Microbial metabolism in diverse environments(ko01120)
neg_3707	trans-beta-D-Glucosyl-2-hydroxycinnamate	C05158	Biosynthesis of various plant secondary metabolites(ko00999);;Biosynthesis of secondary metabolites(ko01110)
neg_3771	Hydantoin-5-propionate	C05565	Histidine metabolism(ko00340)
neg_3786	D-Glucono-1,5-lactone	C00198	Pentose phosphate pathway(ko00030);;Metabolic pathways(ko01100);;Biosynthesis of secondary metabolites(ko01110);;Microbial metabolism in diverse environments(ko01120);;Carbon metabolism(ko01200)
neg_3796	2-Amino-3-carboxymuconate semialdehyde	C04409	Tryptophan metabolism(ko00380);;Metabolic pathways(ko01100);;Biosynthesis of cofactors(ko01240)
neg_3797	Fisetinidol-4beta-ol	C09736	Flavonoid biosynthesis(ko00941)
neg_3823	Pimelic acid	C02656	Biotin metabolism(ko00780);;Metabolic pathways(ko01100);;Biosynthesis of cofactors(ko01240)
neg_3839	5,6-Dihydroxyindole	C05578	Tyrosine metabolism(ko00350);;Metabolic pathways(ko01100)
neg_3848	Deoxyuridine	C00526	Pyrimidine metabolism(ko00240);;Metabolic pathways(ko01100);;Nucleotide metabolism(ko01232);;ABC transporters(ko02010)
neg_3870	Harmaline	C06536	Indole alkaloid biosynthesis(ko00901);;Biosynthesis of alkaloids derived from shikimate pathway(ko01063)
neg_3885	5-Hydroxykynurenamine	C05638	Tryptophan metabolism(ko00380);;Metabolic pathways(ko01100)
neg_3902	4-Methylthio-2-oxobutanoic acid	C01180	Cysteine and methionine metabolism(ko00270);;D-Amino acid metabolism(ko00470);;Glucosinolate biosynthesis(ko00966);;Biosynthesis of plant secondary metabolites(ko01060);;Metabolic pathways(ko01100);;Biosynthesis of secondary metabolites(ko01110);;2-Oxocarboxylic acid metabolism(ko01210)
neg_3905	1H-Indole-3-propanoic acid	C22236	--
neg_3907	Deoxyinosine	C05512	Purine metabolism(ko00230);;Metabolic pathways(ko01100);;Nucleotide metabolism(ko01232);;ABC transporters(ko02010)
neg_3912	Amygdalin	C08325	--
neg_3914	Dihydrobiopterin	C02953	Folate biosynthesis(ko00790);;Metabolic pathways(ko01100);;Biosynthesis of cofactors(ko01240)
neg_3937	Dapdiamide B	C20963	Biosynthesis of various antibiotics(ko00998);;Metabolic pathways(ko01100);;Biosynthesis of secondary metabolites(ko01110)
neg_4004	Aminohippuric acid	D06890	--
neg_4018	2-Methyl-1-hydroxypropyl-ThPP	C15976	Valine, leucine and isoleucine degradation(ko00280)
neg_4049	3-Hydroxybenzoic acid	C00587	Benzoate degradation(ko00362);;Phenylalanine, tyrosine and tryptophan biosynthesis(ko00400);;Toluene degradation(ko00623);;Polycyclic aromatic hydrocarbon degradation(ko00624);;Microbial metabolism in diverse environments(ko01120);;Degradation of aromatic compounds(ko01220)
neg_4051	3-Indolebutyric acid	C11284	--
neg_4053	3-Hydroxy-4-methoxycinnamic acid	C10470	--
neg_4073	1,3-Benzenediol	C01751	Benzoate degradation(ko00362);;Microbial metabolism in diverse environments(ko01120)
neg_4075	2,3-Dihydroxybenzoate	C00196	Benzoate degradation(ko00362);;Aminobenzoate degradation(ko00627);;Biosynthesis of siderophore group nonribosomal peptides(ko01053);;Biosynthesis of phenylpropanoids(ko01061);;Biosynthesis of secondary metabolites(ko01110);;Microbial metabolism in diverse environments(ko01120)
neg_4077	Methylnoradrenaline	C17925	--
neg_4078	Trimethoprim	C01965	--
neg_4083	Methacycline	C07654	--
neg_4084	6''-O-Malonylglycitin	C16197	Isoflavonoid biosynthesis(ko00943)
neg_4100	4-Aminobutanoate	C00334	Alanine, aspartate and glutamate metabolism(ko00250);;Arginine and proline metabolism(ko00330);;beta-Alanine metabolism(ko00410);;Butanoate metabolism(ko00650);;Nicotinate and nicotinamide metabolism(ko00760);;Metabolic pathways(ko01100);;Microbial metabolism in diverse environments(ko01120);;Quorum sensing(ko02024);;cAMP signaling pathway(ko04024);;Neuroactive ligand-receptor interaction(ko04080…
neg_4193	Acetylshikonin	C17413	--
neg_4220	13-Deoxydaunorubicin	C12429	Biosynthesis of type II polyketide products(ko01057);;Biosynthesis of secondary metabolites(ko01110)
neg_4222	4,5-Dioxopentanoate	C02800	Porphyrin metabolism(ko00860)
neg_4236	Brevianamide F	C20563	Staurosporine biosynthesis(ko00404);;Metabolic pathways(ko01100);;Biosynthesis of secondary metabolites(ko01110)
neg_4248	(R)-Lipoate	C00725	--
neg_4264	L-Arogenate	C00826	Phenylalanine, tyrosine and tryptophan biosynthesis(ko00400);;Metabolic pathways(ko01100);;Biosynthesis of secondary metabolites(ko01110);;Biosynthesis of amino acids(ko01230)
neg_4275	4-Hydroxybenzaldehyde	C00633	Bisphenol degradation(ko00363);;Toluene degradation(ko00623);;Aminobenzoate degradation(ko00627);;Biosynthesis of phenylpropanoids(ko01061);;Metabolic pathways(ko01100);;Microbial metabolism in diverse environments(ko01120)
neg_4293	FMN	C00061	Oxidative phosphorylation(ko00190);;Riboflavin metabolism(ko00740);;Biosynthesis of various antibiotics(ko00998);;Biosynthesis of type II polyketide products(ko01057);;Metabolic pathways(ko01100);;Biosynthesis of secondary metabolites(ko01110);;Biosynthesis of cofactors(ko01240);;Vitamin digestion and absorption(ko04977)
neg_430	Dimethyl sulfoxide	C11143	Sulfur metabolism(ko00920);;Metabolic pathways(ko01100)
neg_4305	Sennoside B	C13526	--
neg_4317	Digalacturonate	C02273	--
neg_4341	Pentoxifylline	C07424	--
neg_4371	Emodin	C10343	--
neg_4426	Trioxilin A3	C14809	Arachidonic acid metabolism(ko00590)
neg_4440	(S)-2-Aceto-2-hydroxybutanoate	C06006	Valine, leucine and isoleucine biosynthesis(ko00290);;Metabolic pathways(ko01100);;Biosynthesis of secondary metabolites(ko01110);;2-Oxocarboxylic acid metabolism(ko01210);;Biosynthesis of amino acids(ko01230)
neg_4457	Fluconazole	C07002	--
neg_4498	(2S,3R)-3-Hydroxybutane-1,2,3-tricarboxylate	C04593	--
neg_4501	Creatine	C00300	Glycine, serine and threonine metabolism(ko00260);;Arginine and proline metabolism(ko00330);;Metabolic pathways(ko01100)
neg_4536	6-Hydroxypseudooxynicotine	C01297	Nicotinate and nicotinamide metabolism(ko00760);;Metabolic pathways(ko01100);;Microbial metabolism in diverse environments(ko01120)
neg_4546	4-Hydroxy-3-methoxycinnamaldehyde	C02666	Phenylpropanoid biosynthesis(ko00940);;Biosynthesis of phenylpropanoids(ko01061);;Metabolic pathways(ko01100);;Biosynthesis of secondary metabolites(ko01110)
neg_4583	L-Sorbose	C08356	--
neg_4587	Indole-3-ethanol	C00955	Tryptophan metabolism(ko00380)
neg_4676	5-Amino-6-(5'-phosphoribosylamino)uracil	C01268	Riboflavin metabolism(ko00740);;Metabolic pathways(ko01100);;Biosynthesis of secondary metabolites(ko01110);;Biosynthesis of cofactors(ko01240)
neg_4697	4-Hydroxystyrene	C05627	Phenylpropanoid biosynthesis(ko00940);;Biosynthesis of secondary metabolites(ko01110)
neg_4712	CMP-N-glycoloylneuraminate	C03691	--
neg_4727	Rhoifolin	C12627	--
neg_4731	Trifolirhizin	C10538	--
neg_4733	4a-Hydroxytetrahydrobiopterin	C15522	Folate biosynthesis(ko00790);;Metabolic pathways(ko01100)
neg_4823	3-Hydroxykynurenamine	C05636	Tryptophan metabolism(ko00380)
neg_4828	Daidzin	C10216	Isoflavonoid biosynthesis(ko00943)
neg_4876	Visnagin	C09049	Biosynthesis of plant secondary metabolites(ko01060)
neg_4881	2-Isopropylmaleate	C02631	Valine, leucine and isoleucine biosynthesis(ko00290);;Biosynthesis of secondary metabolites(ko01110);;2-Oxocarboxylic acid metabolism(ko01210)
neg_4886	Pantoprazole	C11806	--
neg_4888	Quercetin 3-O-glucoside	C05623	Flavone and flavonol biosynthesis(ko00944);;Metabolic pathways(ko01100);;Biosynthesis of secondary metabolites(ko01110)
neg_4900	5-Thymidylic acid	C00364	Pyrimidine metabolism(ko00240);;Metabolic pathways(ko01100);;Nucleotide metabolism(ko01232);;Antifolate resistance(ko01523)
neg_4966	Shikimate 3-phosphate	C03175	Phenylalanine, tyrosine and tryptophan biosynthesis(ko00400);;Metabolic pathways(ko01100);;Biosynthesis of secondary metabolites(ko01110);;Biosynthesis of amino acids(ko01230)
neg_4978	N-Methylnicotinate	C01004	Nicotinate and nicotinamide metabolism(ko00760)
neg_4979	Nifedipine	C07266	--
neg_4998	3-Hydroxypicolinic acid	C18620	--
neg_4999	myo-Inositol	C00137	Galactose metabolism(ko00052);;Ascorbate and aldarate metabolism(ko00053);;Streptomycin biosynthesis(ko00521);;Inositol phosphate metabolism(ko00562);;Metabolic pathways(ko01100);;Biosynthesis of secondary metabolites(ko01110);;Microbial metabolism in diverse environments(ko01120);;Biosynthesis of nucleotide sugars(ko01250);;ABC transporters(ko02010);;Phosphatidylinositol signaling system(ko04070)
neg_5055	N-Acetylaspartylglutamate	C12270	--
neg_5111	(S)-3-Methyl-2-oxopentanoic acid	C00671	Valine, leucine and isoleucine degradation(ko00280);;Valine, leucine and isoleucine biosynthesis(ko00290);;Glucosinolate biosynthesis(ko00966);;Metabolic pathways(ko01100);;Biosynthesis of secondary metabolites(ko01110);;2-Oxocarboxylic acid metabolism(ko01210);;Biosynthesis of amino acids(ko01230)
neg_5117	Morusin	C10106	--
neg_5153	Maltol	C11918	Polyketide sugar unit biosynthesis(ko00523);;Biosynthesis of secondary metabolites(ko01110)
neg_5164	L-Dopachrome	C01693	Tyrosine metabolism(ko00350);;Metabolic pathways(ko01100)
neg_517	2-Octaprenyl-6-hydroxyphenol	C05811	--
neg_5184	(2R)-2-Hydroxy-2-methylbutanenitrile	C18796	Cyanoamino acid metabolism(ko00460);;Biosynthesis of secondary metabolites(ko01110)
neg_5222	Homoplantaginin	C17762	--
neg_5238	Gibberellin A3	C01699	Diterpenoid biosynthesis(ko00904);;Biosynthesis of secondary metabolites(ko01110)
neg_5245	5'-Methylthioadenosine	C00170	Cysteine and methionine metabolism(ko00270);;Zeatin biosynthesis(ko00908);;Biosynthesis of plant secondary metabolites(ko01060);;Metabolic pathways(ko01100)
neg_5288	gamma-L-Glutamyl-L-cysteine	C00669	Glutathione metabolism(ko00480);;Metabolic pathways(ko01100);;Biosynthesis of cofactors(ko01240);;Ferroptosis(ko04216)
neg_5323	Streptomycin	C00413	Streptomycin biosynthesis(ko00521);;Metabolic pathways(ko01100);;Biosynthesis of secondary metabolites(ko01110)
neg_5324	Nicotiflorin	C21833	Flavone and flavonol biosynthesis(ko00944);;Biosynthesis of secondary metabolites(ko01110)
neg_5336	Ecgonine methyl ester	C12448	Tropane, piperidine and pyridine alkaloid biosynthesis(ko00960);;Biosynthesis of alkaloids derived from ornithine, lysine and nicotinic acid(ko01064);;Metabolic pathways(ko01100);;Biosynthesis of secondary metabolites(ko01110)
neg_5370	Pseudouridine	C02067	Pyrimidine metabolism(ko00240);;Metabolic pathways(ko01100)
neg_5421	Topotecan	C11158	Bile secretion(ko04976)
neg_5426	L-Glutamine	C00819	D-Amino acid metabolism(ko00470);;Metabolic pathways(ko01100)
neg_552	Sulfate	C00059	Purine metabolism(ko00230);;Monobactam biosynthesis(ko00261);;Cysteine and methionine metabolism(ko00270);;Sulfur metabolism(ko00920);;Metabolic pathways(ko01100);;Biosynthesis of secondary metabolites(ko01110);;Microbial metabolism in diverse environments(ko01120);;ABC transporters(ko02010);;Quorum sensing(ko02024)
neg_5545	dGMP	C00362	Purine metabolism(ko00230);;Metabolic pathways(ko01100);;Nucleotide metabolism(ko01232)
neg_5594	Irisflorentin	C17958	--
neg_5641	5-Formiminotetrahydrofolate	C00664	--
neg_5663	Melibiitol	C05399	--
neg_5674	5-Amino-6-(1-D-ribitylamino)uracil	C04732	Methane metabolism(ko00680);;Riboflavin metabolism(ko00740);;Metabolic pathways(ko01100);;Biosynthesis of secondary metabolites(ko01110);;Microbial metabolism in diverse environments(ko01120);;Biosynthesis of cofactors(ko01240)
neg_5687	6-Hydroxymelatonin	C05643	Tryptophan metabolism(ko00380)
neg_5698	5-Oxopentanoate	C03273	Lysine degradation(ko00310);;Metabolic pathways(ko01100);;Microbial metabolism in diverse environments(ko01120)
neg_5699	N-Formyl-L-aspartate	C01044	Histidine metabolism(ko00340);;Metabolic pathways(ko01100)
neg_5775	Tetracenomycin B3	C12369	Biosynthesis of type II polyketide products(ko01057);;Metabolic pathways(ko01100);;Biosynthesis of secondary metabolites(ko01110)
neg_5786	cis-4-Hydroxy-D-proline	C03440	D-Amino acid metabolism(ko00470);;Metabolic pathways(ko01100)
neg_5787	Phosphoguanidinoacetate	C03166	Arginine and proline metabolism(ko00330);;Metabolic pathways(ko01100)
neg_5797	Prunetin	C10521	Isoflavonoid biosynthesis(ko00943)
neg_5801	Biotinyl-5'-AMP	C05921	--
neg_5814	Purpurin	C10395	--
neg_5816	Kaempferide	C10098	Flavone and flavonol biosynthesis(ko00944)
neg_5829	3-Hydroxyflavone	C01495	Biosynthesis of plant secondary metabolites(ko01060)
neg_5834	Ayanin	C04444	Flavone and flavonol biosynthesis(ko00944);;Biosynthesis of secondary metabolites(ko01110)
neg_5857	7-Aminomethyl-7-carbaguanine	C16675	Folate biosynthesis(ko00790);;Metabolic pathways(ko01100)
neg_5870	Diosmin	C10039	--
neg_5883	Purpurogallin	C09964	--
neg_5897	Kinetin	C08272	--
neg_6010	Azelaic acid	C08261	--
neg_6014	Carnosine	C00386	Histidine metabolism(ko00340);;beta-Alanine metabolism(ko00410);;Metabolic pathways(ko01100)
neg_6026	Phenyllactic acid	C01479	--
neg_6081	Limonin	C03514	--
neg_6117	Irigenin	C17957	--
neg_6171	Gibberellin A1	C00859	Diterpenoid biosynthesis(ko00904);;Biosynthesis of terpenoids and steroids(ko01062);;Biosynthesis of plant hormones(ko01070);;Metabolic pathways(ko01100);;Biosynthesis of secondary metabolites(ko01110);;Plant hormone signal transduction(ko04075)
neg_6184	Thiamin monophosphate	C01081	Thiamine metabolism(ko00730);;Metabolic pathways(ko01100);;Biosynthesis of cofactors(ko01240)
neg_6212	L-Ribulose	C00508	--
neg_6223	gamma-Glutamyl-beta-aminopropiononitrile	C06114	Cyanoamino acid metabolism(ko00460)
neg_6238	5-Aminoimidazole	C05239	Purine metabolism(ko00230);;Metabolic pathways(ko01100)
neg_6239	5-Methoxyindoleacetate	C05660	Tryptophan metabolism(ko00380)
neg_6244	Gossypol	C07667	Sesquiterpenoid and triterpenoid biosynthesis(ko00909);;Biosynthesis of terpenoids and steroids(ko01062);;Biosynthesis of secondary metabolites(ko01110)
neg_6251	Iridotrial	C06070	--
neg_6253	Nitrazepam	C07487	--
neg_6258	(S)-Norlaudanosoline	C02916	Isoquinoline alkaloid biosynthesis(ko00950);;Biosynthesis of secondary metabolites(ko01110)
neg_6292	Argininosuccinic acid	C03406	Arginine biosynthesis(ko00220);;Alanine, aspartate and glutamate metabolism(ko00250);;Metabolic pathways(ko01100);;Biosynthesis of secondary metabolites(ko01110);;Biosynthesis of amino acids(ko01230)
neg_6293	7,4'-Di-O-methylapigenin	C10019	--
neg_6326	D-Arabinono-1,4-lactone	C00652	Ascorbate and aldarate metabolism(ko00053);;Metabolic pathways(ko01100)
neg_6353	Biotin sulfone	C20387	Biotin metabolism(ko00780)
neg_6354	Acacetin	C01470	Flavone and flavonol biosynthesis(ko00944)
neg_6357	3-(3-Indolyl)-2-oxopropanoic acid	C00331	Tryptophan metabolism(ko00380);;Metabolic pathways(ko01100)
neg_6361	Quercetin 3-O-(6-O-malonyl-beta-D-glucoside)	C12638	--
neg_6362	Doxorubicin	C01661	Biosynthesis of type II polyketide products(ko01057);;Biosynthesis of secondary metabolites(ko01110)
neg_6372	Diosmetin	C10038	--
neg_6388	3-(2-Hydroxyethyl)indole	C00955	Tryptophan metabolism(ko00380)
neg_6391	Psoralidin	C10523	--
neg_6414	Noreugenin	C20462	--
neg_6428	L-Tryptophan	C00078	Glycine, serine and threonine metabolism(ko00260);;Tryptophan metabolism(ko00380);;Phenylalanine, tyrosine and tryptophan biosynthesis(ko00400);;Staurosporine biosynthesis(ko00404);;Indole alkaloid biosynthesis(ko00901);;Glucosinolate biosynthesis(ko00966);;Aminoacyl-tRNA biosynthesis(ko00970);;Biosynthesis of various alkaloids(ko00996);;Biosynthesis of various other secondary metabolites(ko00997…
neg_6435	Colchicine	C07592	--
neg_6474	Maltohexaose	C01936	--
neg_6545	Gibberellin A36	C11862	Diterpenoid biosynthesis(ko00904);;Metabolic pathways(ko01100);;Biosynthesis of secondary metabolites(ko01110)
neg_6577	Creatinine	C00791	Arginine and proline metabolism(ko00330);;Metabolic pathways(ko01100)
neg_6578	Eugenin	C20210	--
neg_6600	3,4-Dihydroxybenzoic acid	C00230	Benzoate degradation(ko00362);;Toluene degradation(ko00623);;Polycyclic aromatic hydrocarbon degradation(ko00624);;Aminobenzoate degradation(ko00627);;Biosynthesis of siderophore group nonribosomal peptides(ko01053);;Biosynthesis of phenylpropanoids(ko01061);;Metabolic pathways(ko01100);;Biosynthesis of secondary metabolites(ko01110);;Microbial metabolism in diverse environments(ko01120);;Degrada…
neg_6635	Trifluoperazine	C07168	--
neg_6649	Luteolin 7-O-glucuronide	C03515	Flavone and flavonol biosynthesis(ko00944)
neg_6657	8(R)-HPETE	C04822	Arachidonic acid metabolism(ko00590);;Serotonergic synapse(ko04726)
neg_6659	Acebutolol	C06803	--
neg_6706	sn-Glycerol 3-phosphate	C00093	Glycerolipid metabolism(ko00561);;Glycerophospholipid metabolism(ko00564);;Metabolic pathways(ko01100);;Biosynthesis of secondary metabolites(ko01110);;ABC transporters(ko02010);;Choline metabolism in cancer(ko05231)
neg_6747	Sparfloxacin	C07662	ABC transporters(ko02010)
neg_6755	5-Hydroxypseudobaptigenin	C19727	Isoflavonoid biosynthesis(ko00943)
neg_6756	Isoformononetin	C12125	Isoflavonoid biosynthesis(ko00943);;Biosynthesis of phenylpropanoids(ko01061);;Biosynthesis of secondary metabolites(ko01110)
neg_6763	Iridin	C10465	--
neg_6771	Kakuol	C16982	--
neg_6796	Etoposide	C01576	Bile secretion(ko04976)
neg_6811	Dihydrocoumarin	C02274	Polycyclic aromatic hydrocarbon degradation(ko00624);;Biosynthesis of various plant secondary metabolites(ko00999);;Microbial metabolism in diverse environments(ko01120)
neg_6818	Physostigmine	C06535	Indole alkaloid biosynthesis(ko00901);;Biosynthesis of alkaloids derived from shikimate pathway(ko01063);;Biosynthesis of secondary metabolites(ko01110)
neg_6838	Gentisate aldehyde	C05585	Tyrosine metabolism(ko00350);;Metabolic pathways(ko01100);;Microbial metabolism in diverse environments(ko01120)
neg_684	6-Lactoyl-5,6,7,8-tetrahydropterin	C04244	Folate biosynthesis(ko00790);;Metabolic pathways(ko01100)
neg_6842	5-Methylthio-D-ribose	C03089	--
neg_6869	3-Methyldioxyindole	C05834	Tryptophan metabolism(ko00380)
neg_6872	Lumazine	C03212	--
neg_6902	Tetrangulol	C12397	Biosynthesis of type II polyketide products(ko01057);;Biosynthesis of secondary metabolites(ko01110)
neg_6947	2,3-Dihydroxybenzoic acid	C00196	Benzoate degradation(ko00362);;Aminobenzoate degradation(ko00627);;Biosynthesis of siderophore group nonribosomal peptides(ko01053);;Biosynthesis of phenylpropanoids(ko01061);;Biosynthesis of secondary metabolites(ko01110);;Microbial metabolism in diverse environments(ko01120)
neg_6951	2-hydroxy-butanoic acid	C05984	--
neg_6955	Matairesinol	C10682	Biosynthesis of various plant secondary metabolites(ko00999);;Biosynthesis of phenylpropanoids(ko01061);;Metabolic pathways(ko01100);;Biosynthesis of secondary metabolites(ko01110)
neg_7044	Leucocyanidin	C05906	Flavonoid biosynthesis(ko00941);;Biosynthesis of phenylpropanoids(ko01061);;Metabolic pathways(ko01100);;Biosynthesis of secondary metabolites(ko01110)
neg_7057	6-Aminopenicillanate	C02954	Penicillin and cephalosporin biosynthesis(ko00311);;Biosynthesis of secondary metabolites(ko01110);;Penicillins(ko07011);;Cephalosporins - parenteral agents(ko07012)
neg_7069	N6-(delta2-Isopentenyl)-adenosine 5'-monophosphate	C04713	Zeatin biosynthesis(ko00908);;Biosynthesis of secondary metabolites(ko01110)
neg_7078	Isorhamnetin	C10084	--
neg_7097	Ophthalmate	C21016	Cysteine and methionine metabolism(ko00270);;Metabolic pathways(ko01100)
neg_7163	(+)-Gallocatechin	C12127	Flavonoid biosynthesis(ko00941);;Biosynthesis of secondary metabolites(ko01110)
neg_7218	L-Methionine	C01733	--
neg_7241	Tyramine	C00483	Tyrosine metabolism(ko00350);;Methane metabolism(ko00680);;Isoquinoline alkaloid biosynthesis(ko00950);;Biosynthesis of plant secondary metabolites(ko01060);;Biosynthesis of alkaloids derived from shikimate pathway(ko01063);;Metabolic pathways(ko01100);;Biosynthesis of secondary metabolites(ko01110);;Biosynthesis of cofactors(ko01240);;Neuroactive ligand-receptor interaction(ko04080);;Protein dig…
neg_7247	Sulfasalazine	C07316	--
neg_7269	Acarbose	C06802	--
neg_7291	6-Keto-prostaglandin F1alpha	C05961	Arachidonic acid metabolism(ko00590);;Metabolic pathways(ko01100)
neg_7292	Porphobilinogen	C00931	Porphyrin metabolism(ko00860);;Metabolic pathways(ko01100);;Biosynthesis of secondary metabolites(ko01110);;Microbial metabolism in diverse environments(ko01120);;Biosynthesis of cofactors(ko01240)
neg_7335	Tectoridin	C10533	--
neg_7372	Hydrocortisone succinate	C12888	--
neg_7418	Ephedrine	C01575	Biosynthesis of various alkaloids(ko00996);;Biosynthesis of alkaloids derived from shikimate pathway(ko01063);;Metabolic pathways(ko01100);;Biosynthesis of secondary metabolites(ko01110)
neg_7433	N-(L-Arginino)succinate	C03406	Arginine biosynthesis(ko00220);;Alanine, aspartate and glutamate metabolism(ko00250);;Metabolic pathways(ko01100);;Biosynthesis of secondary metabolites(ko01110);;Biosynthesis of amino acids(ko01230)
neg_744	N,N-Dimethylglycine	C01026	Glycine, serine and threonine metabolism(ko00260);;Metabolic pathways(ko01100)
neg_7470	Angelicin	C09060	Biosynthesis of various plant secondary metabolites(ko00999);;Biosynthesis of phenylpropanoids(ko01061);;Biosynthesis of secondary metabolites(ko01110)
neg_7477	Pyridoxine phosphate	C00627	Vitamin B6 metabolism(ko00750);;Metabolic pathways(ko01100);;Biosynthesis of cofactors(ko01240)
neg_7500	Xanthine	C00385	Purine metabolism(ko00230);;Caffeine metabolism(ko00232);;Biosynthesis of plant secondary metabolites(ko01060);;Biosynthesis of alkaloids derived from histidine and purine(ko01065);;Metabolic pathways(ko01100);;Biosynthesis of secondary metabolites(ko01110);;Microbial metabolism in diverse environments(ko01120);;Nucleotide metabolism(ko01232)
neg_7501	beta-L-Arabinose 1-phosphate	C03906	Amino sugar and nucleotide sugar metabolism(ko00520);;Metabolic pathways(ko01100);;Biosynthesis of nucleotide sugars(ko01250)
neg_7515	4-Hydroxybenzoate	C00156	Ubiquinone and other terpenoid-quinone biosynthesis(ko00130);;Benzoate degradation(ko00362);;Bisphenol degradation(ko00363);;Toluene degradation(ko00623);;Aminobenzoate degradation(ko00627);;Folate biosynthesis(ko00790);;Biosynthesis of phenylpropanoids(ko01061);;Metabolic pathways(ko01100);;Biosynthesis of secondary metabolites(ko01110);;Microbial metabolism in diverse environments(ko01120);;Deg…
neg_7516	6-Oxocineole	C00848	--
neg_7524	6''-O-Malonyldaidzin	C16191	--
neg_7550	2-(Formamido)-N1-(5'-phosphoribosyl)acetamidine	C04640	Purine metabolism(ko00230);;Metabolic pathways(ko01100);;Biosynthesis of secondary metabolites(ko01110)
neg_7604	all-trans-4-Oxoretinoic acid	C16678	Retinol metabolism(ko00830);;Metabolic pathways(ko01100)
neg_761	Indolepyruvate	C00331	Tryptophan metabolism(ko00380);;Metabolic pathways(ko01100)
neg_7622	Roquefortine C	C22165	Staurosporine biosynthesis(ko00404);;Biosynthesis of secondary metabolites(ko01110)
neg_7628	Phlorizin	C01604	Flavonoid biosynthesis(ko00941);;Biosynthesis of secondary metabolites(ko01110)
neg_7648	Morphinone	C01735	Isoquinoline alkaloid biosynthesis(ko00950);;Metabolic pathways(ko01100);;Biosynthesis of secondary metabolites(ko01110)
neg_7653	Galangin	C10044	Flavonoid biosynthesis(ko00941)
neg_766	dUMP	C00365	Pyrimidine metabolism(ko00240);;Metabolic pathways(ko01100);;Nucleotide metabolism(ko01232);;Antifolate resistance(ko01523)
neg_7722	L-Oleandrosyl-oleandolide	C11992	Biosynthesis of 12-, 14- and 16-membered macrolides(ko00522);;Metabolic pathways(ko01100);;Biosynthesis of secondary metabolites(ko01110)
neg_7738	Adenine	C00147	Purine metabolism(ko00230);;Zeatin biosynthesis(ko00908);;Metabolic pathways(ko01100);;Biosynthesis of secondary metabolites(ko01110);;Nucleotide metabolism(ko01232)
neg_7795	Traumatic acid	C16308	alpha-Linolenic acid metabolism(ko00592);;Biosynthesis of secondary metabolites(ko01110)
neg_782	7-Methyl-3-oxo-6-octenoyl-CoA	C16466	Geraniol degradation(ko00281);;Biosynthesis of secondary metabolites(ko01110)
neg_7836	3,7-Di-O-methylquercetin	C01265	Flavone and flavonol biosynthesis(ko00944);;Biosynthesis of secondary metabolites(ko01110)
neg_7837	Fumiquinazoline F	C22145	Biosynthesis of various other secondary metabolites(ko00997);;Metabolic pathways(ko01100);;Biosynthesis of secondary metabolites(ko01110)
neg_7839	3'-AMP	C01367	Purine metabolism(ko00230);;Metabolic pathways(ko01100)
neg_784	3-Oxopimeloyl-CoA	C06715	--
neg_7853	(R)-5-Phosphomevalonate	C01107	Terpenoid backbone biosynthesis(ko00900);;Metabolic pathways(ko01100);;Biosynthesis of secondary metabolites(ko01110)
neg_7866	Traumatin	C16309	alpha-Linolenic acid metabolism(ko00592);;Biosynthesis of secondary metabolites(ko01110)
neg_787	Glyceric acid	C00258	Pentose phosphate pathway(ko00030);;Glycine, serine and threonine metabolism(ko00260);;Glycerolipid metabolism(ko00561);;Glyoxylate and dicarboxylate metabolism(ko00630);;Methane metabolism(ko00680);;Metabolic pathways(ko01100);;Biosynthesis of secondary metabolites(ko01110);;Microbial metabolism in diverse environments(ko01120);;Carbon metabolism(ko01200)
neg_7871	Chrysin	C10028	Flavonoid biosynthesis(ko00941)
neg_7901	Salmeterol	C07241	--
neg_7908	Pentalenolactone	C20407	Biosynthesis of various antibiotics(ko00998);;Metabolic pathways(ko01100);;Biosynthesis of secondary metabolites(ko01110)
neg_791	Oxoadipic acid	C00322	Lysine biosynthesis(ko00300);;Lysine degradation(ko00310);;Tryptophan metabolism(ko00380);;Methane metabolism(ko00680);;Metabolic pathways(ko01100);;Biosynthesis of secondary metabolites(ko01110);;Microbial metabolism in diverse environments(ko01120);;2-Oxocarboxylic acid metabolism(ko01210);;Biosynthesis of amino acids(ko01230);;Biosynthesis of cofactors(ko01240)
neg_792	Gluconolactone	C00198	Pentose phosphate pathway(ko00030);;Metabolic pathways(ko01100);;Biosynthesis of secondary metabolites(ko01110);;Microbial metabolism in diverse environments(ko01120);;Carbon metabolism(ko01200)
neg_7924	19-Oxotestosterone	C05295	Steroid hormone biosynthesis(ko00140);;Metabolic pathways(ko01100)
neg_7940	Galanthamine	C08526	Isoquinoline alkaloid biosynthesis(ko00950);;Biosynthesis of alkaloids derived from shikimate pathway(ko01063);;Biosynthesis of secondary metabolites(ko01110)
neg_7945	Rifamycin W	C12247	--
neg_7986	Sinapate	C00482	Phenylpropanoid biosynthesis(ko00940);;Biosynthesis of phenylpropanoids(ko01061);;Metabolic pathways(ko01100);;Biosynthesis of secondary metabolites(ko01110)
neg_799	N-Acetylneuraminate	C19910	--
neg_8004	Rhizocticin A	C17944	Phosphonate and phosphinate metabolism(ko00440)
neg_8017	Flavone	C15608	--
neg_8018	Trioxsalen	C09314	--
neg_8037	5,10-methylene-THF	C00143	Glycine, serine and threonine metabolism(ko00260);;One carbon pool by folate(ko00670);;Methane metabolism(ko00680);;Carbon fixation pathways in prokaryotes(ko00720);;Metabolic pathways(ko01100);;Microbial metabolism in diverse environments(ko01120);;Carbon metabolism(ko01200);;Biosynthesis of cofactors(ko01240);;Antifolate resistance(ko01523)
neg_8047	Phenylglyoxylic acid	C02137	Phenylalanine metabolism(ko00360);;Aminobenzoate degradation(ko00627);;Metabolic pathways(ko01100);;Microbial metabolism in diverse environments(ko01120)
neg_8048	Umbelliferone	C09315	Biosynthesis of various plant secondary metabolites(ko00999);;Biosynthesis of phenylpropanoids(ko01061);;Biosynthesis of secondary metabolites(ko01110)
neg_8050	Homovanillic acid	C05582	Tyrosine metabolism(ko00350);;Metabolic pathways(ko01100);;Dopaminergic synapse(ko04728)
neg_8052	Dihydrolipoate	C02147	--
neg_8125	Daidzein	C10208	Isoflavonoid biosynthesis(ko00943);;Biosynthesis of phenylpropanoids(ko01061);;Metabolic pathways(ko01100);;Biosynthesis of secondary metabolites(ko01110)
neg_8126	5-(L-Alanin-3-yl)-2-hydroxy-cis,cis-muconate 6-semialdehyde	C04797	Tyrosine metabolism(ko00350)
neg_8132	Cirsimaritin	C17785	--
neg_8138	O-beta-D-Glucosylzeatin	C03423	Zeatin biosynthesis(ko00908);;Biosynthesis of secondary metabolites(ko01110)
neg_8139	Dihydromacarpine	C05316	Isoquinoline alkaloid biosynthesis(ko00950);;Metabolic pathways(ko01100);;Biosynthesis of secondary metabolites(ko01110)
neg_8166	Fructose	C01452	--
neg_8214	Oxyphencyclimine	C07851	--
neg_8215	13,14-Dihydro-15-keto-PGE2	C04671	--
neg_8229	9,12,13-TriHOME	C14833	Linoleic acid metabolism(ko00591)
neg_823	L-Erythrulose	C02045	--
neg_8256	Embelin	C10342	--
neg_8271	Dihydrophaseic acid	C15971	Carotenoid biosynthesis(ko00906)
neg_8278	Terpendole K	C20552	Indole diterpene alkaloid biosynthesis(ko00403);;Biosynthesis of secondary metabolites(ko01110)
neg_829	Galactaric acid	C00879	Ascorbate and aldarate metabolism(ko00053);;Metabolic pathways(ko01100)
neg_8292	1-Hydroxypyrene	C14519	Polycyclic aromatic hydrocarbon degradation(ko00624);;Microbial metabolism in diverse environments(ko01120)
neg_8418	Folate	C00504	One carbon pool by folate(ko00670);;Folate biosynthesis(ko00790);;Biosynthesis of phenylpropanoids(ko01061);;Metabolic pathways(ko01100);;Biosynthesis of cofactors(ko01240);;Antifolate resistance(ko01523);;Bile secretion(ko04976);;Vitamin digestion and absorption(ko04977)
neg_8424	N-Acetylserotonin	C00978	Tryptophan metabolism(ko00380);;Metabolic pathways(ko01100);;Biosynthesis of secondary metabolites(ko01110)
neg_8433	trans-2-Enoyl-OPC6-CoA	C16332	alpha-Linolenic acid metabolism(ko00592);;Metabolic pathways(ko01100);;Biosynthesis of secondary metabolites(ko01110)
neg_8440	D-Urobilinogen	C05791	Porphyrin metabolism(ko00860);;Metabolic pathways(ko01100);;Biosynthesis of secondary metabolites(ko01110)
neg_8465	Zeatin	C00371	Zeatin biosynthesis(ko00908);;Biosynthesis of plant secondary metabolites(ko01060);;Biosynthesis of plant hormones(ko01070);;Metabolic pathways(ko01100);;Biosynthesis of secondary metabolites(ko01110);;Plant hormone signal transduction(ko04075)
neg_8478	N6-(1,2-Dicarboxyethyl)-AMP	C03794	Purine metabolism(ko00230);;Alanine, aspartate and glutamate metabolism(ko00250);;Metabolic pathways(ko01100);;Nucleotide metabolism(ko01232);;Biosynthesis of cofactors(ko01240)
neg_8521	3-Ethylcatechol	C06728	Ethylbenzene degradation(ko00642);;Metabolic pathways(ko01100);;Microbial metabolism in diverse environments(ko01120);;Degradation of aromatic compounds(ko01220)
neg_8540	4-Amino-5-hydroxymethyl-2-methylpyrimidine	C01279	Thiamine metabolism(ko00730);;Metabolic pathways(ko01100);;Biosynthesis of cofactors(ko01240);;ABC transporters(ko02010)
neg_8634	12(13)-EpOME	C14826	--
neg_8643	5,10-Methylenetetrahydromethanopterin	C04377	Methane metabolism(ko00680);;Metabolic pathways(ko01100);;Microbial metabolism in diverse environments(ko01120);;Carbon metabolism(ko01200)
neg_8658	Reduced FMN	C01847	Riboflavin metabolism(ko00740);;Biosynthesis of type II polyketide products(ko01057);;Metabolic pathways(ko01100);;Biosynthesis of cofactors(ko01240)
neg_8700	4-Coumarate	C00811	Ubiquinone and other terpenoid-quinone biosynthesis(ko00130);;Tyrosine metabolism(ko00350);;Phenylpropanoid biosynthesis(ko00940);;Isoquinoline alkaloid biosynthesis(ko00950);;Biosynthesis of phenylpropanoids(ko01061);;Metabolic pathways(ko01100);;Biosynthesis of secondary metabolites(ko01110);;Degradation of aromatic compounds(ko01220)
neg_8726	Isopentenyl adenosine	C16427	Zeatin biosynthesis(ko00908);;Biosynthesis of secondary metabolites(ko01110)
neg_8734	Curcumin	C10443	--
neg_8752	Kuwanon H	C10100	--
neg_8775	2-Furoate	C01546	Furfural degradation(ko00365);;Metabolic pathways(ko01100);;Microbial metabolism in diverse environments(ko01120)
neg_8779	all-trans-Hexaprenyl diphosphate	C01230	Terpenoid backbone biosynthesis(ko00900);;Biosynthesis of secondary metabolites(ko01110)
neg_8785	5-Methylcytosine	C02376	Pyrimidine metabolism(ko00240);;Metabolic pathways(ko01100)
neg_8798	5-Hydroxyindoleacetate	C05635	Tryptophan metabolism(ko00380);;Metabolic pathways(ko01100);;Serotonergic synapse(ko04726)
neg_8810	N-Glycoloyl-neuraminate	C03410	--
neg_8815	Kaempferol 3-O-glucoside	C12249	Flavone and flavonol biosynthesis(ko00944);;Biosynthesis of secondary metabolites(ko01110)
neg_8873	Violacein	C21136	Staurosporine biosynthesis(ko00404);;Metabolic pathways(ko01100);;Biosynthesis of secondary metabolites(ko01110)
neg_8920	L-Serine-phosphoethanolamine	C03872	--
neg_8961	9-Oxononanoic acid	C16322	alpha-Linolenic acid metabolism(ko00592);;Biosynthesis of secondary metabolites(ko01110)
neg_8964	13(S)-HPOT	C04785	alpha-Linolenic acid metabolism(ko00592);;Metabolic pathways(ko01100);;Biosynthesis of secondary metabolites(ko01110)
neg_8989	15-OxoETE	C04577	Arachidonic acid metabolism(ko00590)
neg_904	Threonate	C01620	Ascorbate and aldarate metabolism(ko00053);;Metabolic pathways(ko01100)
neg_9040	3',5'-Cyclic AMP	C00575	Purine metabolism(ko00230);;Metabolic pathways(ko01100);;Endocrine resistance(ko01522);;Biofilm formation - Pseudomonas aeruginosa(ko02025);;Biofilm formation - Escherichia coli(ko02026);;MAPK signaling pathway(ko04010);;Ras signaling pathway(ko04014);;Rap1 signaling pathway(ko04015);;Calcium signaling pathway(ko04020);;cGMP-PKG signaling pathway(ko04022);;cAMP signaling pathway(ko04024);;Chemoki…
neg_905	Oxalureate	C00802	Purine metabolism(ko00230);;Metabolic pathways(ko01100);;Microbial metabolism in diverse environments(ko01120)
neg_9067	Gibberellin A34-catabolite	C11869	Diterpenoid biosynthesis(ko00904)
neg_9074	4-(beta-Acetylaminoethyl)imidazole	C05135	Histidine metabolism(ko00340)
neg_9224	Terpendole C	C20546	Indole diterpene alkaloid biosynthesis(ko00403);;Biosynthesis of secondary metabolites(ko01110)
neg_924	Sesamin	C10882	--
neg_9288	3-Methyl-2-butenal	C15604	Zeatin biosynthesis(ko00908)
neg_929	alpha-Narcotine	C09592	Isoquinoline alkaloid biosynthesis(ko00950);;Metabolic pathways(ko01100);;Biosynthesis of secondary metabolites(ko01110)
neg_9295	6beta,7beta-Dihydroxykaurenoic acid	C11876	--
neg_9306	Calcitetrol	C18231	Steroid biosynthesis(ko00100);;Metabolic pathways(ko01100);;Parathyroid hormone synthesis, secretion and action(ko04928)
neg_9379	Aflatrem	C20555	Indole diterpene alkaloid biosynthesis(ko00403);;Biosynthesis of secondary metabolites(ko01110)
neg_9381	9,10-Dihydroxystearate	C19622	Cutin, suberine and wax biosynthesis(ko00073)
neg_9392	Prostaglandin F2alpha	C05959	Arachidonic acid metabolism(ko00590)
neg_9403	(9Z,11E)-(13S)-13-Hydroperoxyoctadeca-9,11-dienoic acid	C04717	Linoleic acid metabolism(ko00591);;Metabolic pathways(ko01100)
neg_9412	16-Hydroxypalmitate	C18218	Cutin, suberine and wax biosynthesis(ko00073);;Metabolic pathways(ko01100)
neg_951	Clorobiocin	C12032	Novobiocin biosynthesis(ko00401);;Biosynthesis of secondary metabolites(ko01110)
neg_9510	Mifepristone	C07652	--
neg_9549	Gibberellin A29-catabolite	C11855	Diterpenoid biosynthesis(ko00904)
neg_9552	Capsaicin	C06866	Biosynthesis of various alkaloids(ko00996);;Biosynthesis of plant secondary metabolites(ko01060);;Biosynthesis of alkaloids derived from shikimate pathway(ko01063);;Metabolic pathways(ko01100);;Biosynthesis of secondary metabolites(ko01110);;Inflammatory mediator regulation of TRP channels(ko04750)
neg_9562	12-OPDA	C01226	alpha-Linolenic acid metabolism(ko00592);;Metabolic pathways(ko01100);;Biosynthesis of secondary metabolites(ko01110)
neg_9577	Carnitine	C00318	--
neg_9595	(S)-N-Methylcoclaurine	C05176	Isoquinoline alkaloid biosynthesis(ko00950);;Biosynthesis of alkaloids derived from shikimate pathway(ko01063);;Metabolic pathways(ko01100);;Biosynthesis of secondary metabolites(ko01110)
neg_9596	Ciprofloxacin	C05349	ABC transporters(ko02010)
neg_9621	10-Deoxymethymycin	C11994	Biosynthesis of 12-, 14- and 16-membered macrolides(ko00522);;Metabolic pathways(ko01100);;Biosynthesis of secondary metabolites(ko01110)
neg_965	Pseudoecgonyl-CoA	C12450	Tropane, piperidine and pyridine alkaloid biosynthesis(ko00960)
neg_9663	di-trans,poly-cis-Undecaprenyl diphosphate	C04574	Peptidoglycan biosynthesis(ko00550);;Teichoic acid biosynthesis(ko00552);;Terpenoid backbone biosynthesis(ko00900);;Biosynthesis of terpenoids and steroids(ko01062);;Biosynthesis of secondary metabolites(ko01110)
neg_9667	TXB2	C05963	--
neg_9737	Thromboxane B2	C05963	--
neg_9748	Geranylhydroquinone	C10793	Ubiquinone and other terpenoid-quinone biosynthesis(ko00130);;Biosynthesis of secondary metabolites(ko01110)
neg_975	D-Arabinose 5-phosphate	C01112	Lipopolysaccharide biosynthesis(ko00540);;Metabolic pathways(ko01100);;Biosynthesis of nucleotide sugars(ko01250)
neg_9763	6-endo-Hydroxycineole	C03092	--
neg_9798	9-Methylthiononanaldoxime	C17253	Glucosinolate biosynthesis(ko00966);;2-Oxocarboxylic acid metabolism(ko01210)
neg_9825	16-Hydroxypalmitic acid	C18218	Cutin, suberine and wax biosynthesis(ko00073);;Metabolic pathways(ko01100)
neg_9831	Oryzalexin D	C21562	Diterpenoid biosynthesis(ko00904);;Biosynthesis of secondary metabolites(ko01110)
neg_9840	Erythromycin D	C06633	--
neg_9841	Prephytoene diphosphate	C03427	Carotenoid biosynthesis(ko00906);;Metabolic pathways(ko01100);;Biosynthesis of secondary metabolites(ko01110)
neg_9860	Histidinyl-Leucine	C05010	--
neg_9864	Novamethymycin	C20741	Biosynthesis of 12-, 14- and 16-membered macrolides(ko00522);;Biosynthesis of secondary metabolites(ko01110)
neg_991	Sedoheptulose	C08355	--
neg_9923	Xanthoxin	C13453	Carotenoid biosynthesis(ko00906);;Biosynthesis of terpenoids and steroids(ko01062);;Metabolic pathways(ko01100);;Biosynthesis of secondary metabolites(ko01110)
neg_994	Diphylline	C07819	--
neg_9942	[6]-Shogaol	C10494	--
neg_9947	Geranic acid	C16461	--
neg_9948	Furanodienone	C16960	--
neg_9951	L-Olivosyl-oleandolide	C11991	Biosynthesis of 12-, 14- and 16-membered macrolides(ko00522);;Metabolic pathways(ko01100);;Biosynthesis of secondary metabolites(ko01110)
neg_9957	Pinocarveol	C11941	Limonene and pinene degradation(ko00903)
neg_9987	Limonene-1,2-diol	C07276	Limonene and pinene degradation(ko00903);;Biosynthesis of secondary metabolites(ko01110)
neg_9999	Prostaglandin C2	C05955	Arachidonic acid metabolism(ko00590);;Metabolic pathways(ko01100);;Serotonergic synapse(ko04726)
pos_10001	Euxanthone	C10061	--
pos_10008	Quercetin	C00389	Flavonoid biosynthesis(ko00941);;Flavone and flavonol biosynthesis(ko00944);;Metabolic pathways(ko01100);;Biosynthesis of secondary metabolites(ko01110);;AMPK signaling pathway(ko04152)
pos_10009	Kaempferol	C05903	Flavonoid biosynthesis(ko00941);;Flavone and flavonol biosynthesis(ko00944);;Biosynthesis of phenylpropanoids(ko01061);;Metabolic pathways(ko01100);;Biosynthesis of secondary metabolites(ko01110)
pos_1005	Dopamine	C03758	Tyrosine metabolism(ko00350);;Isoquinoline alkaloid biosynthesis(ko00950);;Betalain biosynthesis(ko00965);;Biosynthesis of plant secondary metabolites(ko01060);;Biosynthesis of alkaloids derived from shikimate pathway(ko01063);;Metabolic pathways(ko01100);;Biosynthesis of secondary metabolites(ko01110);;cAMP signaling pathway(ko04024);;Neuroactive ligand-receptor interaction(ko04080);;Gap junctio…
pos_10055	Sepiapterin	C00835	Folate biosynthesis(ko00790);;Metabolic pathways(ko01100)
pos_10087	20-HETE	C14748	Arachidonic acid metabolism(ko00590);;Metabolic pathways(ko01100);;Vascular smooth muscle contraction(ko04270)
pos_10152	Phenylacetylglycine	C05598	Phenylalanine metabolism(ko00360)
pos_10155	Salicin	C01451	Glycolysis / Gluconeogenesis(ko00010);;Biosynthesis of phenylpropanoids(ko01061);;Phosphotransferase system (PTS)(ko02060);;Taste transduction(ko04742)
pos_10157	trans-Dehydroandrosterone	C01227	Steroid hormone biosynthesis(ko00140);;Steroid degradation(ko00984);;Metabolic pathways(ko01100);;Microbial metabolism in diverse environments(ko01120);;Ovarian steroidogenesis(ko04913);;Pathways in cancer(ko05200);;Prostate cancer(ko05215)
pos_10183	(E)-4-stilbenol	C14763	--
pos_1020	2',3'-Cyclic GMP	C06194	Purine metabolism(ko00230);;Metabolic pathways(ko01100)
pos_10203	Geraniol	C09871	Geraniol degradation(ko00281);;Biosynthesis of terpenoids and steroids(ko01062)
pos_10233	Coumestrol	C10205	Isoflavonoid biosynthesis(ko00943);;Biosynthesis of phenylpropanoids(ko01061);;Biosynthesis of secondary metabolites(ko01110)
pos_10240	Chenodeoxycholic acid glycine conjugate	C05466	Primary bile acid biosynthesis(ko00120);;Secondary bile acid biosynthesis(ko00121);;Bile secretion(ko04976);;Cholesterol metabolism(ko04979)
pos_10257	Gibberellin A8-catabolite	C11870	Diterpenoid biosynthesis(ko00904)
pos_10297	3-Oxopalmitoyl-CoA	C05259	--
pos_10298	Indole-3-acetate	C00954	Tryptophan metabolism(ko00380);;Biosynthesis of plant hormones(ko01070);;Metabolic pathways(ko01100);;Plant hormone signal transduction(ko04075)
pos_10300	Polygonolide	C09963	--
pos_10309	Coumarin	C05851	Biosynthesis of various plant secondary metabolites(ko00999);;Biosynthesis of secondary metabolites(ko01110)
pos_1032	2-Amino-2-methyl-1,3-propanediol	C11260	--
pos_10322	(S)-3-Hydroxydodecanoyl-CoA	C05262	--
pos_10331	Lividamine	C21255	Neomycin, kanamycin and gentamicin biosynthesis(ko00524);;Biosynthesis of secondary metabolites(ko01110)
pos_10373	8Z,11Z,14Z-heptadecatrienal	C16343	alpha-Linolenic acid metabolism(ko00592)
pos_10384	Sphingosyl-phosphocholine	C03640	Sphingolipid metabolism(ko00600)
pos_10412	Tetracycline	C06570	Tetracycline biosynthesis(ko00253);;Biosynthesis of type II polyketide products(ko01057);;Metabolic pathways(ko01100);;Biosynthesis of secondary metabolites(ko01110);;Bile secretion(ko04976)
pos_10419	(-)-Jasmonic acid	C08491	alpha-Linolenic acid metabolism(ko00592);;Biosynthesis of plant secondary metabolites(ko01060);;Biosynthesis of plant hormones(ko01070);;Metabolic pathways(ko01100);;Biosynthesis of secondary metabolites(ko01110);;Plant hormone signal transduction(ko04075)
pos_10507	N-Acetyl-L-citrulline	C15532	Arginine biosynthesis(ko00220);;Metabolic pathways(ko01100);;Biosynthesis of amino acids(ko01230)
pos_10531	trans,cis-Lauro-2,6-dienoyl-CoA	C05279	Fatty acid degradation(ko00071)
pos_10532	N2-Succinyl-L-ornithine	C03415	Arginine and proline metabolism(ko00330);;Metabolic pathways(ko01100)
pos_10552	1-Deoxynojirimycin	C16843	--
pos_10603	3-Methylbutanoic acid	C08262	Biosynthesis of alkaloids derived from histidine and purine(ko01065);;Biosynthesis of secondary metabolites(ko01110);;Protein digestion and absorption(ko04974)
pos_1062	Indoxyl	C05658	Tryptophan metabolism(ko00380)
pos_10624	12S-HHTrE	C20388	--
pos_10674	2-(alpha-Hydroxyethyl)thiamine diphosphate	C05125	Glycolysis / Gluconeogenesis(ko00010);;Citrate cycle (TCA cycle)(ko00020);;Pyruvate metabolism(ko00620);;Metabolic pathways(ko01100)
pos_10695	6-Carboxy-5,6,7,8-tetrahydropterin	C20239	Folate biosynthesis(ko00790);;Metabolic pathways(ko01100)
pos_10724	Biocytin	C05552	--
pos_10746	2',3'-Cyclic AMP	C08355	--
pos_10749	N4-Acetylaminobutanal	C05936	Arginine and proline metabolism(ko00330);;Metabolic pathways(ko01100)
pos_10758	Homocarnosine	C00884	Arginine and proline metabolism(ko00330);;Metabolic pathways(ko01100)
pos_10783	Cephalosporin C	C00916	Penicillin and cephalosporin biosynthesis(ko00311);;Metabolic pathways(ko01100);;Biosynthesis of secondary metabolites(ko01110);;Cephalosporins - parenteral agents(ko07012);;Cephalosporins - oral agents(ko07013)
pos_10808	Glutethimide	C07489	--
pos_10813	5-Hydroxyindoleacetylglycine	C05832	Tryptophan metabolism(ko00380)
pos_10820	Ibuprofen	C01588	--
pos_10827	5-Hydroxy-L-tryptophan	C00643	Tryptophan metabolism(ko00380);;Biosynthesis of alkaloids derived from shikimate pathway(ko01063);;Metabolic pathways(ko01100);;Axon regeneration(ko04361);;Serotonergic synapse(ko04726)
pos_10874	p-Cymene	C06575	Xylene degradation(ko00622);;Metabolic pathways(ko01100);;Microbial metabolism in diverse environments(ko01120);;Degradation of aromatic compounds(ko01220)
pos_1094	N-Acetylglucosaminylasparagine	C04540	--
pos_11008	4-hydroxyestradiol	C14209	Ovarian steroidogenesis(ko04913);;Chemical carcinogenesis - reactive oxygen species(ko05208)
pos_1101	N6-(L-1,3-Dicarboxypropyl)-L-lysine	C00449	Lysine biosynthesis(ko00300);;Lysine degradation(ko00310);;Metabolic pathways(ko01100);;Biosynthesis of secondary metabolites(ko01110);;Biosynthesis of amino acids(ko01230)
pos_11049	Pinocembrin	C09827	Flavonoid biosynthesis(ko00941)
pos_1107	2-Oxosuccinamate	C02362	Alanine, aspartate and glutamate metabolism(ko00250);;Metabolic pathways(ko01100)
pos_11099	Lamivudine	C07065	Bile secretion(ko04976)
pos_11104	Luteolin	C01514	Flavonoid biosynthesis(ko00941);;Flavone and flavonol biosynthesis(ko00944);;Metabolic pathways(ko01100);;Biosynthesis of secondary metabolites(ko01110)
pos_11105	Eriodictyol	C05631	Flavonoid biosynthesis(ko00941);;Metabolic pathways(ko01100);;Biosynthesis of secondary metabolites(ko01110)
pos_11109	2'-Deoxyinosine 5'-phosphate	C06196	Purine metabolism(ko00230);;Nucleotide metabolism(ko01232)
pos_1111	2-Hydroxybutanoic acid	C05984	--
pos_11111	(-)-Usnic acid	C10101	--
pos_11117	Grixazone B	C20799	Biosynthesis of various other secondary metabolites(ko00997);;Metabolic pathways(ko01100);;Biosynthesis of secondary metabolites(ko01110)
pos_11133	5-Amino-6-(5'-phospho-D-ribitylamino)uracil	C04454	Riboflavin metabolism(ko00740);;Metabolic pathways(ko01100);;Biosynthesis of secondary metabolites(ko01110);;Biosynthesis of cofactors(ko01240)
pos_11151	Toluene	C01455	Toluene degradation(ko00623);;Metabolic pathways(ko01100);;Microbial metabolism in diverse environments(ko01120);;Degradation of aromatic compounds(ko01220)
pos_11179	2-trans-Dodecenoyl-CoA	C03221	Fatty acid elongation(ko00062);;Fatty acid degradation(ko00071);;Metabolic pathways(ko01100);;Fatty acid metabolism(ko01212)
pos_11200	alpha-hydroxy myristic acid	C13790	--
pos_11204	Malonyldaidzin	C16191	--
pos_11222	3-Methyl-1-hydroxybutyl-ThPP	C15974	Valine, leucine and isoleucine degradation(ko00280)
pos_11232	Gibberellin A53	C06094	Diterpenoid biosynthesis(ko00904);;Metabolic pathways(ko01100);;Biosynthesis of secondary metabolites(ko01110)
pos_11245	(+)-7-Isojasmonic acid CoA	C16339	alpha-Linolenic acid metabolism(ko00592);;Metabolic pathways(ko01100);;Biosynthesis of secondary metabolites(ko01110)
pos_11247	Hexadecanal	C00517	Fatty acid degradation(ko00071)
pos_11251	Malvidin-3-(p-coumaroyl)-rutinoside-5-glucoside	C16296	Anthocyanin biosynthesis(ko00942)
pos_1126	Guanine	C00242	Purine metabolism(ko00230);;Metabolic pathways(ko01100);;Nucleotide metabolism(ko01232)
pos_11268	L-Arginine phosphate	C05945	--
pos_11296	Coniferyl aldehyde	C02666	Phenylpropanoid biosynthesis(ko00940);;Biosynthesis of phenylpropanoids(ko01061);;Metabolic pathways(ko01100);;Biosynthesis of secondary metabolites(ko01110)
pos_1131	IBMX	C13708	--
pos_11326	Hydrocinnamic acid	C05629	Phenylalanine metabolism(ko00360);;Metabolic pathways(ko01100);;Microbial metabolism in diverse environments(ko01120);;Degradation of aromatic compounds(ko01220)
pos_11328	Perillic acid	C11924	Limonene and pinene degradation(ko00903)
pos_11332	Chamazulene	C09633	--
pos_1138	N-Acetylmuramate	C02713	Amino sugar and nucleotide sugar metabolism(ko00520);;Metabolic pathways(ko01100);;Biosynthesis of nucleotide sugars(ko01250);;Phosphotransferase system (PTS)(ko02060)
pos_11400	Tetrahydrofolate	C00101	--
pos_11421	15-keto-Prostaglandin E2	C04707	--
pos_11426	Oxytetracycline	C06624	--
pos_11445	Virol B	C19994	--
pos_11467	Bisnorbiotin	C20384	Biotin metabolism(ko00780)
pos_11488	Zingerone	C17497	--
pos_11501	Paromomycin	C00832	Neomycin, kanamycin and gentamicin biosynthesis(ko00524);;Biosynthesis of secondary metabolites(ko01110)
pos_11513	Erythromycin B	C06653	Biosynthesis of 12-, 14- and 16-membered macrolides(ko00522);;Metabolic pathways(ko01100);;Biosynthesis of secondary metabolites(ko01110)
pos_11526	Jasmonic acid	C08491	alpha-Linolenic acid metabolism(ko00592);;Biosynthesis of plant secondary metabolites(ko01060);;Biosynthesis of plant hormones(ko01070);;Metabolic pathways(ko01100);;Biosynthesis of secondary metabolites(ko01110);;Plant hormone signal transduction(ko04075)
pos_11527	2'-Deoxyuridine	C00526	Pyrimidine metabolism(ko00240);;Metabolic pathways(ko01100);;Nucleotide metabolism(ko01232);;ABC transporters(ko02010)
pos_11541	N-((R)-Pantothenoyl)-L-cysteine	C04079	Pantothenate and CoA biosynthesis(ko00770)
pos_11572	Paclitaxel	C07394	--
pos_11592	Gibberellin A53 aldehyde	C11905	Diterpenoid biosynthesis(ko00904)
pos_11596	Hydrocortisone	C00735	Steroid hormone biosynthesis(ko00140);;Metabolic pathways(ko01100);;Neuroactive ligand-receptor interaction(ko04080);;Cortisol synthesis and secretion(ko04927);;Cushing syndrome(ko04934);;Aldosterone-regulated sodium reabsorption(ko04960);;Bile secretion(ko04976);;Pathways in cancer(ko05200);;Prostate cancer(ko05215);;Glucocorticoid and mineralocorticoid receptor agonists/antagonists(ko07225)
pos_11616	4-Ethylphenol	C13637	Bisphenol degradation(ko00363);;Microbial metabolism in diverse environments(ko01120)
pos_11637	7S,8S-DiHOTrE	C07357	--
pos_11641	Adipate semialdehyde	C06102	Caprolactam degradation(ko00930);;Metabolic pathways(ko01100);;Microbial metabolism in diverse environments(ko01120);;Degradation of aromatic compounds(ko01220)
pos_11698	Coronafacic acid	C15765	--
pos_11765	1,2-dihydrostilbene	C14685	--
pos_11769	Norlinolenic acid	C16344	alpha-Linolenic acid metabolism(ko00592)
pos_11819	alpha-Zearalanol	C14752	--
pos_1183	4-Hydroxyphenylacetaldehyde	C03765	Tyrosine metabolism(ko00350);;Isoquinoline alkaloid biosynthesis(ko00950);;Biosynthesis of plant secondary metabolites(ko01060);;Biosynthesis of alkaloids derived from shikimate pathway(ko01063);;Metabolic pathways(ko01100);;Biosynthesis of secondary metabolites(ko01110)
pos_1185	3-Methyladenine	C00913	--
pos_11859	alantolactone	C09289	--
pos_1186	4-Coumaryl alcohol	C02646	Phenylpropanoid biosynthesis(ko00940);;Biosynthesis of phenylpropanoids(ko01061);;Metabolic pathways(ko01100);;Biosynthesis of secondary metabolites(ko01110)
pos_11879	Terpendole E	C20536	Indole diterpene alkaloid biosynthesis(ko00403);;Biosynthesis of secondary metabolites(ko01110)
pos_1189	Clavulanic acid	C06662	Clavulanic acid biosynthesis(ko00331);;Metabolic pathways(ko01100);;Biosynthesis of secondary metabolites(ko01110);;Penicillins(ko07011)
pos_11915	6-Paradol	C10482	--
pos_11920	(S)-Equol	C14131	--
pos_11930	6-Aminohexanoate	C02378	Caprolactam degradation(ko00930);;Metabolic pathways(ko01100);;Microbial metabolism in diverse environments(ko01120)
pos_11931	Terpinen-4-ol	C17073	--
pos_11946	m-Xylene	C07208	Xylene degradation(ko00622);;Metabolic pathways(ko01100);;Microbial metabolism in diverse environments(ko01120);;Degradation of aromatic compounds(ko01220)
pos_11949	L-Metanephrine	C05588	Tyrosine metabolism(ko00350);;Metabolic pathways(ko01100)
pos_11957	Erythromycin E	C06634	--
pos_11972	Thromboxane A2	C02198	Arachidonic acid metabolism(ko00590);;Metabolic pathways(ko01100);;Neuroactive ligand-receptor interaction(ko04080);;Platelet activation(ko04611);;Serotonergic synapse(ko04726);;Eicosanoids(ko07034)
pos_11995	Nateglinide	C12508	--
pos_12000	Neriifolin	C08876	--
pos_12007	3-ketosphinganine	C02934	Sphingolipid metabolism(ko00600);;Metabolic pathways(ko01100)
pos_12076	Androsterone sulfate	C04555	--
pos_12079	o-Xylene	C07212	Xylene degradation(ko00622);;Metabolic pathways(ko01100);;Microbial metabolism in diverse environments(ko01120);;Degradation of aromatic compounds(ko01220)
pos_12084	Cinnamyl alcohol	C02394	--
pos_1217	Levetiracetam	C07841	--
pos_12191	9-OxoODE	C14766	Linoleic acid metabolism(ko00591)
pos_12194	RU-0211	C13707	--
pos_12207	Sebacic acid	C08277	--
pos_12234	Safranal	C17062	Biosynthesis of various plant secondary metabolites(ko00999)
pos_12237	Heptadecatrienal	C16343	--
pos_12240	Prostaglandin E1	C04741	--
pos_12241	Cyclohexanecarboxylic acid	C09822	Benzoate degradation(ko00362);;Metabolic pathways(ko01100);;Microbial metabolism in diverse environments(ko01120)
pos_12244	(6Z,9Z,12Z,15Z,18Z,21Z)-Tetracosahexaenoyl-CoA	C16168	--
pos_12294	(6S)-dehydrovomifoliol	C02533	--
pos_12311	Chavicol	C16930	Phenylpropanoid biosynthesis(ko00940);;Biosynthesis of secondary metabolites(ko01110)
pos_12332	Myxochromide S3	C15716	--
pos_12344	trans-2-Octenal	C21138	Prodigiosin biosynthesis(ko00333);;Metabolic pathways(ko01100);;Biosynthesis of secondary metabolites(ko01110)
pos_12420	L-Rhamnose	C00507	Fructose and mannose metabolism(ko00051);;Metabolic pathways(ko01100);;Microbial metabolism in diverse environments(ko01120)
pos_12464	Sedanolide	C17002	--
pos_12487	Chlorobactene	C15908	Carotenoid biosynthesis(ko00906);;Biosynthesis of secondary metabolites(ko01110)
pos_12502	Perillyl aldehyde	C02576	Limonene and pinene degradation(ko00903)
pos_12505	Hepoxilin A3	C14808	--
pos_1251	2,5-Furandicarboxylic acid	C20450	Furfural degradation(ko00365);;Microbial metabolism in diverse environments(ko01120)
pos_12532	Decylubiquinone	C15494	--
pos_12544	3-Phenylpropanoic acid	C05629	Phenylalanine metabolism(ko00360);;Metabolic pathways(ko01100);;Microbial metabolism in diverse environments(ko01120);;Degradation of aromatic compounds(ko01220)
pos_12545	1-Aminocyclopropane-1-carboxylate	C01234	Cysteine and methionine metabolism(ko00270);;Biosynthesis of plant secondary metabolites(ko01060);;Biosynthesis of plant hormones(ko01070);;Metabolic pathways(ko01100);;Biosynthesis of secondary metabolites(ko01110)
pos_1257	(R)-Mevalonate	C00418	Terpenoid backbone biosynthesis(ko00900);;Biosynthesis of plant secondary metabolites(ko01060);;Biosynthesis of terpenoids and steroids(ko01062);;Biosynthesis of plant hormones(ko01070);;Metabolic pathways(ko01100);;Biosynthesis of secondary metabolites(ko01110);;Ferroptosis(ko04216)
pos_1261	1-(5-Phospho-D-ribosyl)-5-amino-4-imidazolecarboxylate	C04751	Purine metabolism(ko00230);;Metabolic pathways(ko01100);;Biosynthesis of secondary metabolites(ko01110)
pos_12620	[6]-Gingerol	C10462	--
pos_12644	2-Ethyltoluene	C14572	--
pos_12655	9(10)-EpOME	C14825	--
pos_12658	Dimethylbenzimidazole	C03114	Riboflavin metabolism(ko00740);;Porphyrin metabolism(ko00860);;Metabolic pathways(ko01100);;Biosynthesis of cofactors(ko01240)
pos_1266	2-C-Methyl-D-erythritol 4-phosphate	C11434	Terpenoid backbone biosynthesis(ko00900);;Biosynthesis of plant secondary metabolites(ko01060);;Biosynthesis of terpenoids and steroids(ko01062);;Biosynthesis of plant hormones(ko01070);;Metabolic pathways(ko01100);;Biosynthesis of secondary metabolites(ko01110)
pos_12673	Ethylbenzene	C07111	Ethylbenzene degradation(ko00642);;Metabolic pathways(ko01100);;Microbial metabolism in diverse environments(ko01120);;Degradation of aromatic compounds(ko01220)
pos_12675	L-2,4-Diaminobutanoate	C03283	Glycine, serine and threonine metabolism(ko00260);;Metabolic pathways(ko01100);;Microbial metabolism in diverse environments(ko01120);;2-Oxocarboxylic acid metabolism(ko01210);;Biosynthesis of amino acids(ko01230)
pos_12684	Gibberellin A14 aldehyde	C11853	Diterpenoid biosynthesis(ko00904);;Metabolic pathways(ko01100);;Biosynthesis of secondary metabolites(ko01110)
pos_12695	12,13S-epoxy-9Z,11,15Z-octadecatrienoic acid	C04672	--
pos_12702	Icosanoic acid	C06425	Biosynthesis of unsaturated fatty acids(ko01040)
pos_12712	Methyleugenol	C10454	Phenylpropanoid biosynthesis(ko00940)
pos_12719	(1S,4R)-1-Hydroxy-2-oxolimonene	C11937	Limonene and pinene degradation(ko00903);;Biosynthesis of secondary metabolites(ko01110)
pos_12721	Geosmin	C16286	--
pos_12728	Demecolcine	C11250	Isoquinoline alkaloid biosynthesis(ko00950);;Biosynthesis of alkaloids derived from shikimate pathway(ko01063);;Biosynthesis of secondary metabolites(ko01110)
pos_12730	4-Vinylcyclohexene	C19310	--
pos_12747	all-trans-4-Hydroxyretinoic acid	C16677	Retinol metabolism(ko00830);;Metabolic pathways(ko01100)
pos_12755	alpha-Amylcinnamaldehyde	C12288	--
pos_12818	17alpha-Hydroxyprogesterone	C01176	Steroid hormone biosynthesis(ko00140);;Metabolic pathways(ko01100);;Ovarian steroidogenesis(ko04913);;Cortisol synthesis and secretion(ko04927);;Cushing syndrome(ko04934)
pos_1283	L-Tyrosine	C00082	Ubiquinone and other terpenoid-quinone biosynthesis(ko00130);;Monobactam biosynthesis(ko00261);;Tyrosine metabolism(ko00350);;Phenylalanine metabolism(ko00360);;Phenylalanine, tyrosine and tryptophan biosynthesis(ko00400);;Novobiocin biosynthesis(ko00401);;Cyanoamino acid metabolism(ko00460);;Methane metabolism(ko00680);;Thiamine metabolism(ko00730);;Phenylpropanoid biosynthesis(ko00940);;Isoquin…
pos_12849	Taurodeoxycholic acid	C05463	--
pos_12870	Dihomo-gamma-linolenate	C03242	Linoleic acid metabolism(ko00591);;Biosynthesis of unsaturated fatty acids(ko01040);;Metabolic pathways(ko01100)
pos_12877	Cortisol	C00735	Steroid hormone biosynthesis(ko00140);;Metabolic pathways(ko01100);;Neuroactive ligand-receptor interaction(ko04080);;Cortisol synthesis and secretion(ko04927);;Cushing syndrome(ko04934);;Aldosterone-regulated sodium reabsorption(ko04960);;Bile secretion(ko04976);;Pathways in cancer(ko05200);;Prostate cancer(ko05215);;Glucocorticoid and mineralocorticoid receptor agonists/antagonists(ko07225)
pos_12898	L-Menthol	C00400	Monoterpenoid biosynthesis(ko00902);;Biosynthesis of secondary metabolites(ko01110);;Inflammatory mediator regulation of TRP channels(ko04750)
pos_12905	3',4'-Dihydrorhodovibrin	C15887	Carotenoid biosynthesis(ko00906);;Metabolic pathways(ko01100);;Biosynthesis of secondary metabolites(ko01110)
pos_12919	Sulcatone	C07287	--
pos_12921	Hinokitiol	C09904	--
pos_12925	2,6-Dimethyl-8-hydroxy-2E,6E-octadienal	C20223	--
pos_13038	15(S)-HPETE	C05966	Arachidonic acid metabolism(ko00590);;Metabolic pathways(ko01100);;Serotonergic synapse(ko04726);;Inflammatory mediator regulation of TRP channels(ko04750);;Ovarian steroidogenesis(ko04913)
pos_13077	(E)-4,8-Dimethyl-1,3,7-nonatriene	C21795	--
pos_13078	Nerol	C01500	Geraniol degradation(ko00281);;Monoterpenoid biosynthesis(ko00902);;Biosynthesis of plant secondary metabolites(ko01060);;Biosynthesis of terpenoids and steroids(ko01062);;Biosynthesis of alkaloids derived from terpenoid and polyketide(ko01066);;Metabolic pathways(ko01100);;Biosynthesis of secondary metabolites(ko01110)
pos_1309	Phenylacetonitrile	C16074	Cyanoamino acid metabolism(ko00460);;Styrene degradation(ko00643);;Metabolic pathways(ko01100);;Biosynthesis of secondary metabolites(ko01110);;Microbial metabolism in diverse environments(ko01120)
pos_13114	Prostaglandin D1	C06438	--
pos_13128	Isoetharine	C07053	--
pos_13135	Abscisic aldehyde	C13455	Carotenoid biosynthesis(ko00906);;Metabolic pathways(ko01100);;Biosynthesis of secondary metabolites(ko01110)
pos_13164	11,12-DHET	C14774	Arachidonic acid metabolism(ko00590);;Metabolic pathways(ko01100);;Serotonergic synapse(ko04726)
pos_13169	10,16-Dihydroxyhexadecanoic acid	C08285	Cutin, suberine and wax biosynthesis(ko00073)
pos_13210	(S)-Limonene	C00521	Monoterpenoid biosynthesis(ko00902);;Limonene and pinene degradation(ko00903);;Biosynthesis of terpenoids and steroids(ko01062);;Metabolic pathways(ko01100);;Biosynthesis of secondary metabolites(ko01110)
pos_13215	Retinol	C00899	Retinol metabolism(ko00830);;Metabolic pathways(ko01100)
pos_13229	(1R,2R,4R)-Dihydrocarveol	C11396	--
pos_1324	Ketanserin	C07464	--
pos_13273	11-Dehydro-thromboxane B2	C05964	--
pos_13314	15H-11,12-EETA	C14781	Arachidonic acid metabolism(ko00590);;Metabolic pathways(ko01100)
pos_13343	Taxa-4(20),11(12)-dien-5alpha-ol	C11895	Diterpenoid biosynthesis(ko00904);;Metabolic pathways(ko01100);;Biosynthesis of secondary metabolites(ko01110)
pos_13360	(3S,5R,6S)-5,6-epoxy-3-hydroxy-5,6-dihydro-12'-apo-beta-caroten-12'-al	C14045	--
pos_13401	Adrenic acid	C16527	Biosynthesis of unsaturated fatty acids(ko01040);;Ferroptosis(ko04216)
pos_13423	alpha-Linolenic acid	C06427	alpha-Linolenic acid metabolism(ko00592);;Biosynthesis of unsaturated fatty acids(ko01040);;Biosynthesis of plant secondary metabolites(ko01060);;Biosynthesis of plant hormones(ko01070);;Metabolic pathways(ko01100);;Biosynthesis of secondary metabolites(ko01110)
pos_13454	Danazol	C06938	--
pos_13463	Leukotriene A4	C00909	Arachidonic acid metabolism(ko00590);;Metabolic pathways(ko01100);;Serotonergic synapse(ko04726);;Eicosanoids(ko07034)
pos_13471	Tryprostatin A	C20607	Staurosporine biosynthesis(ko00404);;Metabolic pathways(ko01100);;Biosynthesis of secondary metabolites(ko01110)
pos_13512	(9Z)-Hexadecenoic acid	C08362	Fatty acid biosynthesis(ko00061);;Metabolic pathways(ko01100)
pos_13518	4'-Apo-beta,psi-caroten-4'-al	C19892	Carotenoid biosynthesis(ko00906);;Metabolic pathways(ko01100);;Biosynthesis of secondary metabolites(ko01110)
pos_13530	21-Hydroxypregnenolone	C05485	--
pos_13542	Diisobutyl phthalate	C15205	--
pos_13543	Coniferin	C00761	Phenylpropanoid biosynthesis(ko00940);;Biosynthesis of secondary metabolites(ko01110)
pos_13575	10-Deoxymethynolide	C11993	Biosynthesis of 12-, 14- and 16-membered macrolides(ko00522);;Metabolic pathways(ko01100);;Biosynthesis of secondary metabolites(ko01110)
pos_13578	Avermectin B1a	C11983	Biosynthesis of 12-, 14- and 16-membered macrolides(ko00522);;Metabolic pathways(ko01100);;Biosynthesis of secondary metabolites(ko01110)
pos_13583	PGD3	C13802	--
pos_13587	N-Methylserotonin	C06212	Tryptophan metabolism(ko00380)
pos_1359	Glucocochlearin	C08407	Glucosinolate biosynthesis(ko00966);;Biosynthesis of secondary metabolites(ko01110);;2-Oxocarboxylic acid metabolism(ko01210)
pos_13609	2-hexadecenal	C06123	--
pos_1369	Tulipanin	C16315	Anthocyanin biosynthesis(ko00942)
pos_13722	Neoabietic acid	C11889	Diterpenoid biosynthesis(ko00904);;Biosynthesis of secondary metabolites(ko01110)
pos_13747	ponasterone A	C08835	--
pos_13750	cis-9,10-Epoxystearic acid	C19418	Cutin, suberine and wax biosynthesis(ko00073)
pos_13768	4,4'-Diaponeurosporene	C16145	Carotenoid biosynthesis(ko00906);;Biosynthesis of secondary metabolites(ko01110)
pos_13772	Ubiquinone-6	C17568	--
pos_13777	all-trans-Octaprenyl diphosphate	C04146	Terpenoid backbone biosynthesis(ko00900);;Biosynthesis of secondary metabolites(ko01110)
pos_13822	Plastoquinol-1	C16693	Photosynthesis(ko00195);;Metabolic pathways(ko01100)
pos_13823	1,3-Diphenylpropane	C14581	--
pos_13827	Albuterol	C11770	--
pos_1385	5-oxo-pentanoic acid	C03273	Lysine degradation(ko00310);;Metabolic pathways(ko01100);;Microbial metabolism in diverse environments(ko01120)
pos_13948	all-trans-Decaprenyl diphosphate	C17432	--
pos_1398	Dephospho-CoA	C00882	Pantothenate and CoA biosynthesis(ko00770);;Metabolic pathways(ko01100);;Biosynthesis of cofactors(ko01240)
pos_13983	Oleandomycin	C01946	Biosynthesis of 12-, 14- and 16-membered macrolides(ko00522);;Type I polyketide structures(ko01052);;Metabolic pathways(ko01100);;Biosynthesis of secondary metabolites(ko01110);;ABC transporters(ko02010)
pos_13988	(2'S)-Deoxymyxol 2'-alpha-L-fucoside	C15940	Carotenoid biosynthesis(ko00906);;Biosynthesis of secondary metabolites(ko01110)
pos_14032	Danielone	C10674	--
pos_14051	Dehydroascorbate	C05422	Ascorbate and aldarate metabolism(ko00053);;Glutathione metabolism(ko00480);;Metabolic pathways(ko01100)
pos_14123	Megalomicin C1	C11987	Biosynthesis of 12-, 14- and 16-membered macrolides(ko00522);;Biosynthesis of secondary metabolites(ko01110)
pos_14143	Oleandrin	C19987	--
pos_1417	Bergapten	C01557	Biosynthesis of various plant secondary metabolites(ko00999);;Biosynthesis of phenylpropanoids(ko01061);;Biosynthesis of secondary metabolites(ko01110)
pos_14178	(Z)-3-Hexen-1-ol acetate	C19757	alpha-Linolenic acid metabolism(ko00592);;Biosynthesis of secondary metabolites(ko01110)
pos_14181	1-Methylnaphthalene	C14082	Naphthalene degradation(ko00626);;Microbial metabolism in diverse environments(ko01120);;Degradation of aromatic compounds(ko01220);;Naphthalene family(ko07114)
pos_14191	guaiazulene	C09675	--
pos_14193	2,4-Diphenyl-1-butene	C14562	--
pos_14197	4-Oxoretinol	C16683	Retinol metabolism(ko00830)
pos_14211	5,6-DHET	C14772	Arachidonic acid metabolism(ko00590);;Metabolic pathways(ko01100);;Serotonergic synapse(ko04726)
pos_14288	Coproporphyrin I	C05769	Porphyrin metabolism(ko00860);;Metabolic pathways(ko01100);;Biosynthesis of secondary metabolites(ko01110)
pos_14354	beta-Ionone	C12287	--
pos_1436	GDP-mannose	C00096	Fructose and mannose metabolism(ko00051);;Ascorbate and aldarate metabolism(ko00053);;N-Glycan biosynthesis(ko00510);;Amino sugar and nucleotide sugar metabolism(ko00520);;O-Antigen nucleotide sugar biosynthesis(ko00541);;Metabolic pathways(ko01100);;Biosynthesis of secondary metabolites(ko01110);;Biosynthesis of cofactors(ko01240);;Biosynthesis of nucleotide sugars(ko01250)
pos_14367	Tetracosanoic acid	C08320	Biosynthesis of unsaturated fatty acids(ko01040)
pos_1437	N-Methyltyramine	C02442	Tyrosine metabolism(ko00350);;Metabolic pathways(ko01100)
pos_14370	all-trans-Neurosporene	C05431	Carotenoid biosynthesis(ko00906);;Metabolic pathways(ko01100);;Biosynthesis of secondary metabolites(ko01110)
pos_1444	Phenethylamine	C05332	Phenylalanine metabolism(ko00360);;Metabolic pathways(ko01100)
pos_1446	Tyramine glucuronide	C03033	--
pos_14475	PE(18:3(9Z,12Z,15Z)/16:0)	C00350	--
pos_14476	Avermectin A1b	C11968	Biosynthesis of 12-, 14- and 16-membered macrolides(ko00522);;Metabolic pathways(ko01100);;Biosynthesis of secondary metabolites(ko01110)
pos_14477	Phosphonoacetaldehyde	C03167	Phosphonate and phosphinate metabolism(ko00440);;Biosynthesis of various antibiotics(ko00998);;Metabolic pathways(ko01100);;Biosynthesis of secondary metabolites(ko01110);;Microbial metabolism in diverse environments(ko01120)
pos_14484	Megalomicin C2	C11988	Biosynthesis of 12-, 14- and 16-membered macrolides(ko00522);;Biosynthesis of secondary metabolites(ko01110)
pos_14525	alpha-Santalyl acetate	C00124	--
pos_14545	Gentamicin X2	C17702	Neomycin, kanamycin and gentamicin biosynthesis(ko00524);;Biosynthesis of secondary metabolites(ko01110)
pos_14550	9,10,18-Trihydroxystearate	C19621	Cutin, suberine and wax biosynthesis(ko00073)
pos_14565	3,4-Dihydroxymandelate	C05580	Tyrosine metabolism(ko00350);;Metabolic pathways(ko01100)
pos_1460	trans-Cinnamate	C10438	Ubiquinone and other terpenoid-quinone biosynthesis(ko00130);;Phenylalanine metabolism(ko00360);;Phenylpropanoid biosynthesis(ko00940);;Biosynthesis of various alkaloids(ko00996);;Biosynthesis of various plant secondary metabolites(ko00999);;Biosynthesis of plant secondary metabolites(ko01060);;Biosynthesis of plant hormones(ko01070);;Metabolic pathways(ko01100);;Biosynthesis of secondary metabol…
pos_14601	Protodioscin	C08907	--
pos_14607	C16 Sphinganine	C13915	--
pos_14615	3alpha,7alpha,12alpha-Trihydroxy-5beta-cholestane	C05454	Primary bile acid biosynthesis(ko00120);;Metabolic pathways(ko01100)
pos_14660	Stearidonic acid	C16300	alpha-Linolenic acid metabolism(ko00592);;Biosynthesis of secondary metabolites(ko01110)
pos_14684	Acetaldehyde	C00084	Glycolysis / Gluconeogenesis(ko00010);;Phenylalanine metabolism(ko00360);;Benzoate degradation(ko00362);;Taurine and hypotaurine metabolism(ko00430);;Phosphonate and phosphinate metabolism(ko00440);;D-Amino acid metabolism(ko00470);;Glycerophospholipid metabolism(ko00564);;Pyruvate metabolism(ko00620);;Dioxin degradation(ko00621);;Xylene degradation(ko00622);;Chloroalkane and chloroalkene degrada…
pos_14725	all-trans-Dehydroretinal	C05918	--
pos_14727	16R-HETE	C14778	Arachidonic acid metabolism(ko00590)
pos_14729	Deoxycorticosterone	C03205	Steroid hormone biosynthesis(ko00140);;Metabolic pathways(ko01100);;Aldosterone synthesis and secretion(ko04925)
pos_1475	4-Methylbenzyl alcohol	C06757	Xylene degradation(ko00622);;Metabolic pathways(ko01100);;Microbial metabolism in diverse environments(ko01120);;Degradation of aromatic compounds(ko01220)
pos_14757	Megalomicin A	C11985	Biosynthesis of 12-, 14- and 16-membered macrolides(ko00522);;Biosynthesis of secondary metabolites(ko01110)
pos_14813	alpha-Methylstyrene	C14395	--
pos_14818	(2E,6Z)-nona-2,6-dienal	C08499	--
pos_14840	Proscillaridin A	C12816	--
pos_14867	Tylosin	C01457	--
pos_14877	Rifamycin	C12044	Biosynthesis of ansamycins(ko01051);;Biosynthesis of secondary metabolites(ko01110)
pos_14888	Gentamicin A	C01917	Neomycin, kanamycin and gentamicin biosynthesis(ko00524);;Biosynthesis of secondary metabolites(ko01110)
pos_14896	Norsolorinic acid	C20452	Aflatoxin biosynthesis(ko00254);;Metabolic pathways(ko01100);;Biosynthesis of secondary metabolites(ko01110)
pos_1490	D-Glucose 1-phosphate	C00103	Glycolysis / Gluconeogenesis(ko00010);;Pentose and glucuronate interconversions(ko00040);;Galactose metabolism(ko00052);;Starch and sucrose metabolism(ko00500);;Amino sugar and nucleotide sugar metabolism(ko00520);;Streptomycin biosynthesis(ko00521);;Polyketide sugar unit biosynthesis(ko00523);;Acarbose and validamycin biosynthesis(ko00525);;O-Antigen nucleotide sugar biosynthesis(ko00541);;Glyce…
pos_14917	Furanodiene	C16959	--
pos_14939	beta-Alanyl-L-arginine	C05340	beta-Alanine metabolism(ko00410);;Metabolic pathways(ko01100)
pos_14960	Adonixanthin	C15968	Carotenoid biosynthesis(ko00906);;Biosynthesis of secondary metabolites(ko01110)
pos_14981	3,4,3',4'-Tetrahydrospirilloxanthin	C15888	Carotenoid biosynthesis(ko00906);;Metabolic pathways(ko01100);;Biosynthesis of secondary metabolites(ko01110)
pos_1500	Benzofuran	C14512	--
pos_15011	Erucic acid	C08316	Biosynthesis of unsaturated fatty acids(ko01040)
pos_15028	Curdione	C17493	--
pos_15049	Hopane-29-acetate	C08627	Biosynthesis of various alkaloids(ko00996);;Biosynthesis of terpenoids and steroids(ko01062);;Biosynthesis of secondary metabolites(ko01110)
pos_1505	3-Methoxytyramine hydrochloride	C05587	Tyrosine metabolism(ko00350);;Betalain biosynthesis(ko00965);;Biosynthesis of alkaloids derived from shikimate pathway(ko01063);;Metabolic pathways(ko01100);;Dopaminergic synapse(ko04728)
pos_15067	Canthaxanthin	C08583	Carotenoid biosynthesis(ko00906);;Biosynthesis of secondary metabolites(ko01110)
pos_15122	4,4'-Diaponeurosporenic acid	C16146	Carotenoid biosynthesis(ko00906);;Biosynthesis of secondary metabolites(ko01110)
pos_15134	N,N-Dimethylsphingosine	C13914	--
pos_15157	Prostaglandin B2	C05954	--
pos_15176	Butanoic acid	C00246	Butanoate metabolism(ko00650);;Metabolic pathways(ko01100);;Carbohydrate digestion and absorption(ko04973);;Protein digestion and absorption(ko04974)
pos_15239	7-Dehydrodesmosterol	C05107	Steroid biosynthesis(ko00100);;Metabolic pathways(ko01100)
pos_15262	Linatine	C05939	--
pos_15276	Caffeine	C07481	Caffeine metabolism(ko00232);;Biosynthesis of plant secondary metabolites(ko01060);;Biosynthesis of alkaloids derived from histidine and purine(ko01065);;Metabolic pathways(ko01100);;Biosynthesis of secondary metabolites(ko01110);;Microbial metabolism in diverse environments(ko01120)
pos_15305	Retinol palmitate	C02588	Retinol metabolism(ko00830);;Metabolic pathways(ko01100)
pos_15322	Taurolithocholic acid	C02592	--
pos_1535	DIBOA	C15770	Benzoxazinoid biosynthesis(ko00402);;Biosynthesis of secondary metabolites(ko01110)
pos_15358	4,4-Dimethyl-5alpha-cholesta-8-en-3beta-ol	C03541	Steroid biosynthesis(ko00100)
pos_15364	Kavain	C09947	--
pos_15374	(24R)-Cholest-5-ene-3-beta,24-diol	C15497	--
pos_1539	dCTP	C00458	Pyrimidine metabolism(ko00240);;Metabolic pathways(ko01100);;Nucleotide metabolism(ko01232)
pos_15394	Colnelenic acid	C16320	alpha-Linolenic acid metabolism(ko00592);;Biosynthesis of secondary metabolites(ko01110)
pos_15414	3-ketosphingosine	C06121	--
pos_15425	3alpha,7alpha-Dihydroxy-5beta-cholestane	C05452	Primary bile acid biosynthesis(ko00120);;Metabolic pathways(ko01100)
pos_1551	3-Hydroxy-2-methylpyridine-4,5-dicarboxylate	C04604	Vitamin B6 metabolism(ko00750);;Microbial metabolism in diverse environments(ko01120)
pos_1586	4-Aminobutyraldehyde	C02903	Arginine and proline metabolism(ko00330);;beta-Alanine metabolism(ko00410);;Metabolic pathways(ko01100)
pos_1633	dIDP	C01344	Purine metabolism(ko00230);;Nucleotide metabolism(ko01232)
pos_1634	3,4-Dihydroxy-L-phenylalanine	C00355	Tyrosine metabolism(ko00350);;Isoquinoline alkaloid biosynthesis(ko00950);;Betalain biosynthesis(ko00965);;Biosynthesis of plant secondary metabolites(ko01060);;Biosynthesis of alkaloids derived from shikimate pathway(ko01063);;Metabolic pathways(ko01100);;Biosynthesis of secondary metabolites(ko01110);;Dopaminergic synapse(ko04728);;Prolactin signaling pathway(ko04917);;Parkinson disease(ko05012…
pos_1639	Arecaidine	C10128	--
pos_1673	Furfural	C14279	Furfural degradation(ko00365);;Metabolic pathways(ko01100);;Microbial metabolism in diverse environments(ko01120)
pos_1677	3-Methylbutanamine	C02640	--
pos_1741	DL-Norephedrine	C02343	--
pos_1744	Benzyl alcohol	C03485	Toluene degradation(ko00623);;Metabolic pathways(ko01100);;Microbial metabolism in diverse environments(ko01120);;Degradation of aromatic compounds(ko01220)
pos_1794	(R,R)-Butane-2,3-diol	C03044	Butanoate metabolism(ko00650);;Biosynthesis of secondary metabolites(ko01110)
pos_1797	1-Pyrroline	C15668	--
pos_1830	NADH	C00004	Oxidative phosphorylation(ko00190);;Metabolic pathways(ko01100);;Calcium signaling pathway(ko04020);;Thermogenesis(ko04714);;Aldosterone synthesis and secretion(ko04925)
pos_1835	O-Phospho-L-serine	C01005	--
pos_1838	1,4'-Bipiperidine-1'-carboxylic acid	C16836	--
pos_1845	Lotaustralin	C08334	--
pos_1863	Pseudoephedrine	C02765	Biosynthesis of various alkaloids(ko00996);;Biosynthesis of alkaloids derived from shikimate pathway(ko01063);;Metabolic pathways(ko01100)
pos_1866	Xanthurenic acid	C02470	Tryptophan metabolism(ko00380)
pos_1871	4-Methylcatechol	C06730	Xylene degradation(ko00622);;Toluene degradation(ko00623);;Naphthalene degradation(ko00626);;Metabolic pathways(ko01100);;Microbial metabolism in diverse environments(ko01120);;Degradation of aromatic compounds(ko01220)
pos_1877	2,5-Dihydroxybenzaldehyde	C05585	Tyrosine metabolism(ko00350);;Metabolic pathways(ko01100);;Microbial metabolism in diverse environments(ko01120)
pos_1886	Scutellarein tetramethyl ether	C14472	--
pos_1904	Prephenate	C00254	Phenylalanine, tyrosine and tryptophan biosynthesis(ko00400);;Novobiocin biosynthesis(ko00401);;Biosynthesis of various alkaloids(ko00996);;Biosynthesis of various antibiotics(ko00998);;Biosynthesis of various plant secondary metabolites(ko00999);;Biosynthesis of plant secondary metabolites(ko01060);;Biosynthesis of phenylpropanoids(ko01061);;Biosynthesis of alkaloids derived from shikimate pathw…
pos_1914	Gentianine	C06525	Biosynthesis of alkaloids derived from terpenoid and polyketide(ko01066)
pos_1919	N6-Methyl-L-lysine	C02728	--
pos_2007	Dronabinol	C06972	Biosynthesis of various plant secondary metabolites(ko00999);;Metabolic pathways(ko01100);;Biosynthesis of secondary metabolites(ko01110)
pos_2175	Diisononyl phthalate	C15221	--
pos_2285	Aminofructose 6-phosphate	C12214	Biosynthesis of ansamycins(ko01051);;Biosynthesis of secondary metabolites(ko01110)
pos_235	N-Carbamoylputrescine	C00436	Arginine and proline metabolism(ko00330);;Metabolic pathways(ko01100)
pos_236	L-Pipecolic acid	C00408	Lysine degradation(ko00310);;Tropane, piperidine and pyridine alkaloid biosynthesis(ko00960);;Biosynthesis of plant secondary metabolites(ko01060);;Biosynthesis of alkaloids derived from ornithine, lysine and nicotinic acid(ko01064);;Metabolic pathways(ko01100);;Biosynthesis of secondary metabolites(ko01110)
pos_2386	Retinal	C02110	Retinol metabolism(ko00830);;Metabolic pathways(ko01100);;Phototransduction(ko04744)
pos_249	2'-Hydroxydaidzein	C02495	Isoflavonoid biosynthesis(ko00943);;Biosynthesis of secondary metabolites(ko01110)
pos_2506	Tranylcypromine	C07155	--
pos_2908	Solanine	C20046	--
pos_2913	21-hydroxyallopregnanolone	C13713	Steroid hormone biosynthesis(ko00140)
pos_2914	20alpha-Hydroxycholesterol	C05500	--
pos_2953	Delta7-Avenasterol	C15782	Steroid biosynthesis(ko00100);;Metabolic pathways(ko01100);;Biosynthesis of secondary metabolites(ko01110)
pos_297	5-Aminopentanal	C12455	Lysine degradation(ko00310);;Tropane, piperidine and pyridine alkaloid biosynthesis(ko00960);;Metabolic pathways(ko01100);;Biosynthesis of secondary metabolites(ko01110);;Microbial metabolism in diverse environments(ko01120)
pos_2999	Lipid X	C04824	Lipopolysaccharide biosynthesis(ko00540);;Metabolic pathways(ko01100)
pos_3047	Cycloeucalenone	C22121	Steroid biosynthesis(ko00100);;Metabolic pathways(ko01100);;Biosynthesis of secondary metabolites(ko01110)
pos_3097	Bis(2-ethylhexyl) phthalate	C03690	Chemical carcinogenesis - receptor activation(ko05207)
pos_3117	Cucurbitadienol	C19819	Sesquiterpenoid and triterpenoid biosynthesis(ko00909);;Biosynthesis of various alkaloids(ko00996);;Biosynthesis of secondary metabolites(ko01110)
pos_3200	Phenylpropanoate	C05629	Phenylalanine metabolism(ko00360);;Metabolic pathways(ko01100);;Microbial metabolism in diverse environments(ko01120);;Degradation of aromatic compounds(ko01220)
pos_3207	Ectoine	C06231	Glycine, serine and threonine metabolism(ko00260);;Metabolic pathways(ko01100);;Microbial metabolism in diverse environments(ko01120)
pos_3230	Caloxanthin	C16282	Carotenoid biosynthesis(ko00906)
pos_3376	beta-Thujaplicin	C09904	--
pos_3410	24,25-Dihydrolanosterol	C05109	Steroid biosynthesis(ko00100)
pos_3485	Neoxanthin	C13431	Carotenoid biosynthesis(ko00906);;Metabolic pathways(ko01100);;Biosynthesis of secondary metabolites(ko01110)
pos_3585	1'-Hydroxy-gamma-carotene glucoside	C15861	Carotenoid biosynthesis(ko00906);;Biosynthesis of secondary metabolites(ko01110)
pos_3616	all-trans-zeta-Carotene	C05430	Carotenoid biosynthesis(ko00906);;Metabolic pathways(ko01100);;Biosynthesis of secondary metabolites(ko01110)
pos_3750	(2'S)-Deoxymyxol 2'-(2,4-di-O-methyl-alpha-L-fucoside)	C15935	Carotenoid biosynthesis(ko00906)
pos_3844	Gentamicin A2	C17701	Neomycin, kanamycin and gentamicin biosynthesis(ko00524);;Biosynthesis of secondary metabolites(ko01110)
pos_4005	Styrene	C19506	Ethylbenzene degradation(ko00642);;Styrene degradation(ko00643);;Metabolic pathways(ko01100);;Microbial metabolism in diverse environments(ko01120);;Degradation of aromatic compounds(ko01220)
pos_4007	12-oxo-LTB4	C05949	Arachidonic acid metabolism(ko00590)
pos_4015	Kanamycin B	C00825	Neomycin, kanamycin and gentamicin biosynthesis(ko00524);;Biosynthesis of secondary metabolites(ko01110)
pos_4057	Tryprostatin B	C20512	Staurosporine biosynthesis(ko00404);;Metabolic pathways(ko01100);;Biosynthesis of secondary metabolites(ko01110)
pos_4076	4-Hydroxyphenylacetylglutamic acid	C05595	--
pos_4077	N-Acetyl-L-glutamate 5-phosphate	C04133	Arginine biosynthesis(ko00220);;Metabolic pathways(ko01100);;Biosynthesis of secondary metabolites(ko01110);;2-Oxocarboxylic acid metabolism(ko01210);;Biosynthesis of amino acids(ko01230)
pos_4113	3-Indolepropionic acid	C22236	--
pos_4118	N-trans-Feruloyltyramine	C02717	--
pos_4134	1-Naphthylamine	C14790	Metabolism of xenobiotics by cytochrome P450(ko00980)
pos_4136	Indoleacrylic acid	C21283	--
pos_4144	N-Succinyl-2-L-amino-6-oxoheptanedioate	C04462	Lysine biosynthesis(ko00300);;Metabolic pathways(ko01100);;Microbial metabolism in diverse environments(ko01120);;Biosynthesis of amino acids(ko01230)
pos_4146	Propionyladenylate	C05983	Propanoate metabolism(ko00640)
pos_4165	Phenylethyl alcohol	C05853	Phenylalanine metabolism(ko00360)
pos_4173	S-Adenosylhomocysteine	C00021	Cysteine and methionine metabolism(ko00270);;Metabolic pathways(ko01100);;Biosynthesis of amino acids(ko01230);;Biosynthesis of cofactors(ko01240);;Chemical carcinogenesis - reactive oxygen species(ko05208)
pos_4238	Diethyl sulfide	C02272	--
pos_4253	Aspartame	C11045	Taste transduction(ko04742)
pos_4276	L-Proline	C16435	--
pos_4288	(R)-5-Diphosphomevalonate	C01143	Terpenoid backbone biosynthesis(ko00900);;Biosynthesis of terpenoids and steroids(ko01062);;Metabolic pathways(ko01100);;Biosynthesis of secondary metabolites(ko01110)
pos_4290	2,6-Dimethoxyphenol	C10787	--
pos_4412	Kynurenic acid	C01717	Tryptophan metabolism(ko00380);;Metabolic pathways(ko01100)
pos_4419	1,2,3-Trihydroxybenzene	C01108	Aminobenzoate degradation(ko00627);;Microbial metabolism in diverse environments(ko01120);;Catecholamine transferase inhibitors(ko07216)
pos_4421	Pyridoxamine 5'-phosphate	C00647	Vitamin B6 metabolism(ko00750);;Metabolic pathways(ko01100);;Vitamin digestion and absorption(ko04977)
pos_4496	Syringetin	C11620	Flavone and flavonol biosynthesis(ko00944);;Biosynthesis of secondary metabolites(ko01110)
pos_4507	Hordenine	C06199	Tyrosine metabolism(ko00350);;Metabolic pathways(ko01100)
pos_4558	Acetoacetate	C00164	Valine, leucine and isoleucine degradation(ko00280);;Lysine degradation(ko00310);;Tyrosine metabolism(ko00350);;Styrene degradation(ko00643);;Butanoate metabolism(ko00650);;Metabolic pathways(ko01100);;Microbial metabolism in diverse environments(ko01120);;Two-component system(ko02020)
pos_4635	5-Hydroxyconiferyl alcohol	C12205	Phenylpropanoid biosynthesis(ko00940);;Biosynthesis of secondary metabolites(ko01110)
pos_4677	5-Methoxyindole-3-acetic acid	C05660	Tryptophan metabolism(ko00380)
pos_4679	Guanidinoacetate	C00581	Glycine, serine and threonine metabolism(ko00260);;Arginine and proline metabolism(ko00330);;Metabolic pathways(ko01100)
pos_4732	2-Phenylacetamide	C02505	Phenylalanine metabolism(ko00360);;Styrene degradation(ko00643);;Metabolic pathways(ko01100);;Microbial metabolism in diverse environments(ko01120)
pos_4748	Xylobiose	C01630	--
pos_4763	D-Glucosamine	C00329	Amino sugar and nucleotide sugar metabolism(ko00520);;Metabolic pathways(ko01100);;Biosynthesis of nucleotide sugars(ko01250);;Phosphotransferase system (PTS)(ko02060)
pos_4780	Sulfazecin	C20927	Monobactam biosynthesis(ko00261)
pos_4783	4-Methylumbelliferyl acetate	C03837	--
pos_4795	N-Methyltryptamine	C06213	Tryptophan metabolism(ko00380);;Metabolic pathways(ko01100)
pos_4822	Zinniol	C10840	--
pos_4836	5-Hydroxyconiferaldehyde	C12204	Phenylpropanoid biosynthesis(ko00940);;Biosynthesis of phenylpropanoids(ko01061);;Metabolic pathways(ko01100);;Biosynthesis of secondary metabolites(ko01110)
pos_4839	Caffeic acid	C01481	--
pos_4882	3-Dehydroshikimate	C02637	Phenylalanine, tyrosine and tryptophan biosynthesis(ko00400);;Biosynthesis of various plant secondary metabolites(ko00999);;Biosynthesis of siderophore group nonribosomal peptides(ko01053);;Biosynthesis of plant secondary metabolites(ko01060);;Biosynthesis of phenylpropanoids(ko01061);;Biosynthesis of alkaloids derived from shikimate pathway(ko01063);;Metabolic pathways(ko01100);;Biosynthesis of …
pos_4927	Isoeugenol	C10469	Phenylpropanoid biosynthesis(ko00940)
pos_5025	Avermitilol	C20181	Sesquiterpenoid and triterpenoid biosynthesis(ko00909)
pos_5067	Guanosine 3',5'-bis(diphosphate)	C01228	Purine metabolism(ko00230);;Metabolic pathways(ko01100);;Biofilm formation - Escherichia coli(ko02026)
pos_5071	Vanillylamine	C16666	Biosynthesis of various alkaloids(ko00996);;Biosynthesis of alkaloids derived from shikimate pathway(ko01063);;Metabolic pathways(ko01100);;Biosynthesis of secondary metabolites(ko01110)
pos_5092	Piperidine	C01746	Tropane, piperidine and pyridine alkaloid biosynthesis(ko00960);;Protein digestion and absorption(ko04974)
pos_5095	Rhamnetin	C10176	--
pos_5109	Dihydrokaempferol	C00974	Flavonoid biosynthesis(ko00941);;Biosynthesis of phenylpropanoids(ko01061);;Metabolic pathways(ko01100);;Biosynthesis of secondary metabolites(ko01110)
pos_5133	4-Hydroxyphenylacetate	C13636	Bisphenol degradation(ko00363);;Metabolic pathways(ko01100);;Microbial metabolism in diverse environments(ko01120)
pos_5140	(1R,6R)-6-Hydroxy-2-succinylcyclohexa-2,4-diene-1-carboxylate	C05817	Ubiquinone and other terpenoid-quinone biosynthesis(ko00130);;Metabolic pathways(ko01100);;Biosynthesis of secondary metabolites(ko01110);;Biosynthesis of cofactors(ko01240)
pos_5144	Gentiopicrin	C09782	Monoterpenoid biosynthesis(ko00902);;Biosynthesis of alkaloids derived from terpenoid and polyketide(ko01066);;Biosynthesis of secondary metabolites(ko01110)
pos_5250	3-(2-Hydroxyphenyl)propanoate	C01198	Phenylalanine metabolism(ko00360);;Polycyclic aromatic hydrocarbon degradation(ko00624);;Biosynthesis of various plant secondary metabolites(ko00999);;Metabolic pathways(ko01100);;Microbial metabolism in diverse environments(ko01120)
pos_5272	m-Coumaric acid	C12621	Phenylalanine metabolism(ko00360);;Metabolic pathways(ko01100);;Microbial metabolism in diverse environments(ko01120);;Degradation of aromatic compounds(ko01220)
pos_5278	(-)-Riboflavin	C00255	Riboflavin metabolism(ko00740);;Metabolic pathways(ko01100);;Biosynthesis of secondary metabolites(ko01110);;Biosynthesis of cofactors(ko01240);;ABC transporters(ko02010);;Vitamin digestion and absorption(ko04977)
pos_5293	5-Hydroxyindoleacetaldehyde	C05634	Tryptophan metabolism(ko00380);;Metabolic pathways(ko01100)
pos_5299	Lumichrome	C01727	Riboflavin metabolism(ko00740)
pos_5339	Purine	C15587	--
pos_5369	Adenylated molybdopterin	C19848	Folate biosynthesis(ko00790);;Metabolic pathways(ko01100);;Biosynthesis of cofactors(ko01240)
pos_5399	3-Oxopropionyl-CoA	C05989	Propanoate metabolism(ko00640);;Metabolic pathways(ko01100)
pos_5424	1-(5'-Phosphoribosyl)-5-formamido-4-imidazolecarboxamide	C04734	Purine metabolism(ko00230);;Biosynthesis of plant secondary metabolites(ko01060);;Biosynthesis of alkaloids derived from histidine and purine(ko01065);;Metabolic pathways(ko01100);;Biosynthesis of secondary metabolites(ko01110)
pos_5444	Myristicin	C10480	--
pos_5468	3,4-Dihydroxymandelaldehyde	C05577	Tyrosine metabolism(ko00350);;Metabolic pathways(ko01100)
pos_5490	(S)-(+)-Carvone	C11383	Monoterpenoid biosynthesis(ko00902);;Limonene and pinene degradation(ko00903);;Biosynthesis of secondary metabolites(ko01110)
pos_5515	n-Butylbenzene	C18150	--
pos_5521	Isoliquiritin	C16978	--
pos_5590	Fluoren-9-ol	C06711	Polycyclic aromatic hydrocarbon degradation(ko00624);;Metabolic pathways(ko01100);;Microbial metabolism in diverse environments(ko01120)
pos_5604	trans-Zeatin	C00371	Zeatin biosynthesis(ko00908);;Biosynthesis of plant secondary metabolites(ko01060);;Biosynthesis of plant hormones(ko01070);;Metabolic pathways(ko01100);;Biosynthesis of secondary metabolites(ko01110);;Plant hormone signal transduction(ko04075)
pos_5614	2-Hydroxy-cis-hex-2,4-dienoate	C11354	Xylene degradation(ko00622);;Steroid degradation(ko00984);;Metabolic pathways(ko01100);;Microbial metabolism in diverse environments(ko01120);;Degradation of aromatic compounds(ko01220)
pos_5619	S-Adenosylmethioninamine	C01137	Cysteine and methionine metabolism(ko00270);;Arginine and proline metabolism(ko00330);;Metabolic pathways(ko01100)
pos_5647	Prostalidin A	C10877	--
pos_5650	Fisetin 8-C-glucoside	C10042	--
pos_5669	3-Methoxy-4-hydroxyphenylacetaldehyde	C05581	Tyrosine metabolism(ko00350);;Metabolic pathways(ko01100)
pos_5672	Elemicin	C10451	--
pos_5730	1-Naphthylmethanol	C14089	Naphthalene degradation(ko00626);;Microbial metabolism in diverse environments(ko01120);;Degradation of aromatic compounds(ko01220)
pos_5732	N-Acetyl-L-phenylalanine	C03519	Phenylalanine metabolism(ko00360);;Metabolic pathways(ko01100)
pos_5736	Atenolol	C13235	--
pos_5814	L-Normetanephrine	C05589	--
pos_5834	Quinone	C00472	Aminobenzoate degradation(ko00627);;Microbial metabolism in diverse environments(ko01120);;Chemical carcinogenesis - reactive oxygen species(ko05208)
pos_5859	DL-Normetanephrine	C05589	--
pos_5911	Xanthosine 5'-phosphate	C00655	Purine metabolism(ko00230);;Biosynthesis of plant secondary metabolites(ko01060);;Biosynthesis of alkaloids derived from histidine and purine(ko01065);;Metabolic pathways(ko01100);;Biosynthesis of secondary metabolites(ko01110);;Nucleotide metabolism(ko01232)
pos_5915	Benzene	C01407	Chlorocyclohexane and chlorobenzene degradation(ko00361);;Benzoate degradation(ko00362);;Metabolic pathways(ko01100);;Microbial metabolism in diverse environments(ko01120);;Degradation of aromatic compounds(ko01220);;Chemical carcinogenesis - reactive oxygen species(ko05208)
pos_5933	1-Methyladenosine	C02494	--
pos_5944	p-Methoxycinnamic acid ethyl ester	C10476	--
pos_5973	Toluate	C01454	Xylene degradation(ko00622);;Metabolic pathways(ko01100);;Microbial metabolism in diverse environments(ko01120);;Degradation of aromatic compounds(ko01220)
pos_5974	L-Phenylalanine	C02057	--
pos_6018	(S)-Dihydroorotate	C00337	Pyrimidine metabolism(ko00240);;Metabolic pathways(ko01100);;Biosynthesis of cofactors(ko01240)
pos_6063	Coenzyme Q1	C00399	--
pos_6086	Ligustilide	C16987	--
pos_6097	Methymycin	C11996	Biosynthesis of 12-, 14- and 16-membered macrolides(ko00522);;Type I polyketide structures(ko01052);;Metabolic pathways(ko01100);;Biosynthesis of secondary metabolites(ko01110)
pos_6107	Urate-3-ribonucleoside	C05513	--
pos_619	6-Carboxyhexanoyl-CoA	C01063	Benzoate degradation(ko00362);;Biotin metabolism(ko00780);;Metabolic pathways(ko01100);;Microbial metabolism in diverse environments(ko01120);;Degradation of aromatic compounds(ko01220);;Biosynthesis of cofactors(ko01240)
pos_622	OPC4-CoA	C16335	--
pos_6229	Salicylaldehyde	C06202	Naphthalene degradation(ko00626);;Biosynthesis of phenylpropanoids(ko01061);;Metabolic pathways(ko01100);;Microbial metabolism in diverse environments(ko01120);;Degradation of aromatic compounds(ko01220)
pos_6230	Orcinol	C00727	--
pos_6252	Atorvastatin	C06834	--
pos_6256	Pelargonin	C08725	Anthocyanin biosynthesis(ko00942)
pos_6272	Fagaramide	C10455	--
pos_6304	1-(5-Phospho-D-ribosyl)-ATP	C02739	Histidine metabolism(ko00340);;Metabolic pathways(ko01100);;Biosynthesis of secondary metabolites(ko01110);;Biosynthesis of amino acids(ko01230)
pos_636	Valinopine	C19976	--
pos_6366	Phenylacetic acid	C07086	Phenylalanine metabolism(ko00360);;Styrene degradation(ko00643);;Metabolic pathways(ko01100);;Microbial metabolism in diverse environments(ko01120)
pos_6465	Formyl-CoA	C00798	--
pos_6469	(1R,4R)-Dihydrocarvone	C11398	Limonene and pinene degradation(ko00903);;Biosynthesis of secondary metabolites(ko01110);;Degradation of aromatic compounds(ko01220)
pos_6565	p-Coumaroyl-CoA	C00223	Ubiquinone and other terpenoid-quinone biosynthesis(ko00130);;Arginine and proline metabolism(ko00330);;Phenylpropanoid biosynthesis(ko00940);;Flavonoid biosynthesis(ko00941);;Stilbenoid, diarylheptanoid and gingerol biosynthesis(ko00945);;Biosynthesis of various alkaloids(ko00996);;Biosynthesis of various plant secondary metabolites(ko00999);;Biosynthesis of phenylpropanoids(ko01061);;Metabolic …
pos_6627	8-Methoxykynurenate	C05830	Tryptophan metabolism(ko00380)
pos_6641	Pimelate	C02656	Biotin metabolism(ko00780);;Metabolic pathways(ko01100);;Biosynthesis of cofactors(ko01240)
pos_6652	Octanoyl-CoA	C01944	--
pos_670	L-Threonine	C00188	Glycine, serine and threonine metabolism(ko00260);;Monobactam biosynthesis(ko00261);;Valine, leucine and isoleucine biosynthesis(ko00290);;D-Amino acid metabolism(ko00470);;Porphyrin metabolism(ko00860);;Aminoacyl-tRNA biosynthesis(ko00970);;Biosynthesis of plant secondary metabolites(ko01060);;Metabolic pathways(ko01100);;Biosynthesis of secondary metabolites(ko01110);;Microbial metabolism in di…
pos_6716	Scopolamine	C01851	--
pos_673	2-Pyrrolidinone	C11118	--
pos_6739	dTMP	C00364	Pyrimidine metabolism(ko00240);;Metabolic pathways(ko01100);;Nucleotide metabolism(ko01232);;Antifolate resistance(ko01523)
pos_6756	FADH2	C01352	Riboflavin metabolism(ko00740);;Metabolic pathways(ko01100);;Biosynthesis of cofactors(ko01240);;Thermogenesis(ko04714)
pos_6762	Caffeyl alcohol	C12206	Phenylpropanoid biosynthesis(ko00940);;Biosynthesis of secondary metabolites(ko01110)
pos_6767	5-O-Caffeoylshikimic acid	C10434	Phenylpropanoid biosynthesis(ko00940);;Flavonoid biosynthesis(ko00941);;Stilbenoid, diarylheptanoid and gingerol biosynthesis(ko00945);;Metabolic pathways(ko01100);;Biosynthesis of secondary metabolites(ko01110)
pos_6769	(+)-Syringaresinol	C10889	--
pos_6784	Benzaldehyde	C00261	Toluene degradation(ko00623);;Aminobenzoate degradation(ko00627);;Metabolic pathways(ko01100);;Microbial metabolism in diverse environments(ko01120);;Degradation of aromatic compounds(ko01220)
pos_6790	DL-3-Phenyllactic acid	C01479	--
pos_6792	(R)-(+)-Citronellic acid	C16462	Geraniol degradation(ko00281);;Biosynthesis of secondary metabolites(ko01110)
pos_6811	Citrinin	C16765	--
pos_6861	Isofraxidin	C17480	--
pos_6951	Validamycin A	C12112	--
pos_6971	2-(4-Hydroxyphenyl)ethanol	C06044	Tyrosine metabolism(ko00350);;Metabolic pathways(ko01100)
pos_6986	Nicotinamide-beta-riboside	C03150	Nicotinate and nicotinamide metabolism(ko00760);;Metabolic pathways(ko01100);;Longevity regulating pathway - worm(ko04212)
pos_7002	Trypanothione	C02090	Glutathione metabolism(ko00480);;Metabolic pathways(ko01100)
pos_7010	Synephrine	C04548	--
pos_7014	4-Hydroxy-3-methoxycinnamic acid	C01494	Phenylpropanoid biosynthesis(ko00940);;Biosynthesis of phenylpropanoids(ko01061);;Metabolic pathways(ko01100);;Biosynthesis of secondary metabolites(ko01110)
pos_702	Triethanolamine	C06771	Glycerophospholipid metabolism(ko00564)
pos_7061	Guaiacol	C15572	Aminobenzoate degradation(ko00627);;Microbial metabolism in diverse environments(ko01120)
pos_7068	Berberine	C00757	Isoquinoline alkaloid biosynthesis(ko00950);;Biosynthesis of alkaloids derived from shikimate pathway(ko01063);;Biosynthesis of secondary metabolites(ko01110);;AMPK signaling pathway(ko04152)
pos_7113	3-Hydroxy-3-(4-methylpent-3-en-1-yl)glutaryl-CoA	C04675	Geraniol degradation(ko00281);;Biosynthesis of secondary metabolites(ko01110)
pos_7114	6,7-Dimethyl-8-(D-ribityl)lumazine	C04332	Riboflavin metabolism(ko00740);;Metabolic pathways(ko01100);;Biosynthesis of secondary metabolites(ko01110);;Biosynthesis of cofactors(ko01240)
pos_7148	Scopoletin	C01752	Biosynthesis of various plant secondary metabolites(ko00999);;Biosynthesis of phenylpropanoids(ko01061);;Biosynthesis of secondary metabolites(ko01110)
pos_7155	8-(3,3-Dimethylallyl)spatheliachromene	C09002	--
pos_7156	Strigol	C09190	--
pos_7161	Tangeritin	C10190	--
pos_719	L-Pipecolate	C00408	Lysine degradation(ko00310);;Tropane, piperidine and pyridine alkaloid biosynthesis(ko00960);;Biosynthesis of plant secondary metabolites(ko01060);;Biosynthesis of alkaloids derived from ornithine, lysine and nicotinic acid(ko01064);;Metabolic pathways(ko01100);;Biosynthesis of secondary metabolites(ko01110)
pos_7197	Scolymoside	C12630	Flavone and flavonol biosynthesis(ko00944)
pos_7200	Dopaxanthin	C08543	Betalain biosynthesis(ko00965);;Biosynthesis of secondary metabolites(ko01110)
pos_7202	Cyclohexa-1,5-diene-1-carbonyl-CoA	C06322	--
pos_7207	p-Coumaroyl quinic acid	C12208	Phenylpropanoid biosynthesis(ko00940);;Flavonoid biosynthesis(ko00941);;Stilbenoid, diarylheptanoid and gingerol biosynthesis(ko00945);;Biosynthesis of secondary metabolites(ko01110)
pos_7242	1-Naphthol	C11714	Metabolism of xenobiotics by cytochrome P450(ko00980);;Naphthalene family(ko07114)
pos_7257	Oxytocin	C00746	--
pos_7260	(2-Naphthyl)methanol	C02909	Naphthalene degradation(ko00626);;Microbial metabolism in diverse environments(ko01120);;Degradation of aromatic compounds(ko01220)
pos_7261	Amrinone	C13594	--
pos_7286	P1,P3-Bis(5'-adenosyl) triphosphate	C06197	--
pos_729	Trigonelline	C01004	Nicotinate and nicotinamide metabolism(ko00760)
pos_7327	2-Hydroxy-3-oxopropanoate	C01146	Ascorbate and aldarate metabolism(ko00053);;Glyoxylate and dicarboxylate metabolism(ko00630);;Metabolic pathways(ko01100)
pos_7332	Scytalone	C00779	--
pos_7365	Gibberellin A19	C02034	--
pos_7367	Narceine	C09591	--
pos_7384	Dihydropteroate	C00921	Folate biosynthesis(ko00790);;Metabolic pathways(ko01100);;Biosynthesis of cofactors(ko01240)
pos_7398	Trypanothione disulfide	C03170	Glutathione metabolism(ko00480);;Metabolic pathways(ko01100)
pos_7400	N1-(5-Phospho-alpha-D-ribosyl)-5,6-dimethylbenzimidazole	C04778	Porphyrin metabolism(ko00860);;Metabolic pathways(ko01100);;Biosynthesis of cofactors(ko01240)
pos_743	Hexanoyl-CoA	C05270	Fatty acid elongation(ko00062);;Fatty acid degradation(ko00071);;Metabolic pathways(ko01100);;Fatty acid metabolism(ko01212)
pos_7434	(+)-Abscisic acid	C06082	--
pos_7454	Thymol	C09840	--
pos_7455	cis-Jasmone	C08490	--
pos_7460	Encecalin	C09005	--
pos_7462	Gibberellin A51-catabolite	C11854	Diterpenoid biosynthesis(ko00904);;Biosynthesis of secondary metabolites(ko01110)
pos_755	L-(+)-Gulose	C15923	Ascorbate and aldarate metabolism(ko00053)
pos_7563	5(S)-HPETE	C05356	--
pos_7568	Benzoyl-CoA	C00512	Phenylalanine metabolism(ko00360);;Benzoate degradation(ko00362);;Toluene degradation(ko00623);;Aminobenzoate degradation(ko00627);;Ethylbenzene degradation(ko00642);;Biosynthesis of alkaloids derived from ornithine, lysine and nicotinic acid(ko01064);;Metabolic pathways(ko01100);;Microbial metabolism in diverse environments(ko01120);;Degradation of aromatic compounds(ko01220)
pos_7574	L-Serine	C00065	Glycine, serine and threonine metabolism(ko00260);;Monobactam biosynthesis(ko00261);;Cysteine and methionine metabolism(ko00270);;Cyanoamino acid metabolism(ko00460);;D-Amino acid metabolism(ko00470);;Glycerophospholipid metabolism(ko00564);;Sphingolipid metabolism(ko00600);;Glyoxylate and dicarboxylate metabolism(ko00630);;Methane metabolism(ko00680);;Sulfur metabolism(ko00920);;Aminoacyl-tRNA b…
pos_7607	Coixinden B	C17917	--
pos_7611	1,2-Dehydroreticuline	C06167	Isoquinoline alkaloid biosynthesis(ko00950);;Metabolic pathways(ko01100);;Biosynthesis of secondary metabolites(ko01110)
pos_7663	Pirbuterol	C07807	--
pos_7696	Hydroquinone	C00530	Tyrosine metabolism(ko00350);;Chlorocyclohexane and chlorobenzene degradation(ko00361);;Benzoate degradation(ko00362);;Bisphenol degradation(ko00363);;Aminobenzoate degradation(ko00627);;Metabolic pathways(ko01100);;Microbial metabolism in diverse environments(ko01120);;Chemical carcinogenesis - reactive oxygen species(ko05208)
pos_772	2,3,4,5-Tetrahydrodipicolinate	C03972	Monobactam biosynthesis(ko00261);;Lysine biosynthesis(ko00300);;Metabolic pathways(ko01100);;Biosynthesis of secondary metabolites(ko01110);;Microbial metabolism in diverse environments(ko01120);;Biosynthesis of amino acids(ko01230)
pos_7734	Terpentecin	C21093	Biosynthesis of various antibiotics(ko00998);;Metabolic pathways(ko01100);;Biosynthesis of secondary metabolites(ko01110)
pos_7755	Tartronate semialdehyde	C01146	Ascorbate and aldarate metabolism(ko00053);;Glyoxylate and dicarboxylate metabolism(ko00630);;Metabolic pathways(ko01100)
pos_7756	(Z)-But-1-ene-1,2,4-tricarboxylate	C04002	Lysine biosynthesis(ko00300);;Metabolic pathways(ko01100);;Biosynthesis of secondary metabolites(ko01110);;Microbial metabolism in diverse environments(ko01120);;2-Oxocarboxylic acid metabolism(ko01210);;Biosynthesis of amino acids(ko01230)
pos_7768	2-Oxobutanoate	C00109	Glycine, serine and threonine metabolism(ko00260);;Cysteine and methionine metabolism(ko00270);;Valine, leucine and isoleucine biosynthesis(ko00290);;Propanoate metabolism(ko00640);;C5-Branched dibasic acid metabolism(ko00660);;Metabolic pathways(ko01100);;Biosynthesis of secondary metabolites(ko01110);;2-Oxocarboxylic acid metabolism(ko01210);;Biosynthesis of amino acids(ko01230)
pos_7779	Benzenebutanoic acid	C21793	--
pos_7805	Uroporphyrinogen III	C01051	Porphyrin metabolism(ko00860);;Metabolic pathways(ko01100);;Biosynthesis of secondary metabolites(ko01110);;Microbial metabolism in diverse environments(ko01120);;Biosynthesis of cofactors(ko01240)
pos_7811	14,15-DHET	C14775	Arachidonic acid metabolism(ko00590);;Metabolic pathways(ko01100);;Serotonergic synapse(ko04726)
pos_7823	5(S)-HETE	C04805	Arachidonic acid metabolism(ko00590);;Inflammatory mediator regulation of TRP channels(ko04750)
pos_7829	Peonidin 3-O-glucoside	C12141	Anthocyanin biosynthesis(ko00942)
pos_7853	Pioglitazone	C07675	--
pos_7891	Paraoxon	C06606	Aminobenzoate degradation(ko00627);;Microbial metabolism in diverse environments(ko01120)
pos_7922	Laricitrin	C12633	Flavone and flavonol biosynthesis(ko00944);;Biosynthesis of secondary metabolites(ko01110)
pos_796	2-Aminomuconate semialdehyde	C03824	Tryptophan metabolism(ko00380);;Aminobenzoate degradation(ko00627);;Metabolic pathways(ko01100);;Microbial metabolism in diverse environments(ko01120)
pos_7964	Poncirin	C09830	--
pos_7991	Jasmone	C08490	--
pos_7992	L-Isoleucine	C21096	--
pos_8004	2-Aminophenoxazin-3-one	C02161	Tryptophan metabolism(ko00380);;Metabolic pathways(ko01100)
pos_8015	5,6,7,8-Tetrahydromethanopterin	C01217	Methane metabolism(ko00680);;Folate biosynthesis(ko00790);;Metabolic pathways(ko01100);;Microbial metabolism in diverse environments(ko01120);;Carbon metabolism(ko01200);;Biosynthesis of cofactors(ko01240)
pos_8039	m-Cresol	C01468	Toluene degradation(ko00623);;Nitrotoluene degradation(ko00633);;Metabolic pathways(ko01100);;Microbial metabolism in diverse environments(ko01120);;Degradation of aromatic compounds(ko01220);;Protein digestion and absorption(ko04974)
pos_804	4-Hydroxyphenyl acetate	C13636	Bisphenol degradation(ko00363);;Metabolic pathways(ko01100);;Microbial metabolism in diverse environments(ko01120)
pos_8051	Apigenin 7-O-neohesperidoside	C12627	--
pos_8057	1,2,4,5-Tetramethylbenzene	C14534	--
pos_807	D-Ribose 5-phosphate	C03736	--
pos_8091	2-Naphthol	C11713	Metabolism of xenobiotics by cytochrome P450(ko00980);;Naphthalene family(ko07114)
pos_8120	N-Acetylneuraminate 9-phosphate	C06241	--
pos_8133	Isoelemicin	C16975	--
pos_8141	Enoxacin	C06979	--
pos_8148	L-2,3-Diaminopropanoate	C03401	Biosynthesis of various other secondary metabolites(ko00997);;Biosynthesis of various antibiotics(ko00998);;Metabolic pathways(ko01100);;Biosynthesis of secondary metabolites(ko01110)
pos_815	Guanosine 3'-phosphate	C06193	Purine metabolism(ko00230);;Metabolic pathways(ko01100)
pos_8153	Pelargonidin	C05904	Flavonoid biosynthesis(ko00941);;Anthocyanin biosynthesis(ko00942);;Metabolic pathways(ko01100);;Biosynthesis of secondary metabolites(ko01110)
pos_8158	17-beta-Estradiol-3-glucuronide	C05503	Steroid hormone biosynthesis(ko00140);;Bile secretion(ko04976)
pos_8159	L-2-Aminoadipate adenylate	C05560	--
pos_818	3-Oxoadipyl-CoA	C02232	Phenylalanine metabolism(ko00360);;Benzoate degradation(ko00362);;Caprolactam degradation(ko00930);;Metabolic pathways(ko01100);;Microbial metabolism in diverse environments(ko01120)
pos_8182	N1-Methyl-2-pyridone-5-carboxamide	C05842	Nicotinate and nicotinamide metabolism(ko00760);;Metabolic pathways(ko01100)
pos_8232	Isoferulic acid	C10470	--
pos_826	Fluvoxamine	C07571	--
pos_8299	Methoxsalen	C01864	Biosynthesis of various plant secondary metabolites(ko00999);;Biosynthesis of secondary metabolites(ko01110)
pos_8313	Maltotetraose	C02052	--
pos_8325	4-Isopropylbenzyl alcohol	C06576	Xylene degradation(ko00622);;Metabolic pathways(ko01100);;Microbial metabolism in diverse environments(ko01120);;Degradation of aromatic compounds(ko01220)
pos_8327	Futalosine	C16999	Ubiquinone and other terpenoid-quinone biosynthesis(ko00130);;Metabolic pathways(ko01100);;Biosynthesis of secondary metabolites(ko01110);;Biosynthesis of cofactors(ko01240)
pos_8333	Cuminaldehyde	C06577	Xylene degradation(ko00622);;Metabolic pathways(ko01100);;Microbial metabolism in diverse environments(ko01120);;Degradation of aromatic compounds(ko01220)
pos_8359	Dehydrovomifoliol	C04223	--
pos_8364	7-Hydroxy-2',4',5'-trimethoxyisoflavone	C16188	Isoflavonoid biosynthesis(ko00943);;Biosynthesis of secondary metabolites(ko01110)
pos_8365	Dihydroneopterin phosphate	C05925	Folate biosynthesis(ko00790);;Metabolic pathways(ko01100);;Biosynthesis of cofactors(ko01240)
pos_8449	11-Hydroxyferruginol	C21796	Diterpenoid biosynthesis(ko00904);;Biosynthesis of secondary metabolites(ko01110)
pos_8473	Desmethylxanthohumol	C16416	Flavonoid biosynthesis(ko00941)
pos_8484	dodecanamide	C13831	--
pos_8522	Hispidulin	C10058	--
pos_8523	Isopentenyl phosphate	C20345	Terpenoid backbone biosynthesis(ko00900);;Metabolic pathways(ko01100);;Biosynthesis of secondary metabolites(ko01110)
pos_8529	Menthofuran	C09868	--
pos_8532	Nicotinurate	C05380	Nicotinate and nicotinamide metabolism(ko00760)
pos_8580	(6Z,9Z,12Z)-Octadecatrienoic acid	C06426	Linoleic acid metabolism(ko00591);;Biosynthesis of unsaturated fatty acids(ko01040);;Metabolic pathways(ko01100)
pos_8621	L-Leucine	C00123	Valine, leucine and isoleucine degradation(ko00280);;Valine, leucine and isoleucine biosynthesis(ko00290);;Glucosinolate biosynthesis(ko00966);;Aminoacyl-tRNA biosynthesis(ko00970);;Biosynthesis of plant secondary metabolites(ko01060);;Biosynthesis of alkaloids derived from histidine and purine(ko01065);;Metabolic pathways(ko01100);;Biosynthesis of secondary metabolites(ko01110);;2-Oxocarboxylic …
pos_8679	Sinapyl alcohol	C02325	Phenylpropanoid biosynthesis(ko00940);;Biosynthesis of phenylpropanoids(ko01061);;Metabolic pathways(ko01100);;Biosynthesis of secondary metabolites(ko01110)
pos_869	Deamino-NAD+	C00857	Nicotinate and nicotinamide metabolism(ko00760);;Metabolic pathways(ko01100);;Biosynthesis of cofactors(ko01240)
pos_871	4-Hydroxybutanoic acid	C01991	Butanoate metabolism(ko00650);;Carbon fixation pathways in prokaryotes(ko00720);;Metabolic pathways(ko01100);;Microbial metabolism in diverse environments(ko01120);;Carbon metabolism(ko01200)
pos_8731	ent-Copalyl diphosphate	C06089	Diterpenoid biosynthesis(ko00904);;Biosynthesis of terpenoids and steroids(ko01062);;Biosynthesis of plant hormones(ko01070);;Metabolic pathways(ko01100);;Biosynthesis of secondary metabolites(ko01110)
pos_8758	Floxuridine	C11736	Drug metabolism - other enzymes(ko00983)
pos_8790	3-Hydroxy-3-methylglutaric acid	C03761	--
pos_880	Damascenine	C10588	--
pos_8817	S-(Hydroxymethyl)glutathione	C14180	Methane metabolism(ko00680);;Metabolic pathways(ko01100);;Microbial metabolism in diverse environments(ko01120)
pos_8826	dolichodial	C09777	--
pos_8852	(S)-(-)-Perillyl alcohol	C02452	--
pos_8882	Chrysoeriol	C04293	Flavone and flavonol biosynthesis(ko00944)
pos_8897	Cyanin	C08639	Anthocyanin biosynthesis(ko00942)
pos_8910	2,3-Dihydroxytoluene	C02923	Xylene degradation(ko00622);;Toluene degradation(ko00623);;Naphthalene degradation(ko00626);;Metabolic pathways(ko01100);;Microbial metabolism in diverse environments(ko01120);;Degradation of aromatic compounds(ko01220)
pos_8912	Genistein	C06563	Isoflavonoid biosynthesis(ko00943);;Biosynthesis of phenylpropanoids(ko01061);;Metabolic pathways(ko01100);;Biosynthesis of secondary metabolites(ko01110)
pos_8922	(-)-Germacrene D	C16142	Sesquiterpenoid and triterpenoid biosynthesis(ko00909)
pos_8936	N-Feruloyltyramine	C02717	--
pos_8939	Hygromycin B	C01925	--
pos_8940	Lipoyl-AMP	C16238	--
pos_8953	Neomethymycin	C11995	Biosynthesis of 12-, 14- and 16-membered macrolides(ko00522);;Biosynthesis of secondary metabolites(ko01110)
pos_899	Sarcosine	C00213	Glycine, serine and threonine metabolism(ko00260);;Arginine and proline metabolism(ko00330);;Metabolic pathways(ko01100)
pos_9013	N6,N6,N6-Trimethyl-L-lysine	C03793	Lysine degradation(ko00310);;Metabolic pathways(ko01100)
pos_9016	Isopimpinellin	C02162	Biosynthesis of various plant secondary metabolites(ko00999);;Biosynthesis of phenylpropanoids(ko01061);;Biosynthesis of secondary metabolites(ko01110)
pos_9019	Apigenin	C01477	Flavonoid biosynthesis(ko00941);;Isoflavonoid biosynthesis(ko00943);;Flavone and flavonol biosynthesis(ko00944);;Biosynthesis of phenylpropanoids(ko01061);;Metabolic pathways(ko01100);;Biosynthesis of secondary metabolites(ko01110)
pos_9043	Delphinidin	C05908	Flavonoid biosynthesis(ko00941);;Anthocyanin biosynthesis(ko00942);;Biosynthesis of secondary metabolites(ko01110)
pos_9065	Macarpine	C06165	Isoquinoline alkaloid biosynthesis(ko00950);;Biosynthesis of alkaloids derived from shikimate pathway(ko01063);;Metabolic pathways(ko01100);;Biosynthesis of secondary metabolites(ko01110)
pos_9073	(E)-4-Methoxy-4'-nitrostilbene	C14622	--
pos_9098	N6-Acetyl-L-lysine	C02727	Lysine degradation(ko00310);;Metabolic pathways(ko01100)
pos_9106	6-Deoxyjacareubin	C10059	--
pos_9117	5-Hydroxytryptophan	C00643	Tryptophan metabolism(ko00380);;Biosynthesis of alkaloids derived from shikimate pathway(ko01063);;Metabolic pathways(ko01100);;Axon regeneration(ko04361);;Serotonergic synapse(ko04726)
pos_9134	D-Ribulose	C00309	--
pos_914	alpha-D-Ribose 1-phosphate	C00620	Pentose phosphate pathway(ko00030);;Purine metabolism(ko00230);;Metabolic pathways(ko01100)
pos_9150	Isoscutellarein	C10097	--
pos_9159	Hydroxymethylbilane	C01024	Porphyrin metabolism(ko00860);;Metabolic pathways(ko01100);;Biosynthesis of secondary metabolites(ko01110);;Microbial metabolism in diverse environments(ko01120);;Biosynthesis of cofactors(ko01240)
pos_9160	Isophorone	C14743	--
pos_9161	Geranyl acetate	C09861	--
pos_9187	Crocin	C08589	Biosynthesis of various plant secondary metabolites(ko00999);;Metabolic pathways(ko01100);;Biosynthesis of secondary metabolites(ko01110)
pos_9212	Aminopterin	D02527	--
pos_9219	Isoscopoletin	C18079	Biosynthesis of various plant secondary metabolites(ko00999)
pos_9224	10-Formyltetrahydrofolate	C00234	--
pos_9227	Quercetin 3-methyl ether	C04443	Flavone and flavonol biosynthesis(ko00944);;Biosynthesis of secondary metabolites(ko01110)
pos_9228	15-Deoxy-delta-12,14-PGJ2	C14717	Arachidonic acid metabolism(ko00590)
pos_9229	Leukotriene F4	C06462	Arachidonic acid metabolism(ko00590);;Metabolic pathways(ko01100)
pos_9238	(S)-Hydroxydecanoyl-CoA	C05264	--
pos_9247	3-Methylcrotonyl-CoA	C03069	Valine, leucine and isoleucine degradation(ko00280);;Geraniol degradation(ko00281);;Metabolic pathways(ko01100);;Biosynthesis of secondary metabolites(ko01110)
pos_9248	trans-2-Enoyl-OPC8-CoA	C16328	alpha-Linolenic acid metabolism(ko00592);;Metabolic pathways(ko01100);;Biosynthesis of secondary metabolites(ko01110)
pos_9250	Arachidonic acid	C00219	Arachidonic acid metabolism(ko00590);;Linoleic acid metabolism(ko00591);;Biosynthesis of unsaturated fatty acids(ko01040);;Metabolic pathways(ko01100);;Ferroptosis(ko04216);;Necroptosis(ko04217);;Vascular smooth muscle contraction(ko04270);;Platelet activation(ko04611);;Fc epsilon RI signaling pathway(ko04664);;Fc gamma R-mediated phagocytosis(ko04666);;Retrograde endocannabinoid signaling(ko0472…
pos_9284	trans-2-Enoyl-OPC4-CoA	C16336	alpha-Linolenic acid metabolism(ko00592);;Metabolic pathways(ko01100);;Biosynthesis of secondary metabolites(ko01110)
pos_9295	Rubrofusarin	C09047	--
pos_9296	3-O-Methylquercetin	C10084	--
pos_9297	Myricetin	C10107	Flavonoid biosynthesis(ko00941);;Flavone and flavonol biosynthesis(ko00944);;Biosynthesis of secondary metabolites(ko01110)
pos_9299	Wedelolactone	C10541	--
pos_9325	8,11,14-Eicosatrienoyl-CoA	C03595	Biosynthesis of unsaturated fatty acids(ko01040);;Fatty acid metabolism(ko01212)
pos_9406	(-)-Medicarpin	C10503	Isoflavonoid biosynthesis(ko00943);;Biosynthesis of phenylpropanoids(ko01061);;Metabolic pathways(ko01100);;Biosynthesis of secondary metabolites(ko01110)
pos_9410	Neoglycyrol	C16968	--
pos_9411	Virginiamycin S1	C11269	--
pos_9418	Psilocin	C08312	Indole alkaloid biosynthesis(ko00901);;Biosynthesis of alkaloids derived from shikimate pathway(ko01063);;Biosynthesis of secondary metabolites(ko01110)
pos_9430	Pantetheine 4'-phosphate	C01134	Carbapenem biosynthesis(ko00332);;Pantothenate and CoA biosynthesis(ko00770);;Metabolic pathways(ko01100);;Biosynthesis of secondary metabolites(ko01110);;Biosynthesis of cofactors(ko01240)
pos_9444	3-Oxododecanoyl-CoA	C05263	--
pos_9446	(9Z,12Z,15Z)-Octadecatrienoic acid	C06427	alpha-Linolenic acid metabolism(ko00592);;Biosynthesis of unsaturated fatty acids(ko01040);;Biosynthesis of plant secondary metabolites(ko01060);;Biosynthesis of plant hormones(ko01070);;Metabolic pathways(ko01100);;Biosynthesis of secondary metabolites(ko01110)
pos_9480	Nimodipine	C07267	--
pos_9481	Novobiocin	C05080	Novobiocin biosynthesis(ko00401);;Metabolic pathways(ko01100);;Biosynthesis of secondary metabolites(ko01110)
pos_9492	D-4'-Phosphopantothenate	C03492	beta-Alanine metabolism(ko00410);;Pantothenate and CoA biosynthesis(ko00770);;Metabolic pathways(ko01100);;Biosynthesis of cofactors(ko01240)
pos_9496	Dihydrofolate	C00415	One carbon pool by folate(ko00670);;Folate biosynthesis(ko00790);;Biosynthesis of phenylpropanoids(ko01061);;Metabolic pathways(ko01100);;Biosynthesis of cofactors(ko01240);;Antifolate resistance(ko01523)
pos_9523	(S)-3-Hydroxytetradecanoyl-CoA	C05260	--
pos_9524	Propofol	C07523	--
pos_9532	Mitoxantrone	C11195	--
pos_9540	Decanoyl-CoA	C05274	--
pos_9541	DL-Vanillylmandelic acid	C05584	--
pos_9542	(S)-Naproxen	C01517	--
pos_9571	Corynebactin	C12219	Biosynthesis of siderophore group nonribosomal peptides(ko01053);;Biosynthesis of secondary metabolites(ko01110)
pos_9587	Hydramethylnon	C10994	--
pos_959	D-Fructose 6-phosphate	C00085	--
pos_9609	p-Xylene	C06756	Xylene degradation(ko00622);;Metabolic pathways(ko01100);;Microbial metabolism in diverse environments(ko01120);;Degradation of aromatic compounds(ko01220)
pos_9612	Estragole	C10452	Phenylpropanoid biosynthesis(ko00940);;Biosynthesis of secondary metabolites(ko01110)
pos_9633	Nicotinate D-ribonucleotide	C01185	Nicotinate and nicotinamide metabolism(ko00760);;Metabolic pathways(ko01100);;Biosynthesis of cofactors(ko01240)
pos_9635	2'-Deoxyinosine 5'-monophosphate	C06196	Purine metabolism(ko00230);;Nucleotide metabolism(ko01232)
pos_9639	3,7,4'-Tri-O-methylquercetin	C04444	Flavone and flavonol biosynthesis(ko00944);;Biosynthesis of secondary metabolites(ko01110)
pos_9663	Acetyl adenylate	C05993	Purine metabolism(ko00230);;Pyruvate metabolism(ko00620);;Metabolic pathways(ko01100)
pos_9690	7,8-Dihydroneopterin	C04874	Folate biosynthesis(ko00790);;Metabolic pathways(ko01100);;Biosynthesis of cofactors(ko01240)
pos_9698	Rutin	C05625	Flavone and flavonol biosynthesis(ko00944);;Metabolic pathways(ko01100);;Biosynthesis of secondary metabolites(ko01110)
pos_9700	Tetradecanoyl-CoA	C02593	--
pos_9701	Dexamethasone	C15643	--
pos_9703	(-)-Medicocarpin	C16223	--
pos_9706	dCMP	C00239	Pyrimidine metabolism(ko00240);;Metabolic pathways(ko01100);;Nucleotide metabolism(ko01232)
pos_9708	2,5-Diamino-6-(5-phospho-D-ribosylamino)pyrimidin-4(3H)-one	C01304	Riboflavin metabolism(ko00740);;Folate biosynthesis(ko00790);;Metabolic pathways(ko01100);;Biosynthesis of secondary metabolites(ko01110);;Biosynthesis of cofactors(ko01240)
pos_9734	Mesitylene	C14508	--
pos_9737	Metaxalone	C07934	--
pos_9753	5-Hydroxymethyl-2-furaldehyde	C11101	Furfural degradation(ko00365);;Microbial metabolism in diverse environments(ko01120)
pos_9756	Pyridoxamine phosphate	C00647	Vitamin B6 metabolism(ko00750);;Metabolic pathways(ko01100);;Vitamin digestion and absorption(ko04977)
pos_9759	(-)-Naringenin	C00509	Flavonoid biosynthesis(ko00941);;Isoflavonoid biosynthesis(ko00943);;Biosynthesis of phenylpropanoids(ko01061);;Metabolic pathways(ko01100);;Biosynthesis of secondary metabolites(ko01110)
pos_9769	Proansamycin X	C12176	--
pos_9774	Homomethionine	C17213	Glucosinolate biosynthesis(ko00966);;Biosynthesis of secondary metabolites(ko01110);;2-Oxocarboxylic acid metabolism(ko01210)
pos_979	5-Methyldeoxycytidine	C03592	--
pos_9799	11,14,15-THETA	C14814	Arachidonic acid metabolism(ko00590);;Metabolic pathways(ko01100)
pos_9805	7-Ethoxycoumarin	C11052	--
pos_9808	Coelogin	C10251	--
pos_9866	Arachidonate	C00219	Arachidonic acid metabolism(ko00590);;Linoleic acid metabolism(ko00591);;Biosynthesis of unsaturated fatty acids(ko01040);;Metabolic pathways(ko01100);;Ferroptosis(ko04216);;Necroptosis(ko04217);;Vascular smooth muscle contraction(ko04270);;Platelet activation(ko04611);;Fc epsilon RI signaling pathway(ko04664);;Fc gamma R-mediated phagocytosis(ko04666);;Retrograde endocannabinoid signaling(ko0472…
pos_991	2,5-Furandicarboxaldehyde	C20899	--
pos_9917	Pelargonic acid	C01601	--
pos_992	cis-4-Carboxymethylenebut-2-en-4-olide	C04431	Chlorocyclohexane and chlorobenzene degradation(ko00361);;Microbial metabolism in diverse environments(ko01120)
pos_9925	Neocembrene	C09140	--
pos_993	2-amino-muconic acid	C02220	Tryptophan metabolism(ko00380);;Metabolic pathways(ko01100)
pos_9944	Lisinopril	D00362	--
pos_995	Oxaloglutarate	C05533	2-Oxocarboxylic acid metabolism(ko01210)
pos_996	5-(2'-Carboxyethyl)-4,6-Dihydroxypicolinate	C05655	--
pos_9976	capsidiol	C09627	Sesquiterpenoid and triterpenoid biosynthesis(ko00909)
pos_9987	CMP-N-trimethyl-2-aminoethylphosphonate	C05674	Phosphonate and phosphinate metabolism(ko00440);;Metabolic pathways(ko01100)
pos_9996	Caproic acid	C01585	--
pos_9997	(-)-beta-Pinene	C06307	Monoterpenoid biosynthesis(ko00902);;Biosynthesis of secondary metabolites(ko01110)
