# Supplementary material for: Untargeted Metabolome Analyses Revealed Potential Metabolic Mechanisms of Leymus chinensis in Response to Simulated Animal Feeding
Source: Int J Mol Sci. 2024 Jun 1;25(11):6110. doi: 10.3390/ijms25116110 (PMC11173140; doi:10.3390/ijms25116110)
Supplement: Supplementary file 1 [file ijms-25-06110-s001.zip › Table S2.xlsx]

## Sheet: Table S2
Table S2 Metabolites annotated in HMDB database
Metabolite_ID	name	HMDB_ID	CAS	kingdom(HMDB)	super_class(HMDB)	class(HMDB)	sub_class(HMDB)	species
neg_10009	Androsta-1,4-diene-3,17-dione	HMDB0003422	897-06-3	Organic compounds	Lipids and lipid-like molecules	Steroids and steroid derivatives	Androstane steroids	Animals
neg_10026	Tridecanedioic acid	HMDB0002327	505-52-2	Organic compounds	Lipids and lipid-like molecules	Fatty Acyls	Fatty acids and conjugates	Animals
neg_10095	(15S)-15-Hydroxy-5,8,11-cis-13-trans-eicosatetraenoate	HMDB0003876	54845-95-3	Organic compounds	Lipids and lipid-like molecules	Fatty Acyls	Eicosanoids	Animals
neg_1010	2-Phosphoglycolate	HMDB0000816	13147-57-4	Organic compounds	Organic acids and derivatives	Organic phosphoric acids and derivatives	Phosphate esters	Microbe,Animals
neg_10118	2,3-Dinor-TXB2	HMDB0002904	63250-09-9	Organic compounds	Lipids and lipid-like molecules	Fatty Acyls	Eicosanoids	Animals
neg_10125	Leukotriene E4	HMDB02200	--	--	--	--	--	--
neg_10138	Anemarrhenasaponin I	HMDB0248417	--	Organic compounds	Lipids and lipid-like molecules	Steroids and steroid derivatives	Steroidal glycosides	Animals
neg_10148	Phytyl diphosphate	HMDB0011116	--	Organic compounds	Lipids and lipid-like molecules	Prenol lipids	Diterpenoids	Animals
neg_10170	Taurocholate	HMDB0257923	--	Organic compounds	Lipids and lipid-like molecules	Steroids and steroid derivatives	Bile acids, alcohols and derivatives	Animals
neg_10172	Leukotriene B4	HMDB0001085	71160-24-2	Organic compounds	Lipids and lipid-like molecules	Fatty Acyls	Eicosanoids	Microbe,Animals
neg_10178	Roxithromycin	HMDB0014916	80214-83-1	Organic compounds	Benzenoids	Benzene and substituted derivatives	_	Animals
neg_10225	3-Hexaprenyl-4-hydroxy-5-methoxybenzoate	HMDB0000977	66551-60-8	Organic compounds	Lipids and lipid-like molecules	Prenol lipids	Polyprenylphenols	Microbe,Animals
neg_10250	17a-Ethynylestradiol	HMDB0001926	57-63-6	Organic compounds	Lipids and lipid-like molecules	Steroids and steroid derivatives	Estrane steroids	Animals
neg_10256	Oleamide	HMDB0247607	--	Organic compounds	Lipids and lipid-like molecules	Fatty Acyls	Fatty amides	Animals
neg_10257	Pregnanediol	HMDB0246874	566-58-5	Organic compounds	Lipids and lipid-like molecules	Steroids and steroid derivatives	Pregnane steroids	Animals
neg_10261	3-Hexaprenyl-4,5-dihydroxybenzoate	HMDB0001063	63975-40-6	Organic compounds	Lipids and lipid-like molecules	Prenol lipids	Polyprenylphenols	Microbe,Animals
neg_10265	9-cis-Retinoic acid	HMDB0002369	5300-03-08	Organic compounds	Lipids and lipid-like molecules	Prenol lipids	Retinoids	Animals
neg_10286	11-Deoxycortisol	HMDB0257139	152-58-9	Organic compounds	Lipids and lipid-like molecules	Steroids and steroid derivatives	Hydroxysteroids	Animals
neg_10294	Cytochalasin B	HMDB0250718	--	Organic compounds	Alkaloids and derivatives	Cytochalasans	Cytochalasins	Animals
neg_10298	Phoenicoxanthin	HMDB0248021	--	Organic compounds	Lipids and lipid-like molecules	Prenol lipids	Tetraterpenoids	Animals
neg_10303	3b-Hydroxy-5-cholenoic acid	HMDB0000308	5255-17-4	Organic compounds	Lipids and lipid-like molecules	Steroids and steroid derivatives	Bile acids, alcohols and derivatives	Animals
neg_10333	3alpha,7alpha,12alpha,26-Tetrahydroxy-5beta-cholestane	HMDB0001231	862-53-3	Organic compounds	Lipids and lipid-like molecules	Steroids and steroid derivatives	Bile acids, alcohols and derivatives	Animals
neg_10340	1-Palmitoyl-2-hydroxy-sn-glycero-3-phosphoethanolamine	HMDB0011503	53862-35-4	Organic compounds	Lipids and lipid-like molecules	Glycerophospholipids	Glycerophosphoethanolamines	Microbe,Animals
neg_10367	Diosgenin glucoside	HMDB0029310	14144-06-0	Organic compounds	Lipids and lipid-like molecules	Steroids and steroid derivatives	Steroidal glycosides	Animals
neg_10377	3alpha,7alpha,12alpha-Trihydroxy-5beta-cholestan-26-al	HMDB0003533	3836-01-09	Organic compounds	Lipids and lipid-like molecules	Steroids and steroid derivatives	Bile acids, alcohols and derivatives	Animals
neg_10382	Ubiquinone-9	HMDB0006707	303-97-9	Organic compounds	Lipids and lipid-like molecules	Prenol lipids	Quinone and hydroquinone lipids	Animals,Plants,Microbe
neg_1041	Glutathione disulfide	HMDB0003337	27025-41-8	Organic compounds	Organic acids and derivatives	Carboxylic acids and derivatives	Amino acids, peptides, and analogues	Animals
neg_10410	Estriol	HMDB0000347	547-81-9	Organic compounds	Lipids and lipid-like molecules	Steroids and steroid derivatives	Estrane steroids	Animals
neg_10432	Notoginsenoside R1	HMDB0035363	80418-24-2	Organic compounds	Lipids and lipid-like molecules	Prenol lipids	Triterpenoids	Animals
neg_10437	6-Ketoprostaglandin E1	HMDB0004241	67786-53-2	Organic compounds	Lipids and lipid-like molecules	Fatty Acyls	Eicosanoids	Animals
neg_10469	Phenylacetylglutamine	HMDB0062645	28047-15-6	Organic compounds	Organic acids and derivatives	Carboxylic acids and derivatives	Amino acids, peptides, and analogues	Animals
neg_10493	9,10-DHOME	HMDB0004704	125356-86-7	Organic compounds	Lipids and lipid-like molecules	Fatty Acyls	Fatty acids and conjugates	Animals
neg_1051	Propynoate	HMDB0006804	471-25-0	Organic compounds	Organic acids and derivatives	Carboxylic acids and derivatives	Carboxylic acids	Animals
neg_10525	Phorbol 12-myristate 13-acetate	HMDB0244744	16561-29-8	Organic compounds	Lipids and lipid-like molecules	Prenol lipids	Diterpenoids	Animals
neg_10549	Dioscin	HMDB0251433	--	Organic compounds	Lipids and lipid-like molecules	Steroids and steroid derivatives	Steroidal glycosides	Animals
neg_10590	Ginsenoside Ro	HMDB0034534	34367-04-9	Organic compounds	Lipids and lipid-like molecules	Prenol lipids	Terpene glycosides	Animals
neg_10597	3-Hexaprenyl-4-hydroxybenzoate	HMDB0006816	65848-03-5	Organic compounds	Lipids and lipid-like molecules	Prenol lipids	Polyprenylphenols	Microbe,Animals
neg_10641	Bilirubin	HMDB0240584	69853-44-7	Organic compounds	Organoheterocyclic compounds	Tetrapyrroles and derivatives	Bilirubins	Animals
neg_10680	Pregnanolone	HMDB0245902	4406-35-3	Organic compounds	Lipids and lipid-like molecules	Steroids and steroid derivatives	Pregnane steroids	Animals
neg_10722	Acetylcholine	HMDB0000895	51-84-3	Organic compounds	Organic nitrogen compounds	Organonitrogen compounds	Quaternary ammonium salts	Animals,Plants
neg_10750	24-Methylidenecycloartanol	HMDB0303481	--	Organic compounds	Lipids and lipid-like molecules	Steroids and steroid derivatives	Cycloartanols and derivatives	Animals
neg_10786	Deoxycholic acid	HMDB0246256	83-44-3	Organic compounds	Lipids and lipid-like molecules	Steroids and steroid derivatives	Bile acids, alcohols and derivatives	Animals
neg_10798	22-Hydroxydocosanoate	HMDB0302963	--	Organic compounds	Lipids and lipid-like molecules	Fatty Acyls	Fatty acids and conjugates	Animals,Plants
neg_10805	Oleyl alcohol	HMDB0029632	143-28-2	Organic compounds	Lipids and lipid-like molecules	Fatty Acyls	Fatty alcohols	Animals
neg_10819	Sphingosine 1-phosphate	HMDB0000277	26993-30-6	Organic compounds	Lipids and lipid-like molecules	Sphingolipids	Phosphosphingolipids	Animals
neg_10820	Salinomycin	HMDB0257465	--	Organic compounds	Lipids and lipid-like molecules	Prenol lipids	Terpene glycosides	Microbe,Animals
neg_10829	7alpha-Hydroxycholest-4-en-3-one	HMDB0001993	3862-25-7	Organic compounds	Lipids and lipid-like molecules	Steroids and steroid derivatives	Cholestane steroids	Animals
neg_10858	Lupanine	HMDB0242561	550-90-3	Organic compounds	Alkaloids and derivatives	Lupin alkaloids	Sparteine, lupanine, and related alkaloids	Animals
neg_10862	Epothilone B	HMDB0251874	--	Organic compounds	Phenylpropanoids and polyketides	Macrolides and analogues	Epothilones and analogues	Animals
neg_10877	(-)-Jasmonoyl-L-isoleucine	HMDB0029391	120330-93-0	Organic compounds	Organic acids and derivatives	Carboxylic acids and derivatives	Amino acids, peptides, and analogues	Animals,Plants
neg_10883	19-Hydroxytestosterone	HMDB0006769	2126-37-6	Organic compounds	Organoheterocyclic compounds	Indoles and derivatives	_	Animals
neg_10903	Pyropheophorbide a	HMDB0256993	--	_	_	_	_	Animals
neg_10905	Pheophorbide a	HMDB0256449	--	_	_	_	_	Animals
neg_10912	Campesterol	HMDB0034224	4651-51-8	Organic compounds	Lipids and lipid-like molecules	Steroids and steroid derivatives	Ergostane steroids	Animals
neg_1092	(S)-Malate	HMDB0000156	97-67-6	Organic compounds	Organic acids and derivatives	Hydroxy acids and derivatives	Beta hydroxy acids and derivatives	Microbe,Animals
neg_10923	9,10-Epoxy-18-hydroxystearate	HMDB0302107	--	Organic compounds	Lipids and lipid-like molecules	Fatty Acyls	Fatty acids and conjugates	Animals
neg_10959	3alpha,7alpha,12alpha-Trihydroxy-5beta-cholestanoate	HMDB0000601	547-98-8	Organic compounds	Lipids and lipid-like molecules	Steroids and steroid derivatives	Bile acids, alcohols and derivatives	Animals
neg_10962	Ginsenoside C-K	HMDB0252724	--	Organic compounds	Lipids and lipid-like molecules	Prenol lipids	Triterpenoids	Animals
neg_11004	Ramipril	HMDB0014324	87333-19-5	Organic compounds	Organic acids and derivatives	Carboxylic acids and derivatives	Amino acids, peptides, and analogues	Animals
neg_11015	3alpha,7alpha,26-Trihydroxy-5beta-cholestane	HMDB0012455	15313-69-6	Organic compounds	Lipids and lipid-like molecules	Steroids and steroid derivatives	Bile acids, alcohols and derivatives	Animals
neg_1111	Pseudobaptigenin	HMDB0036616	90-29-9	Organic compounds	Phenylpropanoids and polyketides	Isoflavonoids	Isoflav-2-enes	Animals,Plants
neg_1119	CDP-ethanolamine	HMDB0001564	3036-18-8	Organic compounds	Nucleosides, nucleotides, and analogues	Pyrimidine nucleotides	Pyrimidine ribonucleotides	Microbe,Animals
neg_1121	dTTP	HMDB0001342	365-08-2	Organic compounds	Nucleosides, nucleotides, and analogues	Pyrimidine nucleotides	Pyrimidine deoxyribonucleotides	Microbe,Animals
neg_1142	CDP-glycerol	HMDB0059599	--	Organic compounds	Lipids and lipid-like molecules	Glycerophospholipids	CDP-glycerols	Animals
neg_1152	cAMP	HMDB0000058	60-92-4	Organic compounds	Nucleosides, nucleotides, and analogues	Purine nucleotides	Cyclic purine nucleotides	Microbe,Animals
neg_1154	Pseudouridine 5'-phosphate	HMDB0001271	1157-60-4	Organic compounds	Organic oxygen compounds	Organooxygen compounds	Carbohydrates and carbohydrate conjugates	Microbe,Animals
neg_1159	Oxalosuccinate	HMDB0003974	1948-82-9	Organic compounds	Organic acids and derivatives	Carboxylic acids and derivatives	Tricarboxylic acids and derivatives	Animals
neg_1174	UDP	HMDB0000295	58-98-0	Organic compounds	Nucleosides, nucleotides, and analogues	Pyrimidine nucleotides	Pyrimidine ribonucleotides	Microbe,Animals
neg_1187	1-Methyluric acid	HMDB0003099	708-79-2	Organic compounds	Organoheterocyclic compounds	Imidazopyrimidines	Purines and purine derivatives	Animals
neg_1201	Chlorogenate	HMDB0003164	202650-88-2	Organic compounds	Organic oxygen compounds	Organooxygen compounds	Alcohols and polyols	Animals
neg_1209	5-Methylfurfural	HMDB0033002	620-02-0	Organic compounds	Organic oxygen compounds	Organooxygen compounds	Carbonyl compounds	Microbe,Animals,Plants
neg_1219	3-Deoxy-D-manno-octulosonate	HMDB0304125	--	Organic compounds	Organic oxygen compounds	Organooxygen compounds	Carbohydrates and carbohydrate conjugates	Animals
neg_1243	3-Furoic acid	HMDB0000444	488-93-7	Organic compounds	Organoheterocyclic compounds	Furans	Furoic acid and derivatives	Animals
neg_1253	Muramic acid	HMDB0003254	1114-41-6	Organic compounds	Organic oxygen compounds	Organooxygen compounds	Carbohydrates and carbohydrate conjugates	Animals
neg_1293	Coenzyme B	HMDB0304798	--	Organic compounds	Organic acids and derivatives	Carboxylic acids and derivatives	Amino acids, peptides, and analogues	Animals
neg_1330	4-Hydroxybenzylamine	HMDB0032578	696-60-6	Organic compounds	Benzenoids	Benzene and substituted derivatives	Phenylmethylamines	Animals,Plants
neg_1332	Aconitic acid	HMDB0247961	--	Organic compounds	Organic acids and derivatives	Carboxylic acids and derivatives	Tricarboxylic acids and derivatives	Animals
neg_1342	Cefuroxime	HMDB0015244	55268-75-2	Organic compounds	Organoheterocyclic compounds	Lactams	Beta lactams	Animals
neg_1362	4,8-Dihydroxyquinoline	HMDB0060289	--	Organic compounds	Organoheterocyclic compounds	Quinolines and derivatives	Quinolones and derivatives	Animals
neg_1366	Pterin	HMDB0000802	2236-60-4	Organic compounds	Organoheterocyclic compounds	Pteridines and derivatives	Pterins and derivatives	Animals
neg_1399	Gemcitabine	HMDB0014584	95058-81-4	Organic compounds	Nucleosides, nucleotides, and analogues	Pyrimidine nucleosides	Pyrimidine 2'-deoxyribonucleosides	Animals
neg_1427	Morphine	HMDB0014440	57-27-2	Organic compounds	Alkaloids and derivatives	Morphinans	_	Animals
neg_1433	5-Oxoproline	HMDB0000267	98-79-3	Organic compounds	Organic acids and derivatives	Carboxylic acids and derivatives	Amino acids, peptides, and analogues	Microbe,Animals
neg_1437	Osthol	HMDB0302150	--	Organic compounds	Phenylpropanoids and polyketides	Coumarins and derivatives	_	Animals,Plants
neg_1438	Thymidine	HMDB0000273	50-89-5	Organic compounds	Nucleosides, nucleotides, and analogues	Pyrimidine nucleosides	Pyrimidine 2'-deoxyribonucleosides	Microbe,Animals
neg_1469	D-Glyceraldehyde	HMDB0001051	56-82-6	Organic compounds	Organic oxygen compounds	Organooxygen compounds	Carbohydrates and carbohydrate conjugates	Animals
neg_1478	2,5-Dioxopentanoate	HMDB0060365	--	Organic compounds	Organic acids and derivatives	Keto acids and derivatives	Short-chain keto acids and derivatives	Animals
neg_1503	Glycolaldehyde	HMDB0003344	141-46-8	Organic compounds	Organic oxygen compounds	Organooxygen compounds	Carbonyl compounds	Microbe,Animals,Plants
neg_1504	Succinate	HMDB0000254	110-15-6	Organic compounds	Organic acids and derivatives	Carboxylic acids and derivatives	Dicarboxylic acids and derivatives	Microbe,Animals,Plants
neg_1517	Deoxyribose	HMDB0003224	533-67-5	Organic compounds	Organic oxygen compounds	Organooxygen compounds	Carbohydrates and carbohydrate conjugates	Animals
neg_1547	Cytosine	HMDB0000630	71-30-7	Organic compounds	Organoheterocyclic compounds	Diazines	Pyrimidines and pyrimidine derivatives	Microbe,Animals
neg_1562	7-Amino-4-(trifluoromethyl)coumarin	HMDB0250491	--	Organic compounds	Phenylpropanoids and polyketides	Coumarins and derivatives	_	Animals
neg_1566	Guanosine	HMDB0246240	118-00-3	Organic compounds	Nucleosides, nucleotides, and analogues	Purine nucleosides	_	Animals
neg_1574	Benzothiazole	HMDB0032930	95-16-9	Organic compounds	Organoheterocyclic compounds	Benzothiazoles	_	Microbe,Animals,Plants
neg_1577	Garcinone D	HMDB0033332	107390-08-9	Organic compounds	Organoheterocyclic compounds	Benzopyrans	1-benzopyrans	Animals,Plants
neg_1590	5-Methoxysalicylic acid	HMDB0001868	2612-02-04	Organic compounds	Benzenoids	Benzene and substituted derivatives	Benzoic acids and derivatives	Animals,Plants
neg_1599	2-Descarboxy-cyclo-dopa	HMDB0012992	29539-03-5	Organic compounds	Organoheterocyclic compounds	Indoles and derivatives	Indolines	Animals
neg_1601	Deoxycytidine	HMDB0250725	--	Organic compounds	Nucleosides, nucleotides, and analogues	Pyrimidine nucleosides	Pyrimidine 2'-deoxyribonucleosides	Animals
neg_1603	N4-Acetylcytidine	HMDB0005923	3768-18-1	Organic compounds	Nucleosides, nucleotides, and analogues	Pyrimidine nucleosides	_	Animals
neg_1624	Procyanidin B2	HMDB0033973	29106-49-8	Organic compounds	Phenylpropanoids and polyketides	Flavonoids	Biflavonoids and polyflavonoids	Animals
neg_1633	N-Succinyl-L-glutamate 5-semialdehyde	HMDB0001180	--	Organic compounds	Organic acids and derivatives	Carboxylic acids and derivatives	Amino acids, peptides, and analogues	Animals
neg_1657	5-Methoxytryptamine	HMDB0004095	608-07-1	Organic compounds	Organoheterocyclic compounds	Indoles and derivatives	Tryptamines and derivatives	Animals
neg_1666	8-Epideoxyloganic acid	HMDB0037028	92842-56-3	Organic compounds	Lipids and lipid-like molecules	Prenol lipids	Terpene glycosides	Animals
neg_1669	Kanamycin A	HMDB0015303	8063-07-08	Organic compounds	Organic oxygen compounds	Organooxygen compounds	Carbohydrates and carbohydrate conjugates	Microbe,Animals
neg_1671	3-Butyn-1-al	HMDB0006853	52844-23-2	Organic compounds	Organic oxygen compounds	Organooxygen compounds	Carbonyl compounds	Animals
neg_1674	p-Salicylic acid	HMDB0000500	99-96-7	Organic compounds	Benzenoids	Benzene and substituted derivatives	Benzoic acids and derivatives	Microbe,Animals,Plants
neg_1678	Dihydrourocanate	HMDB0002271	1074-59-5	Organic compounds	Organoheterocyclic compounds	Azoles	Imidazoles	Animals
neg_1685	Lipoxin B4	HMDB0005082	98049-69-5	Organic compounds	Lipids and lipid-like molecules	Fatty Acyls	Eicosanoids	Animals
neg_1700	N1-Methyl-4-pyridone-5-carboxamide	HMDB0004194	769-49-3	Organic compounds	Organoheterocyclic compounds	Pyridines and derivatives	Pyridinecarboxylic acids and derivatives	Animals
neg_1725	L-Methionine S-oxide	HMDB0002005	3226-65-1	Organic compounds	Organic acids and derivatives	Carboxylic acids and derivatives	Amino acids, peptides, and analogues	Animals
neg_1729	1-Methylxanthine	HMDB0010738	6136-37-4	Organic compounds	Organoheterocyclic compounds	Imidazopyrimidines	Purines and purine derivatives	Animals
neg_1730	3-Dehydroquinate	HMDB0012710	10534-44-8	Organic compounds	Organic acids and derivatives	Hydroxy acids and derivatives	Alpha hydroxy acids and derivatives	Microbe,Animals
neg_1734	4-Pyridoxate	HMDB0000017	82-82-6	Organic compounds	Organoheterocyclic compounds	Pyridines and derivatives	Pyridinecarboxylic acids and derivatives	Animals
neg_1742	4-Hydroxycinnamyl aldehyde	HMDB0040986	20711-53-9	Organic compounds	Phenylpropanoids and polyketides	Cinnamaldehydes	_	Animals,Plants
neg_1749	Isopenicillin N	HMDB0253667	--	Organic compounds	Organic acids and derivatives	Carboxylic acids and derivatives	Amino acids, peptides, and analogues	Animals
neg_1758	3-Hydroxyisovalerate	HMDB0000754	625-08-1	Organic compounds	Lipids and lipid-like molecules	Fatty Acyls	Fatty acids and conjugates	Animals
neg_1773	Glutarate	HMDB0000661	110-94-1	Organic compounds	Organic acids and derivatives	Carboxylic acids and derivatives	Dicarboxylic acids and derivatives	Animals,Plants
neg_1775	Methionyl-Methionine	HMDB0028979	--	Organic compounds	Organic acids and derivatives	Carboxylic acids and derivatives	Amino acids, peptides, and analogues	Animals
neg_1790	Methionyl-Valine	HMDB0028986	--	Organic compounds	Organic acids and derivatives	Carboxylic acids and derivatives	Amino acids, peptides, and analogues	Animals
neg_1797	1-Methylnicotinamide	HMDB0000699	3106-60-3	Organic compounds	Organoheterocyclic compounds	Pyridines and derivatives	Pyridinecarboxylic acids and derivatives	Microbe,Animals
neg_1838	Butyric acid	HMDB0000039	107-92-6	Organic compounds	Lipids and lipid-like molecules	Fatty Acyls	Fatty acids and conjugates	Microbe,Animals,Plants
neg_1840	Harmalol	HMDB0029838	525-57-5	Organic compounds	Alkaloids and derivatives	Harmala alkaloids	_	Animals
neg_1847	Cysteinyldopa	HMDB0244850	--	Organic compounds	Organic acids and derivatives	Carboxylic acids and derivatives	Amino acids, peptides, and analogues	Animals
neg_1852	2-Furoylglycine	HMDB0000439	5657-19-2	Organic compounds	Organic acids and derivatives	Carboxylic acids and derivatives	Amino acids, peptides, and analogues	Animals
neg_1853	Hyperoside	HMDB0030775	482-36-0	Organic compounds	Phenylpropanoids and polyketides	Flavonoids	Flavonoid glycosides	Animals
neg_1874	Estrone 3-glucuronide	HMDB0004483	2479-90-5	Organic compounds	Lipids and lipid-like molecules	Steroids and steroid derivatives	Steroidal glycosides	Animals
neg_1875	Dioxybenzone	HMDB0251439	--	Organic compounds	Benzenoids	Benzene and substituted derivatives	Benzophenones	Animals
neg_1885	Crocetin	HMDB0250540	--	Organic compounds	Lipids and lipid-like molecules	Prenol lipids	Diterpenoids	Animals
neg_1889	Mangiferin	HMDB0034410	4773-96-0	Organic compounds	Organoheterocyclic compounds	Benzopyrans	1-benzopyrans	Animals
neg_1894	Hydroxyatrazine	HMDB0062766	2163-68-0	Organic compounds	Organoheterocyclic compounds	Triazines	1,3,5-triazines	Animals
neg_1897	L-Alanine	HMDB0062251	302-72-7	Organic compounds	Organic acids and derivatives	Carboxylic acids and derivatives	Amino acids, peptides, and analogues	Animals
neg_1899	Prolyl-Valine	HMDB0029030	--	Organic compounds	Organic acids and derivatives	Carboxylic acids and derivatives	Amino acids, peptides, and analogues	Animals
neg_1909	6''-O-Acetylglycitin	HMDB0039489	134859-96-4	Organic compounds	Phenylpropanoids and polyketides	Isoflavonoids	Isoflavonoid O-glycosides	Animals
neg_1955	Calcidiol	HMDB0003550	19356-17-3	Organic compounds	Lipids and lipid-like molecules	Steroids and steroid derivatives	Vitamin D and derivatives	Animals
neg_1960	Alisol A 24-acetate	HMDB0260413	--	Organic compounds	Lipids and lipid-like molecules	Prenol lipids	Triterpenoids	Animals
neg_201	Nitrous oxide	HMDB0035807	10024-97-2	Inorganic compounds	Homogeneous non-metal compounds	Other non-metal organides	Other non-metal nitrides	Animals
neg_2053	22alpha-Hydroxy-5alpha-campestan-3-one	HMDB0012112	208586-82-7	Organic compounds	Lipids and lipid-like molecules	Steroids and steroid derivatives	Bile acids, alcohols and derivatives	Animals
neg_2104	2-Maleylacetate	HMDB0060348	--	Organic compounds	Organic acids and derivatives	Keto acids and derivatives	Medium-chain keto acids and derivatives	Microbe,Animals
neg_2134	2,5-Dihydroxybenzoate	HMDB0000152	490-79-9	Organic compounds	Benzenoids	Benzene and substituted derivatives	Benzoic acids and derivatives	Animals,Plants,Microbe
neg_2143	Itaconate	HMDB0002092	97-65-4	Organic compounds	Lipids and lipid-like molecules	Fatty Acyls	Fatty acids and conjugates	Microbe,Animals,Plants
neg_2175	(13Z,16Z)-Docosadienoic acid	HMDB0061714	17735-98-7	Organic compounds	Lipids and lipid-like molecules	Fatty Acyls	Fatty acids and conjugates	Animals
neg_2192	Pseudoginsenoside F11	HMDB0040416	69884-00-0	Organic compounds	Lipids and lipid-like molecules	Prenol lipids	Terpene glycosides	Animals
neg_2238	22(R)-Hydroxycholesterol	HMDB0004035	22348-64-7	Organic compounds	Lipids and lipid-like molecules	Steroids and steroid derivatives	Bile acids, alcohols and derivatives	Animals
neg_2292	4-Hydroxy-2-oxoglutarate	HMDB0002070	1187-99-1	Organic compounds	Organic acids and derivatives	Keto acids and derivatives	Gamma-keto acids and derivatives	Microbe,Animals
neg_2296	Naphthazarin	HMDB0255448	--	Organic compounds	Benzenoids	Naphthalenes	Naphthoquinones	Animals,Plants
neg_2299	Juglone	HMDB0030773	481-39-0	Organic compounds	Benzenoids	Naphthalenes	Naphthoquinones	Animals,Plants
neg_2311	2-Dehydro-3-deoxy-D-arabino-heptonate 7-phosphate	HMDB0304124	--	Organic compounds	Organic oxygen compounds	Organooxygen compounds	Carbohydrates and carbohydrate conjugates	Microbe,Animals
neg_2395	7alpha-Hydroxy-5beta-cholestan-3-one	HMDB0006892	--	Organic compounds	Lipids and lipid-like molecules	Steroids and steroid derivatives	Cholestane steroids	Animals
neg_2411	Ginsenoside F5	HMDB0031839	--	Organic compounds	Phenylpropanoids and polyketides	Flavonoids	Flavans	Animals
neg_2437	20alpha,22beta-Dihydroxycholesterol	HMDB0006763	15234-55-6	Organic compounds	Lipids and lipid-like molecules	Steroids and steroid derivatives	Bile acids, alcohols and derivatives	Animals
neg_2446	Lupeol	HMDB0242747	545-47-1	Organic compounds	Lipids and lipid-like molecules	Prenol lipids	Triterpenoids	Animals
neg_2449	Ajmaline	HMDB0015495	4360-12-07	Organic compounds	Alkaloids and derivatives	Ajmaline-sarpagine alkaloids	_	Animals
neg_2458	Estradiol Cypionate	HMDB0251962	313-06-4	Organic compounds	Lipids and lipid-like molecules	Steroids and steroid derivatives	Steroid esters	Animals
neg_2482	Prostaglandin E2	HMDB0001220	363-24-6	Organic compounds	Lipids and lipid-like molecules	Fatty Acyls	Eicosanoids	Animals
neg_2531	Anamorelin	HMDB0248383	--	Organic compounds	Organic acids and derivatives	Carboxylic acids and derivatives	Amino acids, peptides, and analogues	Animals
neg_2546	beta-Tocotrienol	HMDB0030554	490-23-3	Organic compounds	Lipids and lipid-like molecules	Prenol lipids	Quinone and hydroquinone lipids	Animals
neg_2565	Methyl protodioscin	HMDB0033674	60478-70-8	Organic compounds	Phenylpropanoids and polyketides	Isoflavonoids	Pyranoisoflavonoids	Animals
neg_259	beta-Alanyl-L-lysine	HMDB0060442	--	Organic compounds	Organic acids and derivatives	Peptidomimetics	Hybrid peptides	Animals
neg_2598	Actinonin	HMDB0242670	--	Organic compounds	Organic acids and derivatives	Carboxylic acids and derivatives	Amino acids, peptides, and analogues	Animals
neg_2647	Phosphonoacetate	HMDB0004110	4408-78-0	Organic compounds	Organic acids and derivatives	Organic phosphonic acids and derivatives	Organic phosphonic acids	Animals
neg_2694	Deslanoside	HMDB0015211	17598-65-1	Organic compounds	Lipids and lipid-like molecules	Steroids and steroid derivatives	Steroid lactones	Animals
neg_2761	Dihydroxyacetone phosphate	HMDB0001473	1957-04-05	Organic compounds	Organic oxygen compounds	Organooxygen compounds	Carbohydrates and carbohydrate conjugates	Microbe,Animals,Plants
neg_2775	16alpha-Hydroxyestrone	HMDB0000313	966-06-3	Organic compounds	Lipids and lipid-like molecules	Steroids and steroid derivatives	Estrane steroids	Animals
neg_2872	5-Amino-4-imidazolecarboxyamide	HMDB0003192	360-97-4	Organic compounds	Organoheterocyclic compounds	Azoles	Imidazoles	Animals
neg_2897	Mitomycin	HMDB0014450	1950-07-07	Organic compounds	Organoheterocyclic compounds	Indoles and derivatives	Indolequinones	Microbe,Animals
neg_2903	o-Cresol	HMDB0002055	95-48-7	Organic compounds	Benzenoids	Phenols	Cresols	Microbe,Animals,Plants
neg_2906	Glucovanillin	HMDB0029664	494-08-6	Organic compounds	Organic oxygen compounds	Organooxygen compounds	Carbohydrates and carbohydrate conjugates	Animals
neg_2914	Catechol	HMDB0000957	120-80-9	Organic compounds	Benzenoids	Phenols	Benzenediols	Animals,Plants
neg_2916	Calystegin A3	HMDB0038593	131580-36-4	Organic compounds	Alkaloids and derivatives	Tropane alkaloids	_	Animals
neg_2923	Esculetin	HMDB0030819	305-01-1	Organic compounds	Phenylpropanoids and polyketides	Coumarins and derivatives	Hydroxycoumarins	Animals,Plants
neg_2931	Schisandrol B	HMDB0303927	--	Organic compounds	Phenylpropanoids and polyketides	Tannins	Hydrolyzable tannins	Animals
neg_2932	Folinic acid	HMDB0247218	--	Organic compounds	Organoheterocyclic compounds	Pteridines and derivatives	Pterins and derivatives	Microbe,Animals
neg_2950	Pinostrobin	HMDB0242619	--	Organic compounds	Phenylpropanoids and polyketides	Flavonoids	O-methylated flavonoids	Animals
neg_2956	Shikimate	HMDB0003070	138-59-0	Organic compounds	Organic oxygen compounds	Organooxygen compounds	Alcohols and polyols	Microbe,Animals
neg_2958	Moxifloxacin	HMDB0014363	354812-41-2	Organic compounds	Organoheterocyclic compounds	Quinolines and derivatives	Quinoline carboxylic acids	Animals
neg_2966	3-Hydroxy-4-methoxybenzoic acid	HMDB0060003	645-08-9	Organic compounds	Benzenoids	Benzene and substituted derivatives	Benzoic acids and derivatives	Animals,Plants
neg_2968	5-Acetamidopentanoate	HMDB0012175	--	Organic compounds	Lipids and lipid-like molecules	Fatty Acyls	Fatty acids and conjugates	Animals
neg_2984	Farnesylcysteine	HMDB0011627	68000-92-0	Organic compounds	Lipids and lipid-like molecules	Prenol lipids	Sesquiterpenoids	Animals
neg_2997	Serotonin	HMDB0000259	50-67-9	Organic compounds	Organoheterocyclic compounds	Indoles and derivatives	Tryptamines and derivatives	Animals,Plants,Microbe
neg_3018	3,4,5-Trimethoxycinnamic acid	HMDB0002511	90-50-6	Organic compounds	Phenylpropanoids and polyketides	Cinnamic acids and derivatives	Hydroxycinnamic acids and derivatives	Animals
neg_3049	L-Homocystine	HMDB0000676	626-72-2	Organic compounds	Organic acids and derivatives	Carboxylic acids and derivatives	Amino acids, peptides, and analogues	Animals
neg_3068	Sinapinic acid	HMDB0034069	7361-90-2	Organic compounds	Phenylpropanoids and polyketides	Cinnamic acids and derivatives	Hydroxycinnamic acids and derivatives	Animals
neg_3091	Tanshinone IIA	HMDB0258715	568-72-9	Organic compounds	Lipids and lipid-like molecules	Prenol lipids	Diterpenoids	Animals,Plants
neg_3101	4-Imidazolone-5-propanoate	HMDB0001014	17340-16-8	Organic compounds	Organoheterocyclic compounds	Azoles	Imidazoles	Animals
neg_3107	FAD	HMDB0252293	--	Organic compounds	Nucleosides, nucleotides, and analogues	Flavin nucleotides	_	Animals
neg_3109	Pyrocatechol	HMDB0000957	120-80-9	Organic compounds	Benzenoids	Phenols	Benzenediols	Animals,Plants
neg_3127	Succinate semialdehyde	HMDB0001259	692-29-5	Organic compounds	Lipids and lipid-like molecules	Fatty Acyls	Fatty acids and conjugates	Microbe,Animals
neg_3134	S-Carboxymethyl-L-cysteine	HMDB0029415	2387-59-9	Organic compounds	Organic acids and derivatives	Carboxylic acids and derivatives	Amino acids, peptides, and analogues	Animals
neg_3147	3-Succinoylpyridine	HMDB0000992	4192-31-8	Organic compounds	Organic acids and derivatives	Keto acids and derivatives	Gamma-keto acids and derivatives	Animals
neg_3155	alpha,alpha'-Trehalose 6-phosphate	HMDB0001124	4484-88-2	Organic compounds	Organic oxygen compounds	Organooxygen compounds	Carbohydrates and carbohydrate conjugates	Microbe,Animals
neg_3166	Glycerone	HMDB0001882	96-26-4	Organic compounds	Organic oxygen compounds	Organooxygen compounds	Carbohydrates and carbohydrate conjugates	Microbe,Animals,Plants
neg_3172	Mulberrin	HMDB0029507	62949-79-5	Organic compounds	Phenylpropanoids and polyketides	Flavonoids	Flavones	Animals,Plants
neg_3191	2,5-Diamino-6-(5-phospho-D-ribitylamino)pyrimidin-4(3H)-one	HMDB0304043	--	Organic compounds	Organic oxygen compounds	Organooxygen compounds	Carbohydrates and carbohydrate conjugates	Microbe,Animals
neg_3197	3-Oxo-OPC8-CoA	HMDB0060377	--	Organic compounds	Lipids and lipid-like molecules	Fatty Acyls	Fatty acyl thioesters	Animals
neg_3209	3,4-Dihydroxyphenylacetaldehyde	HMDB0003791	5707-55-1	Organic compounds	Benzenoids	Benzene and substituted derivatives	Phenylacetaldehydes	Animals
neg_3210	Dopaxanthin quinone	HMDB0012220	--	Organic compounds	Organic acids and derivatives	Carboxylic acids and derivatives	Amino acids, peptides, and analogues	Animals
neg_3214	Prunasin	HMDB0035022	138-53-4	Organic compounds	Organic oxygen compounds	Organooxygen compounds	Carbohydrates and carbohydrate conjugates	Animals
neg_3223	Demethylsuberosin	HMDB0304330	--	Organic compounds	Phenylpropanoids and polyketides	Coumarins and derivatives	Hydroxycoumarins	Animals
neg_3234	Vaccarin	HMDB0259735	--	Organic compounds	Phenylpropanoids and polyketides	Flavonoids	Flavonoid glycosides	Animals
neg_3250	alpha-Mangostin	HMDB0035796	6147-11-01	Organic compounds	Organoheterocyclic compounds	Benzopyrans	1-benzopyrans	Animals,Plants
neg_3268	Bacampicillin	HMDB0015540	50972-17-3	Organic compounds	Organoheterocyclic compounds	Lactams	Beta lactams	Animals
neg_3276	1,7-Dimethyluric acid	HMDB0011103	33868-03-0	Organic compounds	Organoheterocyclic compounds	Imidazopyrimidines	Purines and purine derivatives	Animals
neg_3277	Biuret	HMDB0249282	108-19-0	Organic compounds	Organic acids and derivatives	Carboximidic acids and derivatives	Carboximidic acids	Animals
neg_3280	Deoxyguanosine	HMDB0000085	961-07-9	Organic compounds	Nucleosides, nucleotides, and analogues	Purine nucleosides	Purine 2'-deoxyribonucleosides	Microbe,Animals,Plants
neg_3331	(S)-2-Hydroxyglutarate	HMDB0000694	13095-48-2	Organic compounds	Organic acids and derivatives	Hydroxy acids and derivatives	Short-chain hydroxy acids and derivatives	Animals
neg_3334	Pantetheine	HMDB0003426	496-65-1	Organic compounds	Organic acids and derivatives	Carboxylic acids and derivatives	Amino acids, peptides, and analogues	Animals
neg_3338	Hetacillin	HMDB0014877	3511-16-8	Organic compounds	Organoheterocyclic compounds	Lactams	Beta lactams	Animals
neg_3343	Pyrrole-2-carboxylate	HMDB0004230	634-97-9	Organic compounds	Organoheterocyclic compounds	Pyrroles	Pyrrole carboxylic acids and derivatives	Animals,Plants,Microbe
neg_3347	Hydroxyphenyllactic acid	HMDB0000755	306-23-0	Organic compounds	Phenylpropanoids and polyketides	Phenylpropanoic acids	_	Microbe,Animals
neg_3353	Feruloylputrescine	HMDB0033463	501-13-3	Organic compounds	Phenylpropanoids and polyketides	Cinnamic acids and derivatives	Hydroxycinnamic acids and derivatives	Animals
neg_3357	Asparaginyl-Phenylalanine	HMDB0028738	--	Organic compounds	Organic acids and derivatives	Carboxylic acids and derivatives	Amino acids, peptides, and analogues	Animals
neg_3366	3-Methoxytyramine	HMDB0000022	554-52-9	Organic compounds	Benzenoids	Phenols	Methoxyphenols	Animals,Plants
neg_3388	Penicillin G	HMDB0015186	61-33-6	Organic compounds	Organic acids and derivatives	Carboxylic acids and derivatives	Amino acids, peptides, and analogues	Animals
neg_3397	3-methyl pyruvic acid	HMDB0000005	600-18-0	Organic compounds	Organic acids and derivatives	Keto acids and derivatives	Short-chain keto acids and derivatives	Microbe,Animals,Plants
neg_3398	(5Z,8Z,11Z,14Z,17Z)-Icosapentaenoyl-CoA	HMDB0060311	--	Organic compounds	Lipids and lipid-like molecules	Fatty Acyls	Fatty acyl thioesters	Animals
neg_3400	Cyclohexane-1-carboxylate	HMDB0031342	98-89-5	Organic compounds	Organic acids and derivatives	Carboxylic acids and derivatives	Carboxylic acids	Animals,Microbe
neg_3402	Citric acid	HMDB0000094	77-92-9	Organic compounds	Organic acids and derivatives	Carboxylic acids and derivatives	Tricarboxylic acids and derivatives	Microbe,Animals,Plants
neg_3414	1-(5-Phosphoribosyl)imidazole-4-acetate	HMDB0006032	2888-19-9	Organic compounds	Nucleosides, nucleotides, and analogues	Purine nucleosides	_	Animals
neg_3416	(6Z,9Z,12Z,15Z)-Octadecatetraenoyl-CoA	HMDB0006519	--	Organic compounds	Lipids and lipid-like molecules	Fatty Acyls	Fatty acyl thioesters	Animals
neg_3425	Esculin	HMDB0030820	531-75-9	Organic compounds	Phenylpropanoids and polyketides	Coumarins and derivatives	Coumarin glycosides	Animals
neg_3426	Verbenalin	HMDB0301853	--	Organic compounds	Lipids and lipid-like molecules	Prenol lipids	Terpene glycosides	Animals
neg_3440	L-Valine	HMDB0000883	72-18-4	Organic compounds	Organic acids and derivatives	Carboxylic acids and derivatives	Amino acids, peptides, and analogues	Microbe,Animals
neg_3510	Allyl methyl sulfide	HMDB0031653	10152-76-8	Organic compounds	Organosulfur compounds	Allyl sulfur compounds	_	Animals,Plants
neg_3527	Butoxyacetic acid	HMDB0041844	2516-93-0	Organic compounds	Organic acids and derivatives	Carboxylic acids and derivatives	Carboxylic acids	Animals
neg_3528	2-Hydroxycinnamic acid	HMDB0041592	495-79-4	Organic compounds	Phenylpropanoids and polyketides	Cinnamic acids and derivatives	Hydroxycinnamic acids and derivatives	Animals
neg_3530	Tyrosyl-Methionine	HMDB0029111	--	Organic compounds	Organic acids and derivatives	Carboxylic acids and derivatives	Amino acids, peptides, and analogues	Animals
neg_3536	N(omega)-Hydroxyarginine	HMDB0004224	53054-07-2	Organic compounds	Organic acids and derivatives	Carboxylic acids and derivatives	Amino acids, peptides, and analogues	Animals
neg_3537	5-Methylcytidine	HMDB0000982	2140-61-6	Organic compounds	Nucleosides, nucleotides, and analogues	Pyrimidine nucleosides	_	Animals
neg_3554	D-Glucarate	HMDB0000663	87-73-0	Organic compounds	Organic oxygen compounds	Organooxygen compounds	Carbohydrates and carbohydrate conjugates	Animals
neg_3559	L-Citrulline	HMDB0000904	372-75-8	Organic compounds	Organic acids and derivatives	Carboxylic acids and derivatives	Amino acids, peptides, and analogues	Microbe,Animals
neg_3580	Salidroside	HMDB0257463	--	Organic compounds	Organic oxygen compounds	Organooxygen compounds	Carbohydrates and carbohydrate conjugates	Animals
neg_3581	Chorismic acid	HMDB0012199	617-12-9	Organic compounds	Organic acids and derivatives	Carboxylic acids and derivatives	Dicarboxylic acids and derivatives	Microbe,Animals
neg_3584	p-Hydroxyphenylacetylglycine	HMDB0000735	28116-23-6	Organic compounds	Organic acids and derivatives	Carboxylic acids and derivatives	Amino acids, peptides, and analogues	Animals
neg_3586	Isoleucyl-Histidine	HMDB0028909	--	Organic compounds	Organic acids and derivatives	Carboxylic acids and derivatives	Amino acids, peptides, and analogues	Animals
neg_3591	Ononin	HMDB0033987	486-62-4	Organic compounds	Phenylpropanoids and polyketides	Isoflavonoids	Isoflavonoid O-glycosides	Animals
neg_3603	Skimmin	HMDB0258334	--	Organic compounds	Phenylpropanoids and polyketides	Coumarins and derivatives	Coumarin glycosides	Animals
neg_3609	Xylitol	HMDB0242149	--	Organic compounds	Organic oxygen compounds	Organooxygen compounds	Carbohydrates and carbohydrate conjugates	Animals
neg_3622	Nafcillin	HMDB0014745	985-16-0	Organic compounds	Organic acids and derivatives	Carboxylic acids and derivatives	Amino acids, peptides, and analogues	Animals
neg_3641	Indole-5,6-quinone	HMDB0006779	582-59-2	Organic compounds	Organoheterocyclic compounds	Indoles and derivatives	_	Animals
neg_3643	Cysteinylglycine	HMDB0257594	--	Organic compounds	Organic acids and derivatives	Carboxylic acids and derivatives	Amino acids, peptides, and analogues	Animals
neg_3649	Isoswertisin 2''-rhamnoside	HMDB0037417	64821-00-7	Organic compounds	Phenylpropanoids and polyketides	Flavonoids	Flavonoid glycosides	Animals
neg_3682	Strychnine	HMDB0251975	57-24-9	Organic compounds	Alkaloids and derivatives	Strychnos alkaloids	_	Animals
neg_3702	6-Hydroxynicotinate	HMDB0002658	5006-66-6	Organic compounds	Organoheterocyclic compounds	Pyridines and derivatives	Pyridinecarboxylic acids and derivatives	Animals
neg_3707	trans-beta-D-Glucosyl-2-hydroxycinnamate	HMDB0033581	618-67-7	Organic compounds	Organic oxygen compounds	Organooxygen compounds	Carbohydrates and carbohydrate conjugates	Animals
neg_3711	5,10-Methylenetetrahydrofolate	HMDB0243630	--	Organic compounds	Organoheterocyclic compounds	Pteridines and derivatives	Pterins and derivatives	Animals
neg_3771	Hydantoin-5-propionate	HMDB0001212	5624-26-0	Organic compounds	Organoheterocyclic compounds	Azolidines	Imidazolidines	Animals
neg_3786	D-Glucono-1,5-lactone	HMDB0000150	90-80-2	Organic compounds	Organic oxygen compounds	Organooxygen compounds	Carbohydrates and carbohydrate conjugates	Animals
neg_3796	2-Amino-3-carboxymuconate semialdehyde	HMDB0001330	16597-19-6	Organic compounds	Organic acids and derivatives	Carboxylic acids and derivatives	Amino acids, peptides, and analogues	Animals
neg_3823	Pimelic acid	HMDB0000857	111-16-0	Organic compounds	Lipids and lipid-like molecules	Fatty Acyls	Fatty acids and conjugates	Animals,Plants
neg_3839	5,6-Dihydroxyindole	HMDB0004058	3131-52-0	Organic compounds	Organoheterocyclic compounds	Indoles and derivatives	Hydroxyindoles	Animals
neg_3848	Deoxyuridine	HMDB0000012	951-78-0	Organic compounds	Nucleosides, nucleotides, and analogues	Pyrimidine nucleosides	Pyrimidine 2'-deoxyribonucleosides	Animals
neg_3849	Tyrosyl-Proline	HMDB0029113	--	Organic compounds	Organic acids and derivatives	Carboxylic acids and derivatives	Amino acids, peptides, and analogues	Animals
neg_3870	Harmaline	HMDB0030310	304-21-2	Organic compounds	Alkaloids and derivatives	Harmala alkaloids	_	Animals,Plants
neg_3885	5-Hydroxykynurenamine	HMDB0004076	708-23-6	Organic compounds	Organic oxygen compounds	Organooxygen compounds	Carbonyl compounds	Animals
neg_3902	4-Methylthio-2-oxobutanoic acid	HMDB0001553	583-92-6	Organic compounds	Lipids and lipid-like molecules	Fatty Acyls	Fatty acids and conjugates	Microbe,Animals,Plants
neg_3905	1H-Indole-3-propanoic acid	HMDB0002302	830-96-6	Organic compounds	Organoheterocyclic compounds	Indoles and derivatives	Indolyl carboxylic acids and derivatives	Animals,Plants
neg_3907	Deoxyinosine	HMDB0000071	890-38-0	Organic compounds	Nucleosides, nucleotides, and analogues	Purine nucleosides	Purine 2'-deoxyribonucleosides	Microbe,Animals
neg_3912	Amygdalin	HMDB0035030	29883-15-6	Organic compounds	Organic oxygen compounds	Organooxygen compounds	Carbohydrates and carbohydrate conjugates	Animals
neg_3914	Dihydrobiopterin	HMDB0000038	6779-87-9	Organic compounds	Organoheterocyclic compounds	Pteridines and derivatives	Pterins and derivatives	Animals
neg_3931	3,5-Dimethoxy-4-hydroxycinnamic acid	HMDB0034069	7361-90-2	Organic compounds	Phenylpropanoids and polyketides	Cinnamic acids and derivatives	Hydroxycinnamic acids and derivatives	Animals
neg_4004	Aminohippuric acid	HMDB0001867	61-78-9	Organic compounds	Benzenoids	Benzene and substituted derivatives	Benzoic acids and derivatives	Animals
neg_4018	2-Methyl-1-hydroxypropyl-ThPP	HMDB0006866	--	Organic compounds	Organoheterocyclic compounds	Diazines	Pyrimidines and pyrimidine derivatives	Animals
neg_4049	3-Hydroxybenzoic acid	HMDB0002466	1999-06-09	Organic compounds	Benzenoids	Benzene and substituted derivatives	Benzoic acids and derivatives	Microbe,Animals,Plants
neg_4051	3-Indolebutyric acid	HMDB0002096	133-32-4	Organic compounds	Organoheterocyclic compounds	Indoles and derivatives	Indoles	Animals,Plants
neg_4053	3-Hydroxy-4-methoxycinnamic acid	HMDB0000955	25522-33-2	Organic compounds	Phenylpropanoids and polyketides	Cinnamic acids and derivatives	Hydroxycinnamic acids and derivatives	Animals,Plants
neg_4073	1,3-Benzenediol	HMDB0032037	108-46-3	Organic compounds	Benzenoids	Phenols	Benzenediols	Animals,Plants
neg_4075	2,3-Dihydroxybenzoate	HMDB0000397	303-38-8	Organic compounds	Benzenoids	Benzene and substituted derivatives	Benzoic acids and derivatives	Microbe,Animals,Plants
neg_4077	Methylnoradrenaline	HMDB0002832	6539-57-7	Organic compounds	Benzenoids	Benzene and substituted derivatives	Phenylpropanes	Animals
neg_4078	Trimethoprim	HMDB0014583	738-70-5	Organic compounds	Benzenoids	Phenol ethers	Anisoles	Animals
neg_4083	Methacycline	HMDB0015066	914-00-1	Organic compounds	Phenylpropanoids and polyketides	Tetracyclines	_	Animals
neg_4084	6''-O-Malonylglycitin	HMDB0039323	137705-39-6	Organic compounds	Phenylpropanoids and polyketides	Flavonoids	Flavonoid glycosides	Animals
neg_4100	4-Aminobutanoate	HMDB0000112	1956-12-02	Organic compounds	Organic acids and derivatives	Carboxylic acids and derivatives	Amino acids, peptides, and analogues	Microbe,Animals,Plants
neg_4193	Acetylshikonin	HMDB0247936	24502-78-1	Organic compounds	Benzenoids	Naphthalenes	Naphthoquinones	Animals
neg_4222	4,5-Dioxopentanoate	HMDB0013233	--	Organic compounds	Organic acids and derivatives	Keto acids and derivatives	Gamma-keto acids and derivatives	Animals
neg_4248	(R)-Lipoate	HMDB0251530	--	Organic compounds	Organoheterocyclic compounds	Dithiolanes	Lipoic acids and derivatives	Animals
neg_4256	Narcissin	HMDB0037746	107740-46-5	Organic compounds	Phenylpropanoids and polyketides	Flavonoids	Flavonoid glycosides	Animals
neg_4264	L-Arogenate	HMDB0304809	--	Organic compounds	Organic acids and derivatives	Carboxylic acids and derivatives	Amino acids, peptides, and analogues	Animals
neg_4265	Isoleucyl-Phenylalanine	HMDB0028914	--	Organic compounds	Organic acids and derivatives	Carboxylic acids and derivatives	Amino acids, peptides, and analogues	Animals
neg_4275	4-Hydroxybenzaldehyde	HMDB0011718	123-08-0	Organic compounds	Organic oxygen compounds	Organooxygen compounds	Carbonyl compounds	Animals,Plants,Microbe
neg_4293	FMN	HMDB0001520	146-17-8	Organic compounds	Nucleosides, nucleotides, and analogues	Flavin nucleotides	_	Microbe,Animals
neg_430	Dimethyl sulfoxide	HMDB0002151	67-68-5	Organic compounds	Organosulfur compounds	Sulfoxides	_	Animals,Plants
neg_4305	Sennoside B	HMDB0002783	128-57-4	Organic compounds	Benzenoids	Anthracenes	Anthracenecarboxylic acids and derivatives	Animals
neg_4316	Dihydrodemethylsterigmatocystin	HMDB0033658	30517-66-9	Organic compounds	Phenylpropanoids and polyketides	Sterigmatocystins	_	Microbe,Animals
neg_4317	Digalacturonate	HMDB0039721	5894-59-7	Organic compounds	Organic oxygen compounds	Organooxygen compounds	Carbohydrates and carbohydrate conjugates	Animals
neg_4341	Pentoxifylline	HMDB0014944	6493-05-06	Organic compounds	Organoheterocyclic compounds	Imidazopyrimidines	Purines and purine derivatives	Animals
neg_4371	Emodin	HMDB0035214	518-82-1	Organic compounds	Benzenoids	Anthracenes	Anthraquinones	Microbe,Animals,Plants
neg_4385	Glafenine	HMDB0252734	--	Organic compounds	Organoheterocyclic compounds	Quinolines and derivatives	Aminoquinolines and derivatives	Animals
neg_4426	Trioxilin A3	HMDB0001977	68860-46-8	Organic compounds	Lipids and lipid-like molecules	Fatty Acyls	Eicosanoids	Animals
neg_4440	(S)-2-Aceto-2-hydroxybutanoate	HMDB0006900	113919-07-6	Organic compounds	Organic acids and derivatives	Keto acids and derivatives	Short-chain keto acids and derivatives	Microbe,Animals
neg_4452	8-Prenylnaringenin	HMDB0247465	--	Organic compounds	Phenylpropanoids and polyketides	Flavonoids	Flavans	Animals
neg_4457	Fluconazole	HMDB0014342	86386-73-4	Organic compounds	Benzenoids	Benzene and substituted derivatives	Halobenzenes	Animals
neg_4468	Pelletierine	HMDB0030324	2858-66-4	Organic compounds	Organoheterocyclic compounds	Piperidines	_	Animals
neg_4491	Tryptophyl-Tryptophan	HMDB0029094	--	Organic compounds	Organic acids and derivatives	Carboxylic acids and derivatives	Amino acids, peptides, and analogues	Animals
neg_4498	(2S,3R)-3-Hydroxybutane-1,2,3-tricarboxylate	HMDB0006471	--	Organic compounds	Organic acids and derivatives	Carboxylic acids and derivatives	Tricarboxylic acids and derivatives	Microbe,Animals
neg_4501	Creatine	HMDB0000064	57-00-1	Organic compounds	Organic acids and derivatives	Carboxylic acids and derivatives	Amino acids, peptides, and analogues	Animals,Plants
neg_4536	6-Hydroxypseudooxynicotine	HMDB0240264	7424-35-3	Organic compounds	Organic oxygen compounds	Organooxygen compounds	Carbonyl compounds	Animals
neg_4538	Vindoline	HMDB0259814	--	Organic compounds	Alkaloids and derivatives	Plumeran-type alkaloids	_	Animals
neg_4546	4-Hydroxy-3-methoxycinnamaldehyde	HMDB0141782	20649-42-7	Organic compounds	Benzenoids	Phenols	Methoxyphenols	Microbe,Animals,Plants
neg_4582	Ethyl pyruvate	HMDB0031643	617-35-6	Organic compounds	Organic acids and derivatives	Keto acids and derivatives	Alpha-keto acids and derivatives	Animals
neg_4583	L-Sorbose	HMDB0001266	470-15-5	Organic compounds	Organic oxygen compounds	Organooxygen compounds	Carbohydrates and carbohydrate conjugates	Microbe,Animals
neg_4587	Indole-3-ethanol	HMDB0003447	526-55-6	Organic compounds	Organoheterocyclic compounds	Indoles and derivatives	Indoles	Microbe,Animals,Plants
neg_4618	Baccatin III	HMDB0248838	--	Organic compounds	Lipids and lipid-like molecules	Prenol lipids	Diterpenoids	Animals
neg_4697	4-Hydroxystyrene	HMDB0004072	2628-17-3	Organic compounds	Benzenoids	Benzene and substituted derivatives	Styrenes	Microbe,Animals,Plants
neg_4700	Sinapic acid	HMDB0034069	7361-90-2	Organic compounds	Phenylpropanoids and polyketides	Cinnamic acids and derivatives	Hydroxycinnamic acids and derivatives	Animals
neg_4712	CMP-N-glycoloylneuraminate	HMDB0012206	98300-80-2	Organic compounds	Organic oxygen compounds	Organooxygen compounds	Carbohydrates and carbohydrate conjugates	Animals
neg_4727	Rhoifolin	HMDB0038848	17306-46-6	Organic compounds	Phenylpropanoids and polyketides	Flavonoids	Flavonoid glycosides	Animals
neg_4731	Trifolirhizin	HMDB0036630	6807-83-6	Organic compounds	Phenylpropanoids and polyketides	Isoflavonoids	Furanoisoflavonoids	Animals
neg_4733	4a-Hydroxytetrahydrobiopterin	HMDB0002281	1379003-93-6	Organic compounds	Organoheterocyclic compounds	Pteridines and derivatives	Pterins and derivatives	Animals
neg_4775	Lentinan	HMDB0254010	--	Organic compounds	Organic oxygen compounds	Organooxygen compounds	Carbohydrates and carbohydrate conjugates	Animals
neg_4793	Chlortetracycline	HMDB0248728	--	Organic compounds	Phenylpropanoids and polyketides	Tetracyclines	_	Animals
neg_4823	3-Hydroxykynurenamine	HMDB0060281	--	Organic compounds	Organic oxygen compounds	Organooxygen compounds	Carbonyl compounds	Animals
neg_4828	Daidzin	HMDB0033991	552-66-9	Organic compounds	Phenylpropanoids and polyketides	Isoflavonoids	Isoflavonoid O-glycosides	Animals
neg_4847	Ligustroflavone	HMDB0254089	--	Organic compounds	s	Sphingolipids	Glycosphingolipids	Animals
neg_4850	Angelic acid	HMDB0029608	565-63-9	Organic compounds	Lipids and lipid-like molecules	Fatty Acyls	Fatty acids and conjugates	Animals,Plants
neg_4852	Thiocolchicoside	HMDB0259007	--	Organic compounds	Organic oxygen compounds	Organooxygen compounds	Carbohydrates and carbohydrate conjugates	Animals
neg_4860	L-alpha-Glutamyl-L-tyrosine	HMDB0028831	3422-39-7	Organic compounds	Organic acids and derivatives	Carboxylic acids and derivatives	Amino acids, peptides, and analogues	Animals
neg_4876	Visnagin	HMDB0259840	--	Organic compounds	Organoheterocyclic compounds	Benzopyrans	1-benzopyrans	Animals,Plants
neg_4881	2-Isopropylmaleate	HMDB0012241	44976-69-4	Organic compounds	Lipids and lipid-like molecules	Fatty Acyls	Fatty acids and conjugates	Microbe,Animals
neg_4886	Pantoprazole	HMDB0005017	102625-70-7	Organic compounds	Organoheterocyclic compounds	Benzimidazoles	Sulfinylbenzimidazoles	Animals
neg_4888	Quercetin 3-O-glucoside	HMDB0037362	482-35-9	Organic compounds	Phenylpropanoids and polyketides	Flavonoids	Flavonoid glycosides	Animals
neg_4900	5-Thymidylic acid	HMDB0001227	365-07-1	Organic compounds	Nucleosides, nucleotides, and analogues	Pyrimidine nucleotides	Pyrimidine deoxyribonucleotides	Microbe,Animals
neg_4966	Shikimate 3-phosphate	HMDB0301781	63959-45-5	Organic compounds	Organic acids and derivatives	Organic phosphoric acids and derivatives	Phosphate esters	Microbe,Animals
neg_4978	N-Methylnicotinate	HMDB0000875	535-83-1	Organic compounds	Alkaloids and derivatives	_	_	Animals,Plants
neg_4979	Nifedipine	HMDB0015247	21829-25-4	Organic compounds	Organoheterocyclic compounds	Pyridines and derivatives	Hydropyridines	Animals
neg_4998	3-Hydroxypicolinic acid	HMDB0013188	874-24-8	Organic compounds	Organoheterocyclic compounds	Pyridines and derivatives	Pyridinecarboxylic acids and derivatives	Animals
neg_4999	myo-Inositol	HMDB0000211	87-89-8	Organic compounds	Organic oxygen compounds	Organooxygen compounds	Alcohols and polyols	Microbe,Animals
neg_5016	Isoleucyl-Tryptophan	HMDB0028918	--	Organic compounds	Organic acids and derivatives	Carboxylic acids and derivatives	Amino acids, peptides, and analogues	Animals
neg_5033	Glucolesquerellin	HMDB0038409	74542-17-9	Organic compounds	Organic oxygen compounds	Organooxygen compounds	Carbohydrates and carbohydrate conjugates	Animals
neg_5035	Curculigoside	HMDB0250592	--	Organic compounds	Organic oxygen compounds	Organooxygen compounds	Carbohydrates and carbohydrate conjugates	Animals
neg_5055	N-Acetylaspartylglutamate	HMDB0255414	--	Organic compounds	Organic acids and derivatives	Carboxylic acids and derivatives	Amino acids, peptides, and analogues	Animals
neg_5099	Ansamitocin P-3	HMDB0248452	--	Organic compounds	Phenylpropanoids and polyketides	Macrolactams	_	Animals
neg_5111	(S)-3-Methyl-2-oxopentanoic acid	HMDB0000491	24809-08-3	Organic compounds	Organic acids and derivatives	Keto acids and derivatives	Short-chain keto acids and derivatives	Microbe,Animals
neg_5117	Morusin	HMDB0036631	62596-29-6	Organic compounds	Phenylpropanoids and polyketides	Flavonoids	Flavones	Animals,Plants
neg_5139	Wogonoside	HMDB0259901	--	Organic compounds	Phenylpropanoids and polyketides	Flavonoids	Flavonoid glycosides	Animals
neg_5152	Levoglucosan	HMDB0000640	498-07-7	Organic compounds	Organoheterocyclic compounds	Oxepanes	_	Microbe,Animals
neg_5153	Maltol	HMDB0030776	118-71-8	Organic compounds	Organoheterocyclic compounds	Pyrans	Pyranones and derivatives	Microbe,Animals,Plants
neg_5164	L-Dopachrome	HMDB0001430	89762-39-0	Organic compounds	Organic acids and derivatives	Carboxylic acids and derivatives	Amino acids, peptides, and analogues	Animals
neg_517	2-Octaprenyl-6-hydroxyphenol	HMDB0304113	--	Organic compounds	Lipids and lipid-like molecules	Prenol lipids	Polyprenylphenols	Animals
neg_5184	(2R)-2-Hydroxy-2-methylbutanenitrile	HMDB0060309	--	Organic compounds	Organic oxygen compounds	Organooxygen compounds	Alcohols and polyols	Animals
neg_5231	Prunitrin	HMDB0034149	154-36-9	Organic compounds	Phenylpropanoids and polyketides	Isoflavonoids	Isoflavonoid O-glycosides	Animals
neg_5238	Gibberellin A3	HMDB0003559	1977-06-05	Organic compounds	Lipids and lipid-like molecules	Prenol lipids	Diterpenoids	Animals
neg_5245	5'-Methylthioadenosine	HMDB0001173	2457-80-9	Organic compounds	Nucleosides, nucleotides, and analogues	5'-deoxyribonucleosides	5'-deoxy-5'-thionucleosides	Microbe,Animals
neg_5268	8-Hydroxy-2'-deoxyguanosine	HMDB0003333	88847-89-6	Organic compounds	Nucleosides, nucleotides, and analogues	Purine nucleosides	Purine 2'-deoxyribonucleosides	Animals
neg_5288	gamma-L-Glutamyl-L-cysteine	HMDB0001049	636-58-8	Organic compounds	Organic acids and derivatives	Carboxylic acids and derivatives	Amino acids, peptides, and analogues	Microbe,Animals
neg_5323	Streptomycin	HMDB0015214	57-92-1	Organic compounds	Benzenoids	Benzene and substituted derivatives	Diphenylacetonitriles	Microbe,Animals
neg_5324	Nicotiflorin	HMDB0302426	--	Organic compounds	Phenylpropanoids and polyketides	Flavonoids	Flavonoid glycosides	Animals
neg_5336	Ecgonine methyl ester	HMDB0006406	7143-09-01	Organic compounds	Alkaloids and derivatives	Tropane alkaloids	_	Animals
neg_5370	Pseudouridine	HMDB0000767	1445-07-4	Organic compounds	Nucleosides, nucleotides, and analogues	Nucleoside and nucleotide analogues	_	Microbe,Animals
neg_5403	Sophoraflavanone G	HMDB0258381	--	Organic compounds	Phenylpropanoids and polyketides	Flavonoids	Flavans	Animals
neg_5421	Topotecan	HMDB0015164	119413-54-6	Organic compounds	Alkaloids and derivatives	Camptothecins	_	Animals
neg_5426	L-Glutamine	HMDB0003423	5959-95-5	Organic compounds	Organic acids and derivatives	Carboxylic acids and derivatives	Amino acids, peptides, and analogues	Microbe,Animals
neg_5481	Tyrosyl-Aspartate	HMDB0029101	--	Organic compounds	Organic acids and derivatives	Carboxylic acids and derivatives	Amino acids, peptides, and analogues	Animals
neg_5496	Tracheloside	HMDB0030557	33464-71-0	Organic compounds	Lignans, neolignans and related compounds	Lignan glycosides	_	Animals
neg_5509	Gibberellin A34	HMDB0303448	--	Organic compounds	Lipids and lipid-like molecules	Prenol lipids	Diterpenoids	Animals
neg_552	Sulfate	HMDB0001448	14808-79-8	Inorganic compounds	Homogeneous non-metal compounds	Non-metal oxoanionic compounds	Non-metal sulfates	Animals,Plants
neg_5526	Dihydro-O-methylsterigmatocystin	HMDB0030591	21793-91-9	Organic compounds	Organoheterocyclic compounds	Benzopyrans	1-benzopyrans	Microbe,Animals
neg_5535	Tyrosyl-Threonine	HMDB0029115	--	Organic compounds	Organic acids and derivatives	Carboxylic acids and derivatives	Amino acids, peptides, and analogues	Animals
neg_5545	dGMP	HMDB0001044	902-04-5	Organic compounds	Nucleosides, nucleotides, and analogues	Purine nucleotides	Purine deoxyribonucleotides	Microbe,Animals
neg_5555	Isorhamnetin 3-glucoside	HMDB0302682	--	Organic compounds	Lipids and lipid-like molecules	Prenol lipids	Sesquiterpenoids	Microbe,Animals
neg_5574	Glyceocarpin	HMDB0037916	--	Organic compounds	Phenylpropanoids and polyketides	Isoflavonoids	Furanoisoflavonoids	Animals
neg_5641	5-Formiminotetrahydrofolate	HMDB0001534	2311-81-1	Organic compounds	Organoheterocyclic compounds	Pteridines and derivatives	Pterins and derivatives	Animals
neg_5646	Schisantherin B	HMDB0258172	--	Organic compounds	Phenylpropanoids and polyketides	Tannins	Hydrolyzable tannins	Animals
neg_5663	Melibiitol	HMDB0006791	--	Organic compounds	Lipids and lipid-like molecules	Fatty Acyls	Fatty acyl glycosides	Animals
neg_5664	Fludrocortisone acetate	HMDB0252329	--	Organic compounds	Lipids and lipid-like molecules	Steroids and steroid derivatives	Pregnane steroids	Animals
neg_5674	5-Amino-6-(1-D-ribitylamino)uracil	HMDB0011106	17014-74-3	Organic compounds	Organic oxygen compounds	Organooxygen compounds	Carbohydrates and carbohydrate conjugates	Microbe,Animals
neg_5682	Maltopentaose	HMDB0012254	34620-76-3	Organic compounds	Organic oxygen compounds	Organooxygen compounds	Carbohydrates and carbohydrate conjugates	Animals
neg_5687	6-Hydroxymelatonin	HMDB0004081	2208-41-5	Organic compounds	Organoheterocyclic compounds	Indoles and derivatives	Hydroxyindoles	Animals
neg_5698	5-Oxopentanoate	HMDB0012233	5746-02-01	Organic compounds	Lipids and lipid-like molecules	Fatty Acyls	Fatty acids and conjugates	Animals
neg_5699	N-Formyl-L-aspartate	HMDB0060495	--	Organic compounds	Organic acids and derivatives	Carboxylic acids and derivatives	Amino acids, peptides, and analogues	Animals
neg_5757	7,2'-Dihydroxy-3',4'-dimethoxyisoflavan	HMDB0033189	64474-51-7	Organic compounds	Phenylpropanoids and polyketides	Isoflavonoids	O-methylated isoflavonoids	Animals
neg_5769	Aspartyl-Tyrosine	HMDB0028765	--	Organic compounds	Organic acids and derivatives	Carboxylic acids and derivatives	Amino acids, peptides, and analogues	Animals
neg_5786	cis-4-Hydroxy-D-proline	HMDB0060460	2584-71-6	Organic compounds	Organic acids and derivatives	Carboxylic acids and derivatives	Amino acids, peptides, and analogues	Animals
neg_5787	Phosphoguanidinoacetate	HMDB0003705	5115-19-5	Organic compounds	Organic acids and derivatives	Carboxylic acids and derivatives	Amino acids, peptides, and analogues	Animals
neg_5797	Prunetin	HMDB0034127	552-59-0	Organic compounds	Phenylpropanoids and polyketides	Isoflavonoids	O-methylated isoflavonoids	Animals,Plants,Microbe
neg_5801	Biotinyl-5'-AMP	HMDB0004220	4130-20-5	Organic compounds	Nucleosides, nucleotides, and analogues	Purine nucleotides	Purine ribonucleotides	Animals
neg_5814	Purpurin	HMDB0256928	81-54-9	Organic compounds	Benzenoids	Anthracenes	Anthraquinones	Animals,Plants
neg_5816	Kaempferide	HMDB0037441	491-54-3	Organic compounds	Phenylpropanoids and polyketides	Flavonoids	Flavones	Animals,Plants
neg_5829	3-Hydroxyflavone	HMDB0031816	577-85-5	Organic compounds	Phenylpropanoids and polyketides	Flavonoids	Flavones	Animals,Plants
neg_5854	3,9-Dihydroxypterocarpan	HMDB0138504	--	--	--	--	--	--
neg_5857	7-Aminomethyl-7-carbaguanine	HMDB0011690	--	Organic compounds	Organoheterocyclic compounds	Pyrrolopyrimidines	Pyrrolo[2,3-d]pyrimidines	Animals
neg_5870	Diosmin	HMDB0029548	520-27-4	Organic compounds	Phenylpropanoids and polyketides	Flavonoids	Flavonoid glycosides	Animals
neg_5883	Purpurogallin	HMDB0256929	--	Organic compounds	Hydrocarbon derivatives	Tropones	Tropolones	Animals,Plants
neg_5893	D-Glucose	HMDB0242534	50-99-7	Organic compounds	Organic oxygen compounds	Organooxygen compounds	Carbohydrates and carbohydrate conjugates	Animals
neg_5896	Apigenin 7-glucoside	HMDB0303733	--	Organic compounds	Phenylpropanoids and polyketides	Flavonoids	Flavonoid glycosides	Animals
neg_5897	Kinetin	HMDB0012245	525-79-1	Organic compounds	Organoheterocyclic compounds	Imidazopyrimidines	Purines and purine derivatives	Animals,Plants
neg_5916	Artemetin	HMDB0030095	479-90-3	Organic compounds	Phenylpropanoids and polyketides	Flavonoids	O-methylated flavonoids	Animals,Plants
neg_5927	Sulfamethoxypyridazine	HMDB0258575	80-35-3	Organic compounds	Benzenoids	Benzene and substituted derivatives	Benzenesulfonamides	Animals
neg_5964	Vitexin	HMDB0259858	3681-93-4	Organic compounds	Phenylpropanoids and polyketides	Flavonoids	Flavonoid glycosides	Animals
neg_6010	Azelaic acid	HMDB0000784	123-99-9	Organic compounds	Lipids and lipid-like molecules	Fatty Acyls	Fatty acids and conjugates	Animals,Plants
neg_6014	Carnosine	HMDB0000033	305-84-0	Organic compounds	Organic acids and derivatives	Peptidomimetics	Hybrid peptides	Microbe,Animals
neg_6026	Phenyllactic acid	HMDB0000779	828-01-3	Organic compounds	Phenylpropanoids and polyketides	Phenylpropanoic acids	_	Animals
neg_6065	Prolyl-Histidine	HMDB0029019	--	Organic compounds	Organic acids and derivatives	Carboxylic acids and derivatives	Amino acids, peptides, and analogues	Animals
neg_6078	Astringin	HMDB0303169	--	Organic compounds	Phenylpropanoids and polyketides	Stilbenes	Stilbene glycosides	Animals
neg_6079	Rivenprost	HMDB0257249	--	Organic compounds	Benzenoids	Benzene and substituted derivatives	Benzylethers	Animals
neg_6081	Limonin	HMDB0035921	1180-71-8	Organic compounds	Lipids and lipid-like molecules	Prenol lipids	Triterpenoids	Animals
neg_6109	Daunorubicin	HMDB0255779	20830-81-3	Organic compounds	Phenylpropanoids and polyketides	Anthracyclines	_	Animals
neg_6117	Irigenin	HMDB0303159	--	Organic compounds	Phenylpropanoids and polyketides	Isoflavonoids	O-methylated isoflavonoids	Animals,Plants
neg_6177	Isomaltotriose	HMDB0029910	32590-17-3	Organic compounds	Organic oxygen compounds	Organooxygen compounds	Carbohydrates and carbohydrate conjugates	Animals
neg_6184	Thiamin monophosphate	HMDB0002666	495-23-8	Organic compounds	Organoheterocyclic compounds	Diazines	Pyrimidines and pyrimidine derivatives	Animals,Microbe
neg_6212	L-Ribulose	HMDB0003371	130271-85-1	Organic compounds	Organic oxygen compounds	Organooxygen compounds	Carbohydrates and carbohydrate conjugates	Animals
neg_6223	gamma-Glutamyl-beta-aminopropiononitrile	HMDB0060477	--	Organic compounds	Organic acids and derivatives	Carboxylic acids and derivatives	Amino acids, peptides, and analogues	Animals
neg_6238	5-Aminoimidazole	HMDB0003929	4919-03-03	Organic compounds	Organoheterocyclic compounds	Azoles	Imidazoles	Animals
neg_6239	5-Methoxyindoleacetate	HMDB0004096	3471-31-6	Organic compounds	Organoheterocyclic compounds	Indoles and derivatives	Indolyl carboxylic acids and derivatives	Animals
neg_6244	Gossypol	HMDB0040723	90141-22-3	Organic compounds	Lipids and lipid-like molecules	Prenol lipids	Sesquiterpenoids	Animals,Plants,Microbe
neg_6253	Nitrazepam	HMDB0015534	146-22-5	Organic compounds	Organoheterocyclic compounds	Benzodiazepines	1,4-benzodiazepines	Animals
neg_6258	(S)-Norlaudanosoline	HMDB0012486	57073-15-1	Organic compounds	Organoheterocyclic compounds	Isoquinolines and derivatives	Benzylisoquinolines	Animals
neg_6292	Argininosuccinic acid	HMDB0000052	2387-71-5	Organic compounds	Organic acids and derivatives	Carboxylic acids and derivatives	Amino acids, peptides, and analogues	Animals
neg_6293	7,4'-Di-O-methylapigenin	HMDB0132454	5128-44-9	Organic compounds	Phenylpropanoids and polyketides	Flavonoids	O-methylated flavonoids	Animals,Plants
neg_6326	D-Arabinono-1,4-lactone	HMDB0302833	--	Organic compounds	Organic oxygen compounds	Organooxygen compounds	Carbohydrates and carbohydrate conjugates	Microbe,Animals
neg_6332	Isovitexin	HMDB0253708	--	Organic compounds	Lipids and lipid-like molecules	Fatty Acyls	Fatty amides	Animals
neg_6353	Biotin sulfone	HMDB0004818	40720-05-6	Organic compounds	Organoheterocyclic compounds	Thienoimidazolidines	_	Animals
neg_6354	Acacetin	HMDB0132457	480-44-4	--	--	--	--	Plants
neg_6357	3-(3-Indolyl)-2-oxopropanoic acid	HMDB0060484	392-12-1	Organic compounds	Organoheterocyclic compounds	Indoles and derivatives	Indolyl carboxylic acids and derivatives	Microbe,Animals,Plants
neg_6361	Quercetin 3-O-(6-O-malonyl-beta-D-glucoside)	HMDB0037368	96862-01-0	Organic compounds	Phenylpropanoids and polyketides	Flavonoids	Flavonoid glycosides	Animals
neg_6362	Doxorubicin	HMDB0015132	23214-92-8	Organic compounds	Organic acids and derivatives	Carboxylic acids and derivatives	Amino acids, peptides, and analogues	Animals,Plants
neg_6364	Leukotriene C4	HMDB0005095	74841-69-3	Organic compounds	Organic acids and derivatives	Carboxylic acids and derivatives	Amino acids, peptides, and analogues	Animals
neg_6370	Nifuratel	HMDB0255596	--	Organic compounds	Organoheterocyclic compounds	Furans	Nitrofurans	Animals
neg_6372	Diosmetin	HMDB0029676	520-34-3	Organic compounds	Phenylpropanoids and polyketides	Flavonoids	O-methylated flavonoids	Animals,Plants
neg_6388	3-(2-Hydroxyethyl)indole	HMDB0003447	526-55-6	Organic compounds	Organoheterocyclic compounds	Indoles and derivatives	Indoles	Microbe,Animals,Plants
neg_6391	Psoralidin	HMDB0034050	18642-23-4	Organic compounds	Phenylpropanoids and polyketides	Isoflavonoids	Coumestans	Animals,Plants
neg_6414	Noreugenin	HMDB0303562	--	Organic compounds	Organoheterocyclic compounds	Benzopyrans	1-benzopyrans	Microbe,Animals
neg_6428	L-Tryptophan	HMDB0000929	73-22-3	Organic compounds	Organoheterocyclic compounds	Indoles and derivatives	Indolyl carboxylic acids and derivatives	Microbe,Animals
neg_6435	Colchicine	HMDB0015466	64-86-8	Organic compounds	Hydrocarbon derivatives	Tropones	_	Animals
neg_6474	Maltohexaose	HMDB0012253	34620-77-4	Organic compounds	Organic oxygen compounds	Organooxygen compounds	Carbohydrates and carbohydrate conjugates	Animals
neg_6478	Tryptophyl-Arginine	HMDB0029077	--	Organic compounds	Organic acids and derivatives	Carboxylic acids and derivatives	Amino acids, peptides, and analogues	Animals
neg_6577	Creatinine	HMDB0000562	60-27-5	Organic compounds	Organic acids and derivatives	Carboxylic acids and derivatives	Amino acids, peptides, and analogues	Animals
neg_6578	Eugenin	HMDB0036627	480-34-2	Organic compounds	Organoheterocyclic compounds	Benzopyrans	1-benzopyrans	Animals,Plants
neg_6584	Genistein 7-O-beta-D-glucoside	HMDB0033988	529-59-9	Organic compounds	Phenylpropanoids and polyketides	Isoflavonoids	Isoflavonoid O-glycosides	Animals
neg_6600	3,4-Dihydroxybenzoic acid	HMDB0001856	99-50-3	Organic compounds	Benzenoids	Benzene and substituted derivatives	Benzoic acids and derivatives	Microbe,Animals,Plants
neg_6602	4-Hydroxy-2H-pyran-3-carboxaldehyde	HMDB0031256	26110-68-9	Organic compounds	Organoheterocyclic compounds	Pyrans	_	Animals
neg_6608	Hesperidin methylchalcone	HMDB0253112	--	Organic compounds	Phenylpropanoids and polyketides	Flavonoids	Flavonoid glycosides	Animals
neg_6611	Isomaltose	HMDB0002923	37169-69-0	Organic compounds	Organic oxygen compounds	Organooxygen compounds	Carbohydrates and carbohydrate conjugates	Animals
neg_6614	6'''-Feruloylspinosin	HMDB0247115	--	Organic compounds	Phenylpropanoids and polyketides	Flavonoids	Flavonoid glycosides	Animals
neg_6628	Lariciresinol	HMDB0253982	27003-73-2	Organic compounds	Lignans, neolignans and related compounds	Furanoid lignans	Tetrahydrofuran lignans	Animals
neg_6635	Trifluoperazine	HMDB0014969	117-89-5	Organic compounds	Organoheterocyclic compounds	Benzothiazines	Phenothiazines	Animals
neg_6649	Luteolin 7-O-glucuronide	HMDB0240541	--	Organic compounds	Phenylpropanoids and polyketides	Flavonoids	Flavonoid glycosides	Animals
neg_6657	8(R)-HPETE	HMDB04699	--	--	--	--	--	--
neg_6659	Acebutolol	HMDB0015324	37517-30-9	Organic compounds	Organic oxygen compounds	Organooxygen compounds	Carbonyl compounds	Animals
neg_6676	Leucyl-Tyrosine	HMDB0028941	--	Organic compounds	Organic acids and derivatives	Carboxylic acids and derivatives	Amino acids, peptides, and analogues	Animals
neg_6706	sn-Glycerol 3-phosphate	HMDB0000126	1957-03-04	Organic compounds	Lipids and lipid-like molecules	Glycerophospholipids	Glycerophosphates	Microbe,Animals
neg_6747	Sparfloxacin	HMDB0015339	110871-86-8	Organic compounds	Organoheterocyclic compounds	Quinolines and derivatives	Quinoline carboxylic acids	Animals
neg_6756	Isoformononetin	HMDB0033994	486-63-5	Organic compounds	Phenylpropanoids and polyketides	Isoflavonoids	O-methylated isoflavonoids	Animals,Plants
neg_6796	Etoposide	HMDB0014911	33419-42-0	Organic compounds	Organoheterocyclic compounds	Tetrahydroisoquinolines	_	Animals
neg_6811	Dihydrocoumarin	HMDB0036626	119-84-6	Organic compounds	Phenylpropanoids and polyketides	3,4-dihydrocoumarins	_	Animals,Plants
neg_6812	Tryptophyl-Asparagine	HMDB0029078	--	Organic compounds	Organic acids and derivatives	Carboxylic acids and derivatives	Amino acids, peptides, and analogues	Animals
neg_6818	Physostigmine	HMDB0015116	57-47-6	Organic compounds	Organoheterocyclic compounds	Indoles and derivatives	Pyrroloindoles	Microbe,Animals
neg_6838	Gentisate aldehyde	HMDB0004062	1194-98-5	Organic compounds	Organic oxygen compounds	Organooxygen compounds	Carbonyl compounds	Animals
neg_684	6-Lactoyl-5,6,7,8-tetrahydropterin	HMDB0002065	33405-80-0	Organic compounds	Organoheterocyclic compounds	Pteridines and derivatives	Pterins and derivatives	Animals
neg_6842	5-Methylthio-D-ribose	HMDB0001087	624740-12-1	Organic compounds	Organic oxygen compounds	Organooxygen compounds	Carbohydrates and carbohydrate conjugates	Animals
neg_6850	Methionyl-Tyrosine	HMDB0028985	--	Organic compounds	Organic acids and derivatives	Carboxylic acids and derivatives	Amino acids, peptides, and analogues	Animals
neg_6869	3-Methyldioxyindole	HMDB0004186	3040-34-4	Organic compounds	Organoheterocyclic compounds	Indoles and derivatives	Indolines	Animals,Plants
neg_6872	Lumazine	HMDB0254198	487-21-8	Organic compounds	Organoheterocyclic compounds	Pteridines and derivatives	_	Animals
neg_6908	Glycitin	HMDB0002219	--	Organic compounds	Phenylpropanoids and polyketides	Isoflavonoids	Isoflavonoid O-glycosides	Animals
neg_6947	2,3-Dihydroxybenzoic acid	HMDB0000397	303-38-8	Organic compounds	Benzenoids	Benzene and substituted derivatives	Benzoic acids and derivatives	Microbe,Animals,Plants
neg_6951	2-hydroxy-butanoic acid	HMDB0000008	565-70-8	--	--	--	--	Microbe,Animals
neg_6952	Azacitidine	HMDB0248552	--	Organic compounds	Organic oxygen compounds	Organooxygen compounds	Carbohydrates and carbohydrate conjugates	Animals
neg_6955	Matairesinol	HMDB0035698	580-72-3	Organic compounds	Lignans, neolignans and related compounds	Furanoid lignans	Tetrahydrofuran lignans	Animals
neg_6958	Ferulate	HMDB0240705	--	Organic compounds	Phenylpropanoids and polyketides	Cinnamic acids and derivatives	Hydroxycinnamic acids and derivatives	Animals
neg_6990	Deoxyloganin	HMDB0251007	--	Organic compounds	Lipids and lipid-like molecules	Prenol lipids	Terpene glycosides	Animals
neg_6994	Histidinyl-Lysine	HMDB0253180	--	Organic compounds	Organic acids and derivatives	Carboxylic acids and derivatives	Amino acids, peptides, and analogues	Animals
neg_7057	6-Aminopenicillanate	HMDB0060618	--	Organic compounds	Organic acids and derivatives	Carboxylic acids and derivatives	Amino acids, peptides, and analogues	Microbe,Animals
neg_7069	N6-(delta2-Isopentenyl)-adenosine 5'-monophosphate	HMDB0304433	--	Organic compounds	Benzenoids	Phenanthrenes and derivatives	_	Animals
neg_7078	Isorhamnetin	HMDB0002655	480-19-3	Organic compounds	Phenylpropanoids and polyketides	Flavonoids	Flavones	Microbe,Animals,Plants
neg_7097	Ophthalmate	HMDB0005765	495-27-2	Organic compounds	Organic acids and derivatives	Carboxylic acids and derivatives	Amino acids, peptides, and analogues	Animals
neg_7098	Manumycin A	HMDB0242678	--	Organic compounds	Organic oxygen compounds	Organooxygen compounds	Carbonyl compounds	Animals
neg_7106	Cortisone acetate	HMDB0243633	1950-04-04	Organic compounds	Lipids and lipid-like molecules	Steroids and steroid derivatives	Pregnane steroids	Animals
neg_7159	Sulfamerazine	HMDB0015521	127-79-7	Organic compounds	Benzenoids	Benzene and substituted derivatives	Benzenesulfonamides	Animals
neg_7163	(+)-Gallocatechin	HMDB0038365	970-73-0	Organic compounds	Phenylpropanoids and polyketides	Flavonoids	Flavans	Animals
neg_7180	13-Dihydrocarminomycin	HMDB0244505	--	Organic compounds	Nucleosides, nucleotides, and analogues	Purine nucleotides	Cyclic purine nucleotides	Animals
neg_7184	Armillarisin A	HMDB0248606	--	Organic compounds	Phenylpropanoids and polyketides	Coumarins and derivatives	Hydroxycoumarins	Animals
neg_7212	Ganoderic acid A	HMDB0034931	81907-62-2	Organic compounds	Lipids and lipid-like molecules	Prenol lipids	Triterpenoids	Animals
neg_7218	L-Methionine	HMDB0033951	59-51-8	Organic compounds	Organic acids and derivatives	Carboxylic acids and derivatives	Amino acids, peptides, and analogues	Animals
neg_7241	Tyramine	HMDB0000306	51-67-2	Organic compounds	Benzenoids	Benzene and substituted derivatives	Phenethylamines	Microbe,Animals,Plants
neg_7247	Sulfasalazine	HMDB0014933	599-79-1	Organic compounds	Organoheterocyclic compounds	Azobenzenes	_	Animals
neg_7256	Dihydrozeatin-O-glucoside	HMDB0012214	62512-96-3	Organic compounds	Lipids and lipid-like molecules	Fatty Acyls	Fatty acyl glycosides	Animals
neg_7269	Acarbose	HMDB0014429	56180-94-0	Organic compounds	Organic oxygen compounds	Organooxygen compounds	Carbohydrates and carbohydrate conjugates	Animals
neg_7291	6-Keto-prostaglandin F1alpha	HMDB0002886	58962-34-8	Organic compounds	Lipids and lipid-like molecules	Fatty Acyls	Eicosanoids	Animals
neg_7292	Porphobilinogen	HMDB0000245	487-90-1	Organic compounds	Organic nitrogen compounds	Organonitrogen compounds	Amines	Microbe,Animals
neg_7311	Wushanicaritin	HMDB0257872	--	Organic compounds	Phenylpropanoids and polyketides	Flavonoids	Flavones	Animals,Plants
neg_7347	Mulberroside A	HMDB0254945	--	Organic compounds	Phenylpropanoids and polyketides	Stilbenes	Stilbene glycosides	Animals
neg_7351	Gibberellin A24	HMDB0303459	--	rganic compounds	Lipids and lipid-like molecules	Prenol lipids	Diterpenoids	Animals
neg_7386	Verbascoside	HMDB0259785	--	Organic compounds	Phenylpropanoids and polyketides	Cinnamic acids and derivatives	Hydroxycinnamic acids and derivatives	Animals
neg_7418	Ephedrine	HMDB0015451	299-42-3	Organic compounds	Benzenoids	Benzene and substituted derivatives	Phenylpropanes	Animals
neg_7433	N-(L-Arginino)succinate	HMDB0000052	2387-71-5	Organic compounds	Organic acids and derivatives	Carboxylic acids and derivatives	Amino acids, peptides, and analogues	Animals
neg_744	N,N-Dimethylglycine	HMDB0000092	1118-68-9	Organic compounds	Organic acids and derivatives	Carboxylic acids and derivatives	Amino acids, peptides, and analogues	Animals
neg_7470	Angelicin	HMDB0033930	523-50-2	Organic compounds	Phenylpropanoids and polyketides	Coumarins and derivatives	Furanocoumarins	Animals,Plants
neg_7477	Pyridoxine phosphate	HMDB0001319	447-05-2	Organic compounds	Organoheterocyclic compounds	Pyridines and derivatives	Pyridoxines	Microbe,Animals,Plants
neg_7500	Xanthine	HMDB0000292	69-89-6	Organic compounds	Organoheterocyclic compounds	Imidazopyrimidines	Purines and purine derivatives	Microbe,Animals,Plants
neg_7501	beta-L-Arabinose 1-phosphate	HMDB0012195	50574-25-9	Organic compounds	Organic acids and derivatives	Organic phosphoric acids and derivatives	Phosphate esters	Animals
neg_7515	4-Hydroxybenzoate	HMDB0000500	99-96-7	Organic compounds	Benzenoids	Benzene and substituted derivatives	Benzoic acids and derivatives	Microbe,Animals,Plants
neg_7524	6''-O-Malonyldaidzin	HMDB0041263	124590-31-4	Organic compounds	Phenylpropanoids and polyketides	Coumarins and derivatives	Furanocoumarins	Animals
neg_754	Maltoheptaose	HMDB0013000	137767-17-0	Organic compounds	Organic oxygen compounds	Organooxygen compounds	Carbohydrates and carbohydrate conjugates	Animals
neg_7550	2-(Formamido)-N1-(5'-phosphoribosyl)acetamidine	HMDB0002305	6157-85-3	Organic compounds	Organic oxygen compounds	Organooxygen compounds	Carbohydrates and carbohydrate conjugates	Animals
neg_7604	all-trans-4-Oxoretinoic acid	HMDB0006285	38030-57-8	Organic compounds	Lipids and lipid-like molecules	Prenol lipids	Retinoids	Animals
neg_761	Indolepyruvate	HMDB0060484	392-12-1	Organic compounds	Organoheterocyclic compounds	Indoles and derivatives	Indolyl carboxylic acids and derivatives	Microbe,Animals,Plants
neg_7622	Roquefortine C	HMDB0030381	58735-64-1	Organic compounds	Organoheterocyclic compounds	Indoles and derivatives	Pyrroloindoles	Animals
neg_7628	Phlorizin	HMDB0036634	60-81-1	Organic compounds	Phenylpropanoids and polyketides	Flavonoids	Flavonoid glycosides	Animals
neg_7646	Desoxyrhaponticin	HMDB0302913	--	Organic compounds	Phenylpropanoids and polyketides	Stilbenes	Stilbene glycosides	Animals
neg_7648	Morphinone	HMDB0003563	467-02-7	Organic compounds	Alkaloids and derivatives	Morphinans	_	Animals
neg_7653	Galangin	HMDB0029521	548-83-4	Organic compounds	Phenylpropanoids and polyketides	Flavonoids	Flavones	Animals,Plants
neg_7659	Tryptophyl-Cysteine	HMDB0029080	--	Organic compounds	Organic acids and derivatives	Carboxylic acids and derivatives	Amino acids, peptides, and analogues	Animals
neg_766	dUMP	HMDB0001409	964-26-1	Organic compounds	Nucleosides, nucleotides, and analogues	Pyrimidine nucleotides	Pyrimidine deoxyribonucleotides	Microbe,Animals
neg_7738	Adenine	HMDB0000034	73-24-5	Organic compounds	Organoheterocyclic compounds	Imidazopyrimidines	Purines and purine derivatives	Microbe,Animals,Plants
neg_7780	Galactosylsphingosine	HMDB0242640	--	Organic compounds	Lipids and lipid-like molecules	Sphingolipids	Glycosphingolipids	Animals
neg_7795	Traumatic acid	HMDB0000933	6402-36-4	Organic compounds	Lipids and lipid-like molecules	Fatty Acyls	Fatty acids and conjugates	Animals
neg_782	7-Methyl-3-oxo-6-octenoyl-CoA	HMDB0060421	--	Organic compounds	Lipids and lipid-like molecules	Fatty Acyls	Fatty acyl thioesters	Animals
neg_7836	3,7-Di-O-methylquercetin	HMDB0029263	2068-02-02	Organic compounds	Phenylpropanoids and polyketides	Flavonoids	O-methylated flavonoids	Animals,Plants
neg_7839	3'-AMP	HMDB0003540	84-21-9	Organic compounds	Nucleosides, nucleotides, and analogues	Ribonucleoside 3'-phosphates	_	Animals
neg_784	3-Oxopimeloyl-CoA	HMDB0012158	--	Organic compounds	Lipids and lipid-like molecules	Fatty Acyls	Fatty acyl thioesters	Animals
neg_7853	(R)-5-Phosphomevalonate	HMDB0001343	73566-35-5	Organic compounds	Organic acids and derivatives	Organic phosphoric acids and derivatives	Phosphate esters	Microbe,Animals
neg_7866	Traumatin	HMDB0037326	65410-38-0	Organic compounds	Lipids and lipid-like molecules	Fatty Acyls	Fatty acids and conjugates	Animals
neg_787	Glyceric acid	HMDB0000139	473-81-4	Organic compounds	Organic oxygen compounds	Organooxygen compounds	Carbohydrates and carbohydrate conjugates	Microbe,Animals
neg_7871	Chrysin	HMDB0036619	480-40-0	Organic compounds	Phenylpropanoids and polyketides	Flavonoids	Flavones	Animals,Plants
neg_7901	Salmeterol	HMDB0015073	89365-50-4	Organic compounds	Benzenoids	Benzene and substituted derivatives	Benzyl alcohols	Animals
neg_791	Oxoadipic acid	HMDB0000225	3184-35-8	Organic compounds	Organic acids and derivatives	Keto acids and derivatives	Medium-chain keto acids and derivatives	Microbe,Animals
neg_792	Gluconolactone	HMDB0000150	90-80-2	Organic compounds	Organic oxygen compounds	Organooxygen compounds	Carbohydrates and carbohydrate conjugates	Animals
neg_7924	19-Oxotestosterone	HMDB0003959	4075-13-2	Organic compounds	Lipids and lipid-like molecules	Steroids and steroid derivatives	Androstane steroids	Animals
neg_7940	Galanthamine	HMDB0014812	357-70-0	Organic compounds	Alkaloids and derivatives	Amaryllidaceae alkaloids	Galanthamine-type amaryllidaceae alkaloids	Animals
neg_7986	Sinapate	HMDB0032616	7362-37-0	Organic compounds	Phenylpropanoids and polyketides	Cinnamic acids and derivatives	Hydroxycinnamic acids and derivatives	Animals,Plants
neg_799	N-Acetylneuraminate	HMDB0000230	19342-33-7	Organic compounds	Organic oxygen compounds	Organooxygen compounds	Carbohydrates and carbohydrate conjugates	Animals
neg_7993	Dodecylbenzenesulfonic acid	HMDB0031031	--	Organic compounds	Benzenoids	Benzene and substituted derivatives	Benzenesulfonic acids and derivatives	Animals
neg_7999	Leukotriene D4	HMDB0244369	--	Organic compounds	Lipids and lipid-like molecules	Fatty Acyls	Eicosanoids	Animals
neg_801	Threoninyl-Tryptophan	HMDB0304790	--	Organic compounds	Organic acids and derivatives	Carboxylic acids and derivatives	Amino acids, peptides, and analogues	Animals
neg_8016	Gaultherin	HMDB0303042	--	Organic compounds	Organic oxygen compounds	Organooxygen compounds	Carbohydrates and carbohydrate conjugates	Animals
neg_8017	Flavone	HMDB0003075	525-82-6	Organic compounds	Phenylpropanoids and polyketides	Flavonoids	Flavones	Animals,Plants
neg_8018	Trioxsalen	HMDB0015575	3902-71-4	Organic compounds	Phenylpropanoids and polyketides	Coumarins and derivatives	Furanocoumarins	Animals,Plants
neg_8037	5,10-methylene-THF	HMDB0001533	31690-11-6	Organic compounds	Organoheterocyclic compounds	Pteridines and derivatives	Pterins and derivatives	Microbe,Animals
neg_8047	Phenylglyoxylic acid	HMDB0001587	611-73-4	Organic compounds	Benzenoids	Benzene and substituted derivatives	Benzoyl derivatives	Animals
neg_8048	Umbelliferone	HMDB0029865	93-35-6	Organic compounds	Phenylpropanoids and polyketides	Coumarins and derivatives	Hydroxycoumarins	Animals,Plants
neg_8049	D-Quinovose	HMDB0247051	3615-41-6	Organic compounds	Organic oxygen compounds	Organooxygen compounds	Carbohydrates and carbohydrate conjugates	Animals
neg_8050	Homovanillic acid	HMDB0000118	306-08-1	Organic compounds	Benzenoids	Phenols	Methoxyphenols	Microbe,Animals,Plants
neg_8052	Dihydrolipoate	HMDB0012210	462-20-4	Organic compounds	Lipids and lipid-like molecules	Fatty Acyls	Fatty acids and conjugates	Animals
neg_8125	Daidzein	HMDB0003312	486-66-8	Organic compounds	Phenylpropanoids and polyketides	Isoflavonoids	Isoflav-2-enes	Microbe,Animals,Plants
neg_8132	Cirsimaritin	HMDB0250276	6601-62-3	Organic compounds	Phenylpropanoids and polyketides	Flavonoids	O-methylated flavonoids	Animals,Plants
neg_8138	O-beta-D-Glucosylzeatin	HMDB0302640	--	Organic compounds	Lipids and lipid-like molecules	Fatty Acyls	Fatty acyl glycosides	Animals
neg_8165	Oleoyl-CoA	HMDB0255943	--	Organic compounds	Lipids and lipid-like molecules	Fatty Acyls	Fatty acyl thioesters	Animals
neg_8166	Fructose	HMDB0246950	57-48-7	Organic compounds	Organic oxygen compounds	Organooxygen compounds	Carbohydrates and carbohydrate conjugates	Animals
neg_8214	Oxyphencyclimine	HMDB0014527	125-53-1	Organic compounds	Organoheterocyclic compounds	Diazines	Pyrimidines and pyrimidine derivatives	Animals
neg_8215	13,14-Dihydro-15-keto-PGE2	HMDB0002776	363-23-5	Organic compounds	Lipids and lipid-like molecules	Fatty Acyls	Eicosanoids	Animals
neg_8229	9,12,13-TriHOME	HMDB0004708	--	Organic compounds	Lipids and lipid-like molecules	Fatty Acyls	Fatty acids and conjugates	Animals
neg_823	L-Erythrulose	HMDB0006293	533-50-6	Organic compounds	Organic oxygen compounds	Organooxygen compounds	Carbohydrates and carbohydrate conjugates	Animals
neg_8256	Embelin	HMDB0251767	--	Organic compounds	Organic oxygen compounds	Organooxygen compounds	Carbonyl compounds	Animals,Plants
neg_8271	Dihydrophaseic acid	HMDB0038660	41756-77-8	Organic compounds	Lipids and lipid-like molecules	Prenol lipids	Sesquiterpenoids	Animals,Plants
neg_829	Galactaric acid	HMDB0000639	526-99-8	Organic compounds	Organic oxygen compounds	Organooxygen compounds	Carbohydrates and carbohydrate conjugates	Animals
neg_8292	1-Hydroxypyrene	HMDB0013139	5315-79-7	Organic compounds	Benzenoids	Pyrenes	_	Animals
neg_8314	Neocarzinostatin chromophore	HMDB0255490	--	Organic compounds	Organic oxygen compounds	Organooxygen compounds	Carbohydrates and carbohydrate conjugates	Animals
neg_8418	Folate	HMDB0000121	59-30-3	Organic compounds	Benzenoids	Phenols	Methoxyphenols	Animals
neg_8424	N-Acetylserotonin	HMDB0001238	1210-83-9	Organic compounds	Organoheterocyclic compounds	Indoles and derivatives	Hydroxyindoles	Animals
neg_8433	trans-2-Enoyl-OPC6-CoA	HMDB0011121	--	--	--	--	--	--
neg_8440	D-Urobilinogen	HMDB0004158	17208-65-0	Organic compounds	Organoheterocyclic compounds	Tetrapyrroles and derivatives	Bilirubins	Animals
neg_8457	Podophyllotoxin	HMDB0246672	518-28-5	Organic compounds	Lignans, neolignans and related compounds	Lignan lactones	Podophyllotoxins	Animals
neg_8465	Zeatin	HMDB0012204	1637-39-4	Organic compounds	Organoheterocyclic compounds	Imidazopyrimidines	Purines and purine derivatives	Animals,Plants,Microbe
neg_8478	N6-(1,2-Dicarboxyethyl)-AMP	HMDB0000536	19046-78-7	Organic compounds	Benzenoids	Benzene and substituted derivatives	Biphenyls and derivatives	Microbe,Animals
neg_8521	3-Ethylcatechol	HMDB0040177	933-99-3	Organic compounds	Benzenoids	Phenols	Benzenediols	Animals
neg_8540	4-Amino-5-hydroxymethyl-2-methylpyrimidine	HMDB0247327	--	Organic compounds	Organoheterocyclic compounds	Diazines	Pyrimidines and pyrimidine derivatives	Microbe,Animals
neg_8634	12(13)-EpOME	HMDB0004702	--	Organic compounds	Lipids and lipid-like molecules	Fatty Acyls	Fatty acids and conjugates	Animals
neg_8643	5,10-Methylenetetrahydromethanopterin	HMDB0060401	--	Organic compounds	Nucleosides, nucleotides, and analogues	Pyrimidine nucleosides	_	Animals
neg_8658	Reduced FMN	HMDB0001142	5666-16-0	Organic compounds	Nucleosides, nucleotides, and analogues	Flavin nucleotides	_	Microbe,Animals
neg_8700	4-Coumarate	HMDB0002035	501-98-4	Organic compounds	Phenylpropanoids and polyketides	Cinnamic acids and derivatives	Hydroxycinnamic acids and derivatives	Microbe,Animals,Plants
neg_8703	Glutathione	HMDB0062697	--	Organic compounds	Organic acids and derivatives	Carboxylic acids and derivatives	Amino acids, peptides, and analogues	Animals
neg_8726	Isopentenyl adenosine	HMDB0304396	--	Organic compounds	Nucleosides, nucleotides, and analogues	Purine nucleosides	_	Animals
neg_8731	Salviol	HMDB0302947	--	Organic compounds	Lipids and lipid-like molecules	Prenol lipids	Diterpenoids	Animals
neg_8734	Curcumin	HMDB0002269	458-37-7	Organic compounds	Phenylpropanoids and polyketides	Diarylheptanoids	Linear diarylheptanoids	Animals
neg_8752	Kuwanon H	HMDB0030075	76472-87-2	Organic compounds	Phenylpropanoids and polyketides	Flavonoids	Flavones	Animals
neg_8775	2-Furoate	HMDB0000617	88-14-2	Organic compounds	Organoheterocyclic compounds	Furans	Furoic acid and derivatives	Animals,Plants
neg_8779	all-trans-Hexaprenyl diphosphate	HMDB0012188	207513-95-9	Organic compounds	Lipids and lipid-like molecules	Prenol lipids	Polyprenols	Microbe,Animals
neg_8785	5-Methylcytosine	HMDB0002894	554-01-8	Organic compounds	Organoheterocyclic compounds	Diazines	Pyrimidines and pyrimidine derivatives	Animals
neg_8792	Aloin	HMDB0035219	8015-61-0	Organic compounds	Benzenoids	Anthracenes	_	Animals
neg_8798	5-Hydroxyindoleacetate	HMDB0000763	54-16-0	Organic compounds	Organoheterocyclic compounds	Indoles and derivatives	Indolyl carboxylic acids and derivatives	Animals,Plants
neg_8808	Eupatorin	HMDB0252128	--	Organic compounds	Phenylpropanoids and polyketides	Flavonoids	O-methylated flavonoids	Animals,Plants
neg_8810	N-Glycoloyl-neuraminate	HMDB0000833	1113-83-3	Organic compounds	Organic oxygen compounds	Organooxygen compounds	Carbohydrates and carbohydrate conjugates	Animals
neg_8813	Phosphatidylserine	HMDB0014291	8002-43-5	Organic compounds	Lipids and lipid-like molecules	Glycerophospholipids	Glycerophosphoserines	Animals
neg_8815	Kaempferol 3-O-glucoside	HMDB0037429	480-10-4	Organic compounds	Phenylpropanoids and polyketides	Flavonoids	Flavonoid glycosides	Animals
neg_8831	Gibberellin A4	HMDB0303447	468-44-0	Organic compounds	Lipids and lipid-like molecules	Prenol lipids	Diterpenoids	Animals
neg_8920	L-Serine-phosphoethanolamine	HMDB0031950	1186-34-1	Organic compounds	Organic acids and derivatives	Carboxylic acids and derivatives	Amino acids, peptides, and analogues	Animals
neg_8961	9-Oxononanoic acid	HMDB0094711	2553-17-5	Organic compounds	Lipids and lipid-like molecules	Fatty Acyls	Fatty acids and conjugates	Animals
neg_8964	13(S)-HPOT	HMDB0301803	67597-26-6	Organic compounds	Lipids and lipid-like molecules	Fatty Acyls	Lineolic acids and derivatives	Animals
neg_8984	Neamine	HMDB0255495	--	Organic compounds	Organic oxygen compounds	Organooxygen compounds	Carbohydrates and carbohydrate conjugates	Animals
neg_8989	15-OxoETE	HMDB0010210	81416-72-0	Organic compounds	Lipids and lipid-like molecules	Fatty Acyls	Fatty acids and conjugates	Animals
neg_9012	Didymin	HMDB0029482	14259-47-3	Organic compounds	Phenylpropanoids and polyketides	Flavonoids	Flavonoid glycosides	Animals
neg_904	Threonate	HMDB0000943	7306-96-9	Organic compounds	Organic oxygen compounds	Organooxygen compounds	Carbohydrates and carbohydrate conjugates	Animals,Plants
neg_9040	3',5'-Cyclic AMP	HMDB0000058	60-92-4	Organic compounds	Nucleosides, nucleotides, and analogues	Purine nucleotides	Cyclic purine nucleotides	Microbe,Animals
neg_905	Oxalureate	HMDB0303019	585-05-7	Organic compounds	Organic acids and derivatives	Carboxylic acids and derivatives	Amino acids, peptides, and analogues	Animals,Microbe
neg_9074	4-(beta-Acetylaminoethyl)imidazole	HMDB0013253	673-49-4	Organic compounds	Organic acids and derivatives	Carboxylic acids and derivatives	Carboxylic acid derivatives	Animals,Plants
neg_9145	Digoxigenin	HMDB0060731	--	Organic compounds	Lipids and lipid-like molecules	Steroids and steroid derivatives	Steroid lactones	Animals
neg_9162	Gibberellin A12	HMDB0303453	--	Organic compounds	Lipids and lipid-like molecules	Prenol lipids	Diterpenoids	Animals
neg_924	Sesamin	HMDB0242327	7076-24-6	Organic compounds	Lignans, neolignans and related compounds	Furanoid lignans	_	Animals
neg_9288	3-Methyl-2-butenal	HMDB0012157	107-86-8	Organic compounds	Organic oxygen compounds	Organooxygen compounds	Carbonyl compounds	Animals,Plants
neg_929	alpha-Narcotine	HMDB0033439	128-62-1	Organic compounds	Alkaloids and derivatives	Phthalide isoquinolines	_	Animals
neg_9294	Dehydroandrographolide	HMDB0259665	--	Organic compounds	Organoheterocyclic compounds	Dihydrofurans	Furanones	Animals
neg_9295	6beta,7beta-Dihydroxykaurenoic acid	HMDB0036763	26109-32-0	Organic compounds	Lipids and lipid-like molecules	Prenol lipids	Diterpenoids	Animals
neg_9306	Calcitetrol	HMDB0006228	56142-94-0	Organic compounds	Lipids and lipid-like molecules	Steroids and steroid derivatives	Vitamin D and derivatives	Animals
neg_9366	Prostaglandin A2	HMDB0302203	13345-50-1	Organic compounds	Lipids and lipid-like molecules	Fatty Acyls	Eicosanoids	Animals
neg_9381	9,10-Dihydroxystearate	HMDB0302281	2391-05-01	Organic compounds	Lipids and lipid-like molecules	Fatty Acyls	Fatty acids and conjugates	Animals
neg_9392	Prostaglandin F2alpha	HMDB0010199	--	Organic compounds	Lipids and lipid-like molecules	Fatty Acyls	Eicosanoids	Animals
neg_9403	(9Z,11E)-(13S)-13-Hydroperoxyoctadeca-9,11-dienoic acid	HMDB0003871	33964-75-9	Organic compounds	Lipids and lipid-like molecules	Fatty Acyls	Lineolic acids and derivatives	Animals
neg_9412	16-Hydroxypalmitate	HMDB0006294	506-13-8	Organic compounds	Lipids and lipid-like molecules	Fatty Acyls	Fatty acids and conjugates	Animals,Plants
neg_9474	Glycyl-Arginine	HMDB0028835	--	Organic compounds	Organic acids and derivatives	Carboxylic acids and derivatives	Amino acids, peptides, and analogues	Animals
neg_9475	2-Deoxystreptamine	HMDB0245101	--	Organic compounds	Organic oxygen compounds	Organooxygen compounds	Alcohols and polyols	Animals
neg_9510	Mifepristone	HMDB0014972	84371-65-3	Organic compounds	Lipids and lipid-like molecules	Steroids and steroid derivatives	Oxosteroids	Animals
neg_9536	Isoleucyl-Leucine	HMDB0028911	--	Organic compounds	Organic acids and derivatives	Carboxylic acids and derivatives	Amino acids, peptides, and analogues	Animals
neg_9552	Capsaicin	HMDB0002227	404-86-4	Organic compounds	Benzenoids	Phenols	Methoxyphenols	Animals,Plants
neg_9562	12-OPDA	HMDB0301804	85551-10-6	Organic compounds	Lipids and lipid-like molecules	Fatty Acyls	Eicosanoids	Animals
neg_9577	Carnitine	HMDB0000062	541-15-1	Organic compounds	Organic nitrogen compounds	Organonitrogen compounds	Quaternary ammonium salts	Animals
neg_9580	Budesonide	HMDB0015353	51333-22-3	Organic compounds	Lipids and lipid-like molecules	Steroids and steroid derivatives	Hydroxysteroids	Animals
neg_9595	(S)-N-Methylcoclaurine	HMDB0060319	--	Organic compounds	Organoheterocyclic compounds	Isoquinolines and derivatives	Benzylisoquinolines	Animals
neg_9596	Ciprofloxacin	HMDB0014677	85721-33-1	Organic compounds	Organoheterocyclic compounds	Quinolines and derivatives	Quinoline carboxylic acids	Animals
neg_965	Pseudoecgonyl-CoA	HMDB0006403	--	--	--	--	--	--
neg_9667	TXB2	HMDB0003252	54397-85-2	Organic compounds	Lipids and lipid-like molecules	Fatty Acyls	Eicosanoids	Animals
neg_9737	Thromboxane B2	HMDB0003252	54397-85-2	Organic compounds	Lipids and lipid-like molecules	Fatty Acyls	Eicosanoids	Animals
neg_975	D-Arabinose 5-phosphate	HMDB0011734	13137-52-5	Organic compounds	Organic oxygen compounds	Organooxygen compounds	Carbohydrates and carbohydrate conjugates	Animals
neg_9763	6-endo-Hydroxycineole	HMDB0059610	--	Organic compounds	Organoheterocyclic compounds	Oxanes	_	Animals
neg_9767	Araloside A	HMDB0034535	7518-22-1	Organic compounds	Lipids and lipid-like molecules	Prenol lipids	Terpene glycosides	Animals
neg_9825	16-Hydroxypalmitic acid	HMDB0006294	506-13-8	Organic compounds	Lipids and lipid-like molecules	Fatty Acyls	Fatty acids and conjugates	Animals,Plants
neg_9831	Oryzalexin D	HMDB0302102	--	Organic compounds	Lipids and lipid-like molecules	Prenol lipids	Diterpenoids	Animals
neg_9841	Prephytoene diphosphate	HMDB0003023	38005-61-7	Organic compounds	Lipids and lipid-like molecules	Prenol lipids	Triterpenoids	Animals
neg_9860	Histidinyl-Leucine	HMDB0253179	--	Organic compounds	Organic acids and derivatives	Carboxylic acids and derivatives	Amino acids, peptides, and analogues	Animals
neg_9887	1-Stearoyl-2-oleoyl-sn-glycero-3-phosphoethanolamine	HMDB0008993	6418-95-7	Organic compounds	Lipids and lipid-like molecules	Glycerophospholipids	Glycerophosphoethanolamines	Microbe,Animals
neg_991	Sedoheptulose	HMDB0003219	470-46-2	Organic compounds	Organic oxygen compounds	Organooxygen compounds	Carbohydrates and carbohydrate conjugates	Animals
neg_9923	Xanthoxin	HMDB0304066	--	Organic compounds	Lipids and lipid-like molecules	Prenol lipids	Sesquiterpenoids	Animals
neg_994	Diphylline	HMDB0014789	479-18-5	Organic compounds	Organoheterocyclic compounds	Imidazopyrimidines	Purines and purine derivatives	Animals
neg_9947	Geranic acid	HMDB0036103	459-80-3	Organic compounds	Lipids and lipid-like molecules	Prenol lipids	Monoterpenoids	Animals
neg_9948	Furanodienone	HMDB0036768	24268-41-5	Organic compounds	Lipids and lipid-like molecules	Prenol lipids	Sesquiterpenoids	Animals
neg_9957	Pinocarveol	HMDB0035743	5947-36-4	Organic compounds	Lipids and lipid-like molecules	Prenol lipids	Monoterpenoids	Animals,Plants
neg_9971	Cucurbitacin IIa	HMDB0246992	--	Organic compounds	Lipids and lipid-like molecules	Steroids and steroid derivatives	Cucurbitacins	Animals
neg_9999	Prostaglandin C2	HMDB0060095	--	Organic compounds	Lipids and lipid-like molecules	Fatty Acyls	Eicosanoids	Animals
pos_10001	Euxanthone	HMDB0030724	529-61-3	Organic compounds	Organoheterocyclic compounds	Benzopyrans	1-benzopyrans	Animals,Plants
pos_10008	Quercetin	HMDB0005794	117-39-5	Organic compounds	Phenylpropanoids and polyketides	Flavonoids	Flavones	Microbe,Animals,Plants
pos_10009	Kaempferol	HMDB0005801	520-18-3	Organic compounds	Phenylpropanoids and polyketides	Flavonoids	Flavones	Microbe,Animals,Plants
pos_10028	4,4alpha,5,6-Tetrahydro-7-methyl-2(3H)-naphthalenone	HMDB0039803	34545-88-5	Organic compounds	Organic oxygen compounds	Organooxygen compounds	Carbonyl compounds	Animals
pos_10029	1-Phenyl-2-pentanol	HMDB0031625	705-73-7	Organic compounds	Benzenoids	Benzene and substituted derivatives	_	Animals
pos_1004	8-Hydroxypurine	HMDB0012182	13230-97-2	Organic compounds	Organoheterocyclic compounds	Imidazopyrimidines	Purines and purine derivatives	Animals
pos_10044	Prednisolone Acetate	HMDB0255628	52-21-1	Organic compounds	Lipids and lipid-like molecules	Steroids and steroid derivatives	Pregnane steroids	Animals
pos_1005	Dopamine	HMDB0000073	62-31-7	Organic compounds	Benzenoids	Phenols	Benzenediols	Animals,Plants
pos_10055	Sepiapterin	HMDB0000238	17094-01-8	Organic compounds	Organoheterocyclic compounds	Pteridines and derivatives	Pterins and derivatives	Animals
pos_10087	20-HETE	HMDB0005998	79551-86-3	Organic compounds	Lipids and lipid-like molecules	Fatty Acyls	Fatty acids and conjugates	Animals
pos_10111	2,3-Dihydro-5-(5-methyl-2-furanyl)-1H-pyrrolizine	HMDB0040012	--	Organic compounds	Organoheterocyclic compounds	Pyrrolizines	_	Animals
pos_10121	Steviolbioside	HMDB0036707	41093-60-1	Organic compounds	Lipids and lipid-like molecules	Prenol lipids	Terpene glycosides	Animals
pos_10150	3-Hydroxycoumarin	HMDB0002149	939-19-5	Organic compounds	Phenylpropanoids and polyketides	Coumarins and derivatives	Hydroxycoumarins	Animals,Plants
pos_10152	Phenylacetylglycine	HMDB0000821	500-98-1	Organic compounds	Organic acids and derivatives	Carboxylic acids and derivatives	Amino acids, peptides, and analogues	Microbe,Animals
pos_10155	Salicin	HMDB0003546	138-52-3	Organic compounds	Organic oxygen compounds	Organooxygen compounds	Carbohydrates and carbohydrate conjugates	Animals
pos_10157	trans-Dehydroandrosterone	HMDB0000077	53-43-0	Organic compounds	Lipids and lipid-like molecules	Steroids and steroid derivatives	Androstane steroids	Animals
pos_10160	Deoxypodophyllotoxin	HMDB0242210	19186-35-7	Organic compounds	Lignans, neolignans and related compounds	Lignan lactones	_	Animals
pos_10161	Edulone A	HMDB0034960	68421-12-5	Organic compounds	Organoheterocyclic compounds	Naphthopyrans	Naphthopyranones	Animals
pos_10171	Specnuezhenide	HMDB0302806	--	Organic compounds	Organic oxygen compounds	Organooxygen compounds	Carbohydrates and carbohydrate conjugates	Animals
pos_10177	Ugaxanthone	HMDB0030596	13179-11-8	Organic compounds	Organoheterocyclic compounds	Benzopyrans	1-benzopyrans	Animals,Plants
pos_10195	Lauroyl-CoA	HMDB0253993	--	Organic compounds	Organoheterocyclic compounds	Lactams	Caprolactams	Animals
pos_1020	2',3'-Cyclic GMP	HMDB0011629	15718-49-7	Organic compounds	Lipids and lipid-like molecules	Sphingolipids	Glycosphingolipids	Animals
pos_10203	Geraniol	HMDB0005812	106-25-2	Organic compounds	Lipids and lipid-like molecules	Prenol lipids	Monoterpenoids	Microbe,Animals,Plants
pos_10209	Cysteinyl-Asparagine	HMDB0028770	--	Organic compounds	Organic acids and derivatives	Carboxylic acids and derivatives	Amino acids, peptides, and analogues	Animals
pos_10231	Cytarabine	HMDB0248553	--	Organic compounds	Nucleosides, nucleotides, and analogues	Pyrimidine nucleosides	_	Microbe,Animals
pos_10233	Coumestrol	HMDB0002326	479-13-0	Organic compounds	Phenylpropanoids and polyketides	Isoflavonoids	Coumestans	Animals,Plants
pos_10240	Chenodeoxycholic acid glycine conjugate	HMDB0000637	640-79-9	Organic compounds	Lipids and lipid-like molecules	Steroids and steroid derivatives	Bile acids, alcohols and derivatives	Animals
pos_10277	Quercetagitrin	HMDB0030624	548-75-4	Organic compounds	Phenylpropanoids and polyketides	Flavonoids	Flavonoid glycosides	Animals
pos_10282	1,4,5-Naphthalenetriol	HMDB0032883	481-40-3	Organic compounds	Benzenoids	Naphthalenes	Naphthols and derivatives	Animals
pos_10283	Pisatin	HMDB0033732	469-01-2	Organic compounds	Phenylpropanoids and polyketides	Isoflavonoids	Furanoisoflavonoids	Animals
pos_10297	3-Oxopalmitoyl-CoA	HMDB0006402	34619-89-1	Organic compounds	Lipids and lipid-like molecules	Fatty Acyls	Fatty acyl thioesters	Animals
pos_10298	Indole-3-acetate	HMDB0000197	87-51-4	Organic compounds	Organoheterocyclic compounds	Indoles and derivatives	Indolyl carboxylic acids and derivatives	Microbe,Animals,Plants
pos_10309	Coumarin	HMDB0001218	91-64-5	Organic compounds	Phenylpropanoids and polyketides	Coumarins and derivatives	_	Animals,Plants
pos_1032	2-Amino-2-methyl-1,3-propanediol	HMDB0244975	115-69-5	Organic compounds	Organic nitrogen compounds	Organonitrogen compounds	Amines	Microbe,Animals
pos_10322	(S)-3-Hydroxydodecanoyl-CoA	HMDB0003936	72059-49-5	Organic compounds	Lipids and lipid-like molecules	Fatty Acyls	Fatty acyl thioesters	Animals
pos_10364	o-Cymene	HMDB0037050	527-84-4	Organic compounds	Benzenoids	Benzene and substituted derivatives	Cumenes	Animals,Plants,Microbe
pos_10377	9,10,13-TriHOME	HMDB0004710	29907-57-1	Organic compounds	Lipids and lipid-like molecules	Fatty Acyls	Fatty acids and conjugates	Animals
pos_10384	Sphingosyl-phosphocholine	HMDB0006482	1670-26-4	Organic compounds	Lipids and lipid-like molecules	Sphingolipids	Phosphosphingolipids	Animals
pos_10406	Kaempferol-3-O-rutinoside	HMDB0037574	17297-56-2	Organic compounds	Phenylpropanoids and polyketides	Flavonoids	Flavonoid glycosides	Animals
pos_10412	Tetracycline	HMDB0014897	60-54-8	Organic compounds	Phenylpropanoids and polyketides	Tetracyclines	_	Animals
pos_10419	(-)-Jasmonic acid	HMDB0032797	59366-47-1	Organic compounds	Lipids and lipid-like molecules	Fatty Acyls	Lineolic acids and derivatives	Animals
pos_10454	Cyclohexyl cinnamate	HMDB0037706	7779-17-1	Organic compounds	Phenylpropanoids and polyketides	Cinnamic acids and derivatives	Cinnamic acid esters	Animals
pos_10455	2,3-Dinor-11b-PGF2a	HMDB0002277	--	Organic compounds	Lipids and lipid-like molecules	Fatty Acyls	Eicosanoids	Animals
pos_10494	Prim-O-glucosylcimifugin	HMDB0256772	--	Organic compounds	Organoheterocyclic compounds	Benzopyrans	1-benzopyrans	Animals
pos_10503	Cellopentaose	HMDB0249794	--	Organic compounds	Organic oxygen compounds	Organooxygen compounds	Carbohydrates and carbohydrate conjugates	Animals
pos_10507	N-Acetyl-L-citrulline	HMDB0000856	33965-42-3	Organic compounds	Organic acids and derivatives	Carboxylic acids and derivatives	Amino acids, peptides, and analogues	Animals
pos_10531	trans,cis-Lauro-2,6-dienoyl-CoA	HMDB0062630	--	Organic compounds	Lipids and lipid-like molecules	Fatty Acyls	Fatty acyl thioesters	Animals
pos_10532	N2-Succinyl-L-ornithine	HMDB0001199	899816-95-6	Organic compounds	Organic acids and derivatives	Carboxylic acids and derivatives	Amino acids, peptides, and analogues	Animals
pos_10533	(±)-Anisoxide	HMDB0030572	--	Organic compounds	Organoheterocyclic compounds	Coumarans	_	Animals
pos_10548	N-Methylhistamine	HMDB0061685	673-50-7	Organic compounds	Organic nitrogen compounds	Organonitrogen compounds	Amines	Animals
pos_10552	1-Deoxynojirimycin	HMDB0035359	19130-96-2	Organic compounds	Organoheterocyclic compounds	Piperidines	_	Animals
pos_10593	Glycoursodeoxycholic acid	HMDB0242392	--	Organic compounds	Lipids and lipid-like molecules	Steroids and steroid derivatives	Bile acids, alcohols and derivatives	Animals
pos_10600	Rhubafuran	HMDB0036021	82461-14-1	Organic compounds	Benzenoids	Benzene and substituted derivatives	_	Animals
pos_10603	3-Methylbutanoic acid	HMDB0000718	503-74-2	Organic compounds	Lipids and lipid-like molecules	Fatty Acyls	Fatty acids and conjugates	Microbe,Animals,Plants
pos_10604	5,6-Dihydro-4-methoxy-6-[2-(4-methoxyphenyl)ethyl]-2H-pyran-2-one	HMDB0030549	49776-58-1	Organic compounds	Phenylpropanoids and polyketides	Kavalactones	_	Animals
pos_10606	6b-Hydroxy-8a-methoxy-7(11)-eremophilen-12,8-olide	HMDB0036979	58848-45-6	Organic compounds	Lipids and lipid-like molecules	Prenol lipids	Terpene lactones	Animals
pos_1062	Indoxyl	HMDB0004094	480-93-3	Organic compounds	Organoheterocyclic compounds	Indoles and derivatives	Hydroxyindoles	Animals
pos_10624	12S-HHTrE	HMDB0012535	54397-84-1	Organic compounds	Lipids and lipid-like molecules	Fatty Acyls	Fatty acids and conjugates	Animals
pos_10644	(S)-Verimol F	HMDB0036558	212516-39-7	Organic compounds	Benzenoids	Benzene and substituted derivatives	Diphenylmethanes	Animals
pos_10695	6-Carboxy-5,6,7,8-tetrahydropterin	HMDB0060410	--	Organic compounds	Organoheterocyclic compounds	Pteridines and derivatives	Pterins and derivatives	Animals
pos_10707	Linarin	HMDB0254097	--	Organic compounds	Organic oxygen compounds	Organooxygen compounds	Ethers	Animals
pos_1071	Ethyl 1-(propylthio)propyl disulfide	HMDB0033048	183554-24-7	Organic compounds	Organosulfur compounds	Organic disulfides	Dialkyldisulfides	Animals
pos_10724	Biocytin	HMDB0003134	576-19-2	Organic compounds	Organic acids and derivatives	Carboxylic acids and derivatives	Amino acids, peptides, and analogues	Animals
pos_10725	4'-O-Methylkanzonol W	HMDB0032602	--	Organic compounds	Phenylpropanoids and polyketides	Isoflavonoids	Pyranoisoflavonoids	Animals,Plants
pos_10746	2',3'-Cyclic AMP	HMDB0011616	634-01-5	Organic compounds	Organic oxygen compounds	Organooxygen compounds	Carbohydrates and carbohydrate conjugates	Animals
pos_10749	N4-Acetylaminobutanal	HMDB0004226	--	Organic compounds	Organic oxygen compounds	Organooxygen compounds	Carbonyl compounds	Microbe,Animals
pos_10754	4-(Butoxymethyl)-2-methoxyphenol	HMDB0037642	82654-98-6	Organic compounds	Benzenoids	Phenols	Methoxyphenols	Animals
pos_10757	Dihydroartemisinin	HMDB0242686	1000126-03-8	Organic compounds	Lipids and lipid-like molecules	Prenol lipids	Sesquiterpenoids	Animals
pos_10758	Homocarnosine	HMDB0000745	3650-73-5	Organic compounds	Organic acids and derivatives	Peptidomimetics	Hybrid peptides	Animals
pos_10759	Tubercidin	HMDB0259318	69-33-0	Organic compounds	Nucleosides, nucleotides, and analogues	Pyrrolopyrimidine nucleosides and nucleotides	_	Animals
pos_10774	Arginyl-Cysteine	HMDB0304777	--	Organic compounds	Organic acids and derivatives	Carboxylic acids and derivatives	Amino acids, peptides, and analogues	Animals
pos_10776	3-O-Methylalnusin	HMDB0301865	--	Organic compounds	Phenylpropanoids and polyketides	Flavonoids	O-methylated flavonoids	Animals,Plants
pos_10783	Cephalosporin C	HMDB0060450	--	Organic compounds	Organic acids and derivatives	Carboxylic acids and derivatives	Amino acids, peptides, and analogues	Animals
pos_10792	Bisdemethoxycurcumin	HMDB0002114	24939-16-0	Organic compounds	Phenylpropanoids and polyketides	Diarylheptanoids	Linear diarylheptanoids	Animals,Plants
pos_10804	Kaempferol 3-(3'',6''-diacetyl-2'',4''-di-p-coumaroylrhamnoside)	HMDB0029503	94474-72-3	Organic compounds	Phenylpropanoids and polyketides	Flavonoids	Flavonoid glycosides	Animals
pos_10808	Glutethimide	HMDB0015505	77-21-4	Organic compounds	Organoheterocyclic compounds	Piperidines	Phenylpiperidines	Animals
pos_10813	5-Hydroxyindoleacetylglycine	HMDB0004185	--	Organic compounds	Organic acids and derivatives	Carboxylic acids and derivatives	Amino acids, peptides, and analogues	Animals
pos_10818	Adipamide	HMDB0304762	628-94-4	Organic compounds	Lipids and lipid-like molecules	Fatty Acyls	Fatty amides	Animals
pos_10820	Ibuprofen	HMDB0001925	15687-27-1	Organic compounds	Phenylpropanoids and polyketides	Phenylpropanoic acids	_	Animals
pos_10822	Pterosin O	HMDB0030761	54854-89-6	Organic compounds	Benzenoids	Indanes	Indanones	Animals
pos_10827	5-Hydroxy-L-tryptophan	HMDB0000472	4350-09-08	Organic compounds	Organoheterocyclic compounds	Indoles and derivatives	Tryptamines and derivatives	Animals
pos_10874	p-Cymene	HMDB0005805	99-87-6	Organic compounds	Lipids and lipid-like molecules	Prenol lipids	Monoterpenoids	Animals,Plants
pos_10876	2-Methyl-6-methylene-2E,7-octadien-1-ol	HMDB0035241	38228-40-9	Organic compounds	Lipids and lipid-like molecules	Prenol lipids	Monoterpenoids	Animals
pos_10879	3-Hydroxyphenyl-valeric acid	HMDB0041666	--	Organic compounds	Lipids and lipid-like molecules	Fatty Acyls	Fatty acids and conjugates	Animals
pos_10888	2,4,5,7alpha-Tetrahydro-1,4,4,7a-tetramethyl-1H-inden-2-ol	HMDB0036684	99901-23-2	Organic compounds	Organic oxygen compounds	Organooxygen compounds	Alcohols and polyols	Animals
pos_10912	(R)-S-Lactoylglutathione	HMDB0062624	--	Organic compounds	Organic acids and derivatives	Carboxylic acids and derivatives	Amino acids, peptides, and analogues	Animals
pos_10914	Palmitic amide	HMDB0012273	629-54-9	Organic compounds	Lipids and lipid-like molecules	Fatty Acyls	Fatty amides	Animals,Plants
pos_1094	N-Acetylglucosaminylasparagine	HMDB0000489	2776-93-4	Organic compounds	Organic oxygen compounds	Organooxygen compounds	Carbohydrates and carbohydrate conjugates	Animals
pos_11008	4-hydroxyestradiol	HMDB0005896	5976-61-4	Organic compounds	Lipids and lipid-like molecules	Steroids and steroid derivatives	Estrane steroids	Animals
pos_1101	N6-(L-1,3-Dicarboxypropyl)-L-lysine	HMDB0000279	997-68-2	Organic compounds	Organic acids and derivatives	Carboxylic acids and derivatives	Amino acids, peptides, and analogues	Microbe,Animals
pos_11049	Pinocembrin	HMDB0030808	480-39-7	Organic compounds	Phenylpropanoids and polyketides	Flavonoids	Flavans	Animals
pos_11052	Senecionine N-oxide	HMDB0258230	--	Organic compounds	Alkaloids and derivatives	_	_	Animals
pos_11056	(R)-ar-Turmerone	HMDB0035612	532-65-0	Organic compounds	Lipids and lipid-like molecules	Prenol lipids	Sesquiterpenoids	Animals
pos_11064	OPC8-CoA	HMDB0011115	--	Organic compounds	Lipids and lipid-like molecules	Fatty Acyls	Fatty acyl thioesters	Animals
pos_11065	1,4-Ipomeadiol	HMDB0030471	53011-73-7	Organic compounds	Organoheterocyclic compounds	Heteroaromatic compounds	_	Animals
pos_1107	2-Oxosuccinamate	HMDB0060350	--	Organic compounds	Organic acids and derivatives	Keto acids and derivatives	Short-chain keto acids and derivatives	Animals
pos_11074	L-Palmitoylcarnitine	HMDB0240774	--	Organic compounds	Lipids and lipid-like molecules	Fatty Acyls	Fatty acid esters	Animals
pos_11081	3-Hydroxycapric acid	HMDB0002203	19526-23-9	Organic compounds	Organic acids and derivatives	Hydroxy acids and derivatives	Medium-chain hydroxy acids and derivatives	Animals
pos_11084	Gibberellin A14	HMDB0303454	--	Organic compounds	Lipids and lipid-like molecules	Prenol lipids	Diterpenoids	Animals
pos_11099	Lamivudine	HMDB0014847	134678-17-4	Organic compounds	Nucleosides, nucleotides, and analogues	Nucleoside and nucleotide analogues	3'-thia pyrimidine nucleosides	Animals
pos_11104	Luteolin	HMDB0005800	491-70-3	Organic compounds	Phenylpropanoids and polyketides	Flavonoids	Flavones	Animals,Plants
pos_11105	Eriodictyol	HMDB0005810	552-58-9	Organic compounds	Phenylpropanoids and polyketides	Flavonoids	Flavans	Animals
pos_11109	2'-Deoxyinosine 5'-phosphate	HMDB0006555	3393-18-8	Organic compounds	Nucleosides, nucleotides, and analogues	Purine nucleotides	Purine deoxyribonucleotides	Animals
pos_1111	2-Hydroxybutanoic acid	HMDB0000008	565-70-8	--	--	--	--	Microbe,Animals
pos_11133	5-Amino-6-(5'-phospho-D-ribitylamino)uracil	HMDB0003841	71491-01-5	Organic compounds	Organic oxygen compounds	Organooxygen compounds	Carbohydrates and carbohydrate conjugates	Microbe,Animals
pos_11137	3-Acetoxy-3-methyl-1-phenylbutane	HMDB0034556	103-07-1	Organic compounds	Benzenoids	Benzene and substituted derivatives	_	Animals
pos_11151	Toluene	HMDB0034168	108-88-3	Organic compounds	Benzenoids	Benzene and substituted derivatives	Toluenes	Animals,Plants
pos_11164	Loxoprofen	HMDB0041920	80382-23-6	Organic compounds	Phenylpropanoids and polyketides	Phenylpropanoic acids	_	Animals
pos_11179	2-trans-Dodecenoyl-CoA	HMDB0304089	--	Organic compounds	Lipids and lipid-like molecules	Fatty Acyls	Fatty acyl thioesters	Microbe,Animals
pos_11200	alpha-hydroxy myristic acid	HMDB02261	--	--	--	--	--	--
pos_11202	Sunitinib	HMDB0015397	557795-19-4	Organic compounds	Organoheterocyclic compounds	Indoles and derivatives	Indolines	Animals
pos_11204	Malonyldaidzin	HMDB0041263	124590-31-4	Organic compounds	Phenylpropanoids and polyketides	Coumarins and derivatives	Furanocoumarins	Animals
pos_11222	3-Methyl-1-hydroxybutyl-ThPP	HMDB0006865	--	Organic compounds	Organoheterocyclic compounds	Diazines	Pyrimidines and pyrimidine derivatives	Animals
pos_11230	Miglustat	HMDB0014563	72599-27-0	Organic compounds	Organoheterocyclic compounds	Piperidines	_	Animals
pos_11232	Gibberellin A53	HMDB0036895	51576-08-0	Organic compounds	Lipids and lipid-like molecules	Prenol lipids	Diterpenoids	Animals
pos_11245	(+)-7-Isojasmonic acid CoA	HMDB0060298	--	Organic compounds	Organic acids and derivatives	Carboxylic acids and derivatives	Amino acids, peptides, and analogues	Animals
pos_11246	Abscisate	HMDB0036093	7773-56-0	Organic compounds	Lipids and lipid-like molecules	Prenol lipids	Sesquiterpenoids	Animals
pos_11247	Hexadecanal	HMDB0001551	629-80-1	Organic compounds	Lipids and lipid-like molecules	Fatty Acyls	Fatty aldehydes	Microbe,Animals,Plants
pos_1126	Guanine	HMDB0000132	73-40-5	Organic compounds	Organoheterocyclic compounds	Imidazopyrimidines	Purines and purine derivatives	Microbe,Animals
pos_11268	L-Arginine phosphate	HMDB0029438	1189-11-3	Organic compounds	Organic acids and derivatives	Carboxylic acids and derivatives	Amino acids, peptides, and analogues	Animals
pos_11296	Coniferyl aldehyde	HMDB0141782	20649-42-7	Organic compounds	Benzenoids	Phenols	Methoxyphenols	Microbe,Animals,Plants
pos_1131	IBMX	HMDB0245912	--	Organic compounds	Organoheterocyclic compounds	Imidazopyrimidines	Purines and purine derivatives	Animals
pos_11326	Hydrocinnamic acid	HMDB0000764	501-52-0	Organic compounds	Phenylpropanoids and polyketides	Phenylpropanoic acids	_	Animals,Plants
pos_11328	Perillic acid	HMDB0004586	7694-45-3	Organic compounds	Lipids and lipid-like molecules	Prenol lipids	Monoterpenoids	Animals
pos_11332	Chamazulene	HMDB0036470	529-05-5	Organic compounds	Lipids and lipid-like molecules	Prenol lipids	Sesquiterpenoids	Animals,Plants
pos_11335	(Z)-alpha-Bergamotenoic acid	HMDB0036392	124439-27-6	Organic compounds	Lipids and lipid-like molecules	Prenol lipids	Monoterpenoids	Animals
pos_11362	Sudan I	HMDB0258557	--	Organic compounds	Benzenoids	Naphthalenes	Naphthols and derivatives	Animals
pos_11376	Sorbic acid	HMDB0256823	--	Organic compounds	Lipids and lipid-like molecules	Fatty Acyls	Fatty acids and conjugates	Animals
pos_11378	3-(4-Methylphenyl)-2-propenal	HMDB0029640	1504-75-2	Organic compounds	Phenylpropanoids and polyketides	Cinnamaldehydes	_	Animals
pos_11379	2,3,6-Trimethylbenzaldehyde	HMDB0032014	34341-29-2	Organic compounds	Benzenoids	Benzene and substituted derivatives	Benzoyl derivatives	Animals
pos_1138	N-Acetylmuramate	HMDB0060493	--	Organic compounds	Organic oxygen compounds	Organooxygen compounds	Carbohydrates and carbohydrate conjugates	Animals
pos_11385	4-Acetyl-6-tert-butyl-1,1-dimethylindane	HMDB0031867	13171-00-1	Organic compounds	Benzenoids	Indanes	_	Animals
pos_11390	Corchorifatty acid D	HMDB0033243	--	Organic compounds	Lipids and lipid-like molecules	Fatty Acyls	Lineolic acids and derivatives	Animals
pos_11400	Tetrahydrofolate	HMDB0001846	135-16-0	Organic compounds	Organoheterocyclic compounds	Imidazopyrimidines	Purines and purine derivatives	Animals
pos_11421	15-keto-Prostaglandin E2	HMDB0003175	26441-05-4	Organic compounds	Lipids and lipid-like molecules	Fatty Acyls	Eicosanoids	Animals
pos_11426	Oxytetracycline	HMDB0014733	79-57-2	Organic compounds	Phenylpropanoids and polyketides	Tetracyclines	_	Animals
pos_1143	Dihydroferulic acid 4-sulfate	HMDB0041724	86321-33-7	Organic compounds	Organic acids and derivatives	Organic sulfuric acids and derivatives	Arylsulfates	Animals
pos_11467	Bisnorbiotin	HMDB0004821	16968-98-2	Organic compounds	Organic acids and derivatives	Carboxylic acids and derivatives	Amino acids, peptides, and analogues	Animals
pos_11488	Zingerone	HMDB0032590	122-48-5	Organic compounds	Benzenoids	Phenols	Methoxyphenols	Microbe,Animals,Plants
pos_11490	(S)-Bilobanone	HMDB0036110	17015-33-7	Organic compounds	Organic oxygen compounds	Organooxygen compounds	Carbonyl compounds	Animals
pos_11501	Paromomycin	HMDB0015490	1263-89-4	Organic compounds	Organic oxygen compounds	Organooxygen compounds	Carbohydrates and carbohydrate conjugates	Animals
pos_11526	Jasmonic acid	HMDB0032797	59366-47-1	Organic compounds	Lipids and lipid-like molecules	Fatty Acyls	Lineolic acids and derivatives	Animals
pos_11527	2'-Deoxyuridine	HMDB0000012	951-78-0	Organic compounds	Nucleosides, nucleotides, and analogues	Pyrimidine nucleosides	Pyrimidine 2'-deoxyribonucleosides	Animals
pos_11539	Methyl trans-p-methoxycinnamate	HMDB0030752	3901-07-03	Organic compounds	Phenylpropanoids and polyketides	Cinnamic acids and derivatives	Cinnamic acid esters	Microbe,Animals,Plants
pos_11541	N-((R)-Pantothenoyl)-L-cysteine	HMDB0006834	--	Organic compounds	Organic acids and derivatives	Peptidomimetics	Hybrid peptides	Animals
pos_11544	trans-delta-Viniferin 3''-glucoside	HMDB0036366	328090-92-2	Organic compounds	Phenylpropanoids and polyketides	2-arylbenzofuran flavonoids	_	Animals
pos_11572	Paclitaxel	HMDB0015360	33069-62-4	Organic compounds	Benzenoids	Benzene and substituted derivatives	Diphenylmethanes	Animals
pos_11574	exo-2-Methyl-3-methylenebicyclo[2.2.1]heptan-2-ol	HMDB0036092	59300-40-2	Organic compounds	Lipids and lipid-like molecules	Prenol lipids	Monoterpenoids	Animals
pos_11575	3-(4-Isopropylphenyl)propanal	HMDB0036171	7775-00-0	Organic compounds	Lipids and lipid-like molecules	Prenol lipids	Monoterpenoids	Animals
pos_11576	Ethyl octynecarboxylate	HMDB0036215	10031-92-2	Organic compounds	Lipids and lipid-like molecules	Fatty Acyls	Fatty acid esters	Animals
pos_11582	Eremopetasidione	HMDB0040778	163135-94-2	Organic compounds	Lipids and lipid-like molecules	Prenol lipids	Sesquiterpenoids	Animals
pos_11583	Isoavocadienofuran	HMDB0030927	34227-09-3	Organic compounds	Organoheterocyclic compounds	Heteroaromatic compounds	_	Animals,Plants
pos_11596	Hydrocortisone	HMDB0000063	50-23-7	Organic compounds	Lipids and lipid-like molecules	Steroids and steroid derivatives	Hydroxysteroids	Animals
pos_11616	4-Ethylphenol	HMDB0029306	123-07-9	Organic compounds	Benzenoids	Phenols	1-hydroxy-2-unsubstituted benzenoids	Microbe,Animals,Plants
pos_11618	Isohumbertiol	HMDB0040686	--	Organic compounds	Lipids and lipid-like molecules	Prenol lipids	Sesquiterpenoids	Animals
pos_11619	13-Nor-6-eremophilene-8,11-dione	HMDB0037606	348119-85-7	Organic compounds	Lipids and lipid-like molecules	Prenol lipids	Sesquiterpenoids	Animals
pos_11627	Cyclohexaneacetic acid	HMDB0031403	5292-21-7	Organic compounds	Organic acids and derivatives	Carboxylic acids and derivatives	Carboxylic acids	Animals
pos_11631	2-(4-Methylphenyl)propanal	HMDB0033382	99-72-9	Organic compounds	Lipids and lipid-like molecules	Prenol lipids	Monoterpenoids	Animals
pos_11633	3-Methyl-2-phenylbutanal	HMDB0033562	2439-44-3	Organic compounds	Benzenoids	Benzene and substituted derivatives	Phenylacetaldehydes	Animals
pos_11641	Adipate semialdehyde	HMDB0012882	928-81-4	Organic compounds	Lipids and lipid-like molecules	Fatty Acyls	Fatty acids and conjugates	Animals
pos_11651	Lysyl-Lysine	HMDB0304785	--	Organic compounds	Organic acids and derivatives	Carboxylic acids and derivatives	Amino acids, peptides, and analogues	Animals
pos_11671	5-Methyl-2-phenyl-2-hexenal	HMDB0031855	21834-92-4	Organic compounds	Benzenoids	Benzene and substituted derivatives	Phenylacetaldehydes	Animals
pos_11673	2-(2-Methylpropoxy)naphthalene	HMDB0035076	2173-57-1	Organic compounds	Benzenoids	Naphthalenes	_	Animals
pos_11700	Methyl 3-(2,3-dihydroxy-3-methylbutyl)-4-hydroxybenzoate	HMDB0032796	117176-70-2	Organic compounds	Benzenoids	Benzene and substituted derivatives	Benzoic acids and derivatives	Animals,Plants
pos_11765	1,2-dihydrostilbene	HMDB0244093	103-29-7	Organic compounds	Phenylpropanoids and polyketides	Stilbenes	_	Animals
pos_11780	Panaxadiol	HMDB0038243	112791-34-1	Organic compounds	Lipids and lipid-like molecules	Prenol lipids	Triterpenoids	Animals
pos_11783	1-Methyl-1,3-cyclohexadiene	HMDB0031532	1489-56-1	Organic compounds	Hydrocarbons	Unsaturated hydrocarbons	Branched unsaturated hydrocarbons	Animals
pos_11792	(±)-2-Methyl-3-(4-methylphenyl)propanal	HMDB0031856	--	Organic compounds	Benzenoids	Benzene and substituted derivatives	Phenylpropanes	Animals
pos_11793	3-Methyl-1-phenyl-3-pentanol	HMDB0031731	10415-87-9	Organic compounds	Benzenoids	Benzene and substituted derivatives	_	Animals
pos_11819	alpha-Zearalanol	HMDB0032702	26538-44-3	Organic compounds	Phenylpropanoids and polyketides	Macrolides and analogues	_	Animals
pos_1183	4-Hydroxyphenylacetaldehyde	HMDB0003767	7339-87-9	Organic compounds	Benzenoids	Benzene and substituted derivatives	Phenylacetaldehydes	Animals
pos_11830	Minoxidil	HMDB0014494	38304-91-5	Organic compounds	Organic nitrogen compounds	Organonitrogen compounds	Amines	Animals
pos_11842	Prostaglandin J2	HMDB0247117	--	Organic compounds	Lipids and lipid-like molecules	Fatty Acyls	Eicosanoids	Animals
pos_11848	1-Methyl-2-propylbenzene	HMDB0032627	1074-17-5	Organic compounds	Benzenoids	Benzene and substituted derivatives	Phenylpropanes	Animals
pos_1185	3-Methyladenine	HMDB0011600	5142-23-4	Organic compounds	Organoheterocyclic compounds	Imidazopyrimidines	Purines and purine derivatives	Microbe,Animals
pos_11851	Thymol methyl ether	HMDB0035989	1076-56-8	Organic compounds	Lipids and lipid-like molecules	Prenol lipids	Monoterpenoids	Animals,Plants
pos_11853	(S)-11,12,13-Trinor-7-calamenone	HMDB0040823	155748-76-8	Organic compounds	Benzenoids	Tetralins	_	Animals
pos_11854	Ethyl (2E,4E,7Z)-Decatrienoate	HMDB0035375	28290-88-2	Organic compounds	Lipids and lipid-like molecules	Fatty Acyls	Fatty acid esters	Animals
pos_1186	4-Coumaryl alcohol	HMDB0003654	20649-40-5	Organic compounds	Phenylpropanoids and polyketides	Cinnamyl alcohols	_	Animals,Plants
pos_1189	Clavulanic acid	HMDB0014904	58001-44-8	Organic compounds	Organic acids and derivatives	Carboxylic acids and derivatives	Amino acids, peptides, and analogues	Animals
pos_11894	[8]-Paradyl acetate	HMDB0040641	36700-49-9	Organic compounds	Benzenoids	Phenol esters	_	Animals
pos_11908	Neouralenol	HMDB0039731	139163-16-9	Organic compounds	Phenylpropanoids and polyketides	Flavonoids	Flavones	Animals,Plants
pos_11915	6-Paradol	HMDB0030801	27113-22-0	Organic compounds	Benzenoids	Phenols	Methoxyphenols	Animals,Plants
pos_11920	(S)-Equol	HMDB0002209	531-95-3	Organic compounds	Phenylpropanoids and polyketides	Isoflavonoids	Isoflavans	Animals
pos_11930	6-Aminohexanoate	HMDB0001901	60-32-2	Organic compounds	Lipids and lipid-like molecules	Fatty Acyls	Fatty acids and conjugates	Animals
pos_11931	Terpinen-4-ol	HMDB0035833	562-74-3	Organic compounds	Lipids and lipid-like molecules	Prenol lipids	Monoterpenoids	Microbe,Animals
pos_11932	Norecasantalic acid	HMDB0036817	59300-52-6	Organic compounds	Lipids and lipid-like molecules	Prenol lipids	Monoterpenoids	Animals
pos_11946	m-Xylene	HMDB0059810	108-38-3	Organic compounds	Benzenoids	Benzene and substituted derivatives	Xylenes	Animals,Plants
pos_11949	L-Metanephrine	HMDB0062493	--	Organic compounds	Benzenoids	Phenols	Methoxyphenols	Animals
pos_11962	Anapear	HMDB0040285	189440-77-5	Organic compounds	Lipids and lipid-like molecules	Fatty Acyls	Fatty acid esters	Animals
pos_11968	(9Z,12Z,14E)-16-Hydroxy-9,12,14-octadecatrienoic acid	HMDB0034586	81325-65-7	Organic compounds	Lipids and lipid-like molecules	Fatty Acyls	Lineolic acids and derivatives	Animals
pos_11972	Thromboxane A2	HMDB0001452	57576-52-0	Organic compounds	Lipids and lipid-like molecules	Fatty Acyls	Eicosanoids	Animals
pos_11973	Xanthoangelol C	HMDB0301911	--	Organic compounds	Phenylpropanoids and polyketides	Linear 1,3-diarylpropanoids	Chalcones and dihydrochalcones	Animals,Plants
pos_11984	16b-Hydroxyestradiol	HMDB0000347	547-81-9	Organic compounds	Lipids and lipid-like molecules	Steroids and steroid derivatives	Estrane steroids	Animals
pos_11995	Nateglinide	HMDB0014869	105816-04-4	Organic compounds	Organic acids and derivatives	Carboxylic acids and derivatives	Amino acids, peptides, and analogues	Animals
pos_12007	3-ketosphinganine	HMDB0001480	16105-69-4	Organic compounds	Organic oxygen compounds	Organooxygen compounds	Carbonyl compounds	Microbe,Animals
pos_12019	Norbicycloekasantalal	HMDB0036719	37720-84-6	Organic compounds	Lipids and lipid-like molecules	Prenol lipids	Monoterpenoids	Animals
pos_12031	Ardisiacrispin A	HMDB0248569	--	Organic compounds	Lipids and lipid-like molecules	Prenol lipids	Triterpenoids	Animals
pos_12047	Gingerglycolipid A	HMDB0041093	145937-22-0	Organic compounds	Lipids and lipid-like molecules	Glycerolipids	Glycosylglycerols	Animals
pos_12060	Aplotaxene	HMDB0302293	--	Organic compounds	Hydrocarbons	Unsaturated hydrocarbons	Olefins	Animals
pos_12062	Rumenic acid	HMDB0247620	--	Organic compounds	Lipids and lipid-like molecules	Fatty Acyls	Lineolic acids and derivatives	Animals
pos_12063	Geranyl phenylacetate	HMDB0038257	102-22-7	Organic compounds	Lipids and lipid-like molecules	Fatty Acyls	Fatty alcohol esters	Animals
pos_12066	Dehydroepiandrosterone	HMDB0005962	2283-82-1	Organic compounds	Lipids and lipid-like molecules	Steroids and steroid derivatives	Androstane steroids	Animals
pos_12072	Dehydroandrographolide succinate	HMDB0250944	--	Organic compounds	Lipids and lipid-like molecules	Prenol lipids	Terpene lactones	Animals
pos_12076	Androsterone sulfate	HMDB0002759	2479-86-9	Organic compounds	Lipids and lipid-like molecules	Steroids and steroid derivatives	Sulfated steroids	Animals
pos_12079	o-Xylene	HMDB0059851	95-47-6	Organic compounds	Benzenoids	Benzene and substituted derivatives	Xylenes	Animals,Plants
pos_12084	Cinnamyl alcohol	HMDB0029697	104-54-1	Organic compounds	Phenylpropanoids and polyketides	Cinnamyl alcohols	_	Animals
pos_12091	S-(+)-Marmesin	HMDB0030786	13849-08-6	Organic compounds	Phenylpropanoids and polyketides	Coumarins and derivatives	Furanocoumarins	Animals
pos_12092	8-Deoxy-11,13-dihydroxygrosheimin	HMDB0041144	83551-03-5	Organic compounds	Lipids and lipid-like molecules	Prenol lipids	Terpene lactones	Animals,Plants
pos_12150	Lucidenic acid K	HMDB0035890	--	Organic compounds	Lipids and lipid-like molecules	Prenol lipids	Triterpenoids	Animals
pos_12161	2-Butylfuran	HMDB0040272	4466-24-4	Organic compounds	Organoheterocyclic compounds	Heteroaromatic compounds	_	Animals
pos_12167	Tyrosyl-Lysine	HMDB0029110	--	Organic compounds	Organic acids and derivatives	Carboxylic acids and derivatives	Amino acids, peptides, and analogues	Animals
pos_1217	Levetiracetam	HMDB0015333	102767-28-2	Organic compounds	Organic acids and derivatives	Carboxylic acids and derivatives	Amino acids, peptides, and analogues	Animals
pos_12175	12-Oxo-2,3-dinor-10,15-phytodienoic acid	HMDB0032090	197247-23-7	Organic compounds	Lipids and lipid-like molecules	Fatty Acyls	Eicosanoids	Animals
pos_12183	Glycyl-Lysine	HMDB0028846	--	Organic compounds	Organic acids and derivatives	Carboxylic acids and derivatives	Amino acids, peptides, and analogues	Animals
pos_12191	9-OxoODE	HMDB0004669	--	Organic compounds	Lipids and lipid-like molecules	Fatty Acyls	Lineolic acids and derivatives	Animals
pos_12194	RU-0211	HMDB0015180	136790-76-6	Organic compounds	Lipids and lipid-like molecules	Fatty Acyls	Eicosanoids	Animals
pos_12207	Sebacic acid	HMDB0000792	111-20-6	Organic compounds	Lipids and lipid-like molecules	Fatty Acyls	Fatty acids and conjugates	Animals,Plants
pos_12219	(2-Methoxyethyl)benzene	HMDB0032621	3558-60-9	Organic compounds	Benzenoids	Benzene and substituted derivatives	_	Animals
pos_12222	C16 Sphingosine	HMDB0242181	--	Organic compounds	Organic nitrogen compounds	Organonitrogen compounds	Amines	Animals
pos_12234	Safranal	HMDB0036061	116-26-7	Organic compounds	Organic oxygen compounds	Organic oxides	_	Animals,Plants
pos_12235	(S)-4-(4-Methylphenyl)-2-pentanone	HMDB0034177	69657-27-8	Organic compounds	Lipids and lipid-like molecules	Prenol lipids	Monoterpenoids	Animals
pos_12237	Heptadecatrienal	HMDB0041333	56797-44-5	Organic compounds	Lipids and lipid-like molecules	Fatty Acyls	Fatty aldehydes	Animals
pos_12240	Prostaglandin E1	HMDB0001442	745-65-3	Organic compounds	Lipids and lipid-like molecules	Fatty Acyls	Eicosanoids	Animals
pos_12241	Cyclohexanecarboxylic acid	HMDB0031342	98-89-5	Organic compounds	Organic acids and derivatives	Carboxylic acids and derivatives	Carboxylic acids	Animals,Microbe
pos_12242	2-Methyl-1,3-cyclohexadiene	HMDB0032395	1489-57-2	Organic compounds	Hydrocarbons	Unsaturated hydrocarbons	Branched unsaturated hydrocarbons	Animals
pos_12244	(6Z,9Z,12Z,15Z,18Z,21Z)-Tetracosahexaenoyl-CoA	HMDB0006243	--	Organic compounds	Lipids and lipid-like molecules	Fatty Acyls	Fatty acyl thioesters	Animals
pos_12256	Linoleoyl-CoA	HMDB0062491	--	Organic compounds	Lipids and lipid-like molecules	Fatty Acyls	Fatty acyl thioesters	Animals
pos_12283	1,3,5,11-Bisabolatetraen-10-one	HMDB0036108	76760-39-9	Organic compounds	Lipids and lipid-like molecules	Prenol lipids	Sesquiterpenoids	Animals
pos_12284	Crithmumdiol	HMDB0033957	--	Organic compounds	Lipids and lipid-like molecules	Fatty Acyls	Fatty alcohols	Animals
pos_12294	(6S)-dehydrovomifoliol	HMDB0302822	--	Organic compounds	Lipids and lipid-like molecules	Prenol lipids	Sesquiterpenoids	Animals
pos_12299	LysoPE(18:3(6Z,9Z,12Z)/0:0)	HMDB0011508	--	Organic compounds	Lipids and lipid-like molecules	Glycerophospholipids	Glycerophosphoethanolamines	Animals
pos_12311	Chavicol	HMDB0034107	501-92-8	Organic compounds	Benzenoids	Phenols	1-hydroxy-2-unsubstituted benzenoids	Animals,Plants
pos_12314	7,8-Dihydrobiopterin	HMDB0247294	--	Organic compounds	Organoheterocyclic compounds	Pteridines and derivatives	Pterins and derivatives	Microbe,Animals
pos_12328	Cyclocalopin F	HMDB0039825	--	Organic compounds	Organoheterocyclic compounds	Furopyrans	_	Animals
pos_12344	trans-2-Octenal	HMDB0302984	2548-87-0	Organic compounds	Organic oxygen compounds	Organooxygen compounds	Carbonyl compounds	Animals,Plants,Microbe
pos_12347	Myristoleic acid	HMDB0062248	--	Organic compounds	Lipids and lipid-like molecules	Fatty Acyls	Fatty acids and conjugates	Animals,Plants
pos_12353	3-Deoxyestrone	HMDB0245855	--	Organic compounds	Lipids and lipid-like molecules	Steroids and steroid derivatives	Estrane steroids	Animals
pos_12367	(-)-Carvone	HMDB0035824	22327-39-5	Organic compounds	Lipids and lipid-like molecules	Prenol lipids	Monoterpenoids	Microbe,Animals
pos_12390	Spisulosine	HMDB0258433	--	Organic compounds	Organic nitrogen compounds	Organonitrogen compounds	Amines	Animals
pos_12396	Isoleucyl-Glutamine	HMDB0028905	--	Organic compounds	Organic acids and derivatives	Carboxylic acids and derivatives	Amino acids, peptides, and analogues	Animals
pos_12420	L-Rhamnose	HMDB0000849	3615-41-6	Organic compounds	Organic oxygen compounds	Organooxygen compounds	Carbohydrates and carbohydrate conjugates	Animals
pos_12426	Corticrocin	HMDB0034384	505-53-3	Organic compounds	Lipids and lipid-like molecules	Fatty Acyls	Fatty acids and conjugates	Animals
pos_12462	Dibutyl sulfide	HMDB0031660	544-40-1	Organic compounds	Organosulfur compounds	Thioethers	Dialkylthioethers	Animals
pos_12464	Sedanolide	HMDB0302242	--	Organic compounds	Organoheterocyclic compounds	Isobenzofurans	_	Animals
pos_12465	4-(4-Methylphenyl)-2-butanone	HMDB0036183	7774-79-0	Organic compounds	Benzenoids	Benzene and substituted derivatives	Toluenes	Animals
pos_12466	Megastigmatrienone	HMDB0059906	--	Organic compounds	Organic oxygen compounds	Organooxygen compounds	Carbonyl compounds	Animals
pos_12486	22alpha-Hydroxy-campest-4-en-3-one	HMDB0012113	208586-81-6	Organic compounds	Lipids and lipid-like molecules	Steroids and steroid derivatives	Bile acids, alcohols and derivatives	Animals
pos_12502	Perillyl aldehyde	HMDB0003647	2111-75-3	Organic compounds	Lipids and lipid-like molecules	Prenol lipids	Monoterpenoids	Animals
pos_12505	Hepoxilin A3	HMDB0004688	85589-24-8	Organic compounds	Lipids and lipid-like molecules	Fatty Acyls	Eicosanoids	Animals
pos_1251	2,5-Furandicarboxylic acid	HMDB0004812	3238-40-2	Organic compounds	Organoheterocyclic compounds	Furans	Furoic acid and derivatives	Animals
pos_12532	Decylubiquinone	HMDB0250928	--	Organic compounds	Lipids and lipid-like molecules	Prenol lipids	Quinone and hydroquinone lipids	Animals
pos_12544	3-Phenylpropanoic acid	HMDB0000764	501-52-0	Organic compounds	Phenylpropanoids and polyketides	Phenylpropanoic acids	_	Animals,Plants
pos_12545	1-Aminocyclopropane-1-carboxylate	HMDB0036458	22059-21-8	Organic compounds	Organic acids and derivatives	Carboxylic acids and derivatives	Amino acids, peptides, and analogues	Animals,Plants
pos_12550	4-Ethylbenzaldehyde	HMDB0032024	4748-78-1	Organic compounds	Benzenoids	Benzene and substituted derivatives	Benzoyl derivatives	Animals
pos_1257	(R)-Mevalonate	HMDB0000227	17817-88-8	Organic compounds	Lipids and lipid-like molecules	Fatty Acyls	Fatty acids and conjugates	Microbe,Animals
pos_12595	Eicosanoyl-EA	HMDB0248559	--	Organic compounds	Organic nitrogen compounds	Organonitrogen compounds	Amines	Animals
pos_1261	1-(5-Phospho-D-ribosyl)-5-amino-4-imidazolecarboxylate	HMDB0006273	6001-14-5	Organic compounds	Organic oxygen compounds	Organooxygen compounds	Carbohydrates and carbohydrate conjugates	Microbe,Animals
pos_12620	[6]-Gingerol	HMDB0005783	58253-27-3	Organic compounds	Benzenoids	Phenols	Methoxyphenols	Animals
pos_12644	2-Ethyltoluene	HMDB0059819	611-14-3	Organic compounds	Benzenoids	Benzene and substituted derivatives	Toluenes	Microbe,Animals
pos_12647	1,2-Dihydro-1,1,6-trimethylnaphthalene	HMDB0040284	30364-38-6	Organic compounds	Benzenoids	Naphthalenes	_	Microbe,Animals,Plants
pos_12651	1,1-Dimethoxy-3,7-dimethyl-2,6-octadiene	HMDB0040361	7549-37-3	Organic compounds	Lipids and lipid-like molecules	Prenol lipids	Monoterpenoids	Animals
pos_12655	9(10)-EpOME	HMDB0004701	--	Organic compounds	Lipids and lipid-like molecules	Fatty Acyls	Fatty acids and conjugates	Animals
pos_12658	Dimethylbenzimidazole	HMDB0003701	582-60-5	Organic compounds	Organoheterocyclic compounds	Benzimidazoles	_	Animals
pos_1266	2-C-Methyl-D-erythritol 4-phosphate	HMDB0304061	--	Organic compounds	Organic acids and derivatives	Organic phosphoric acids and derivatives	Phosphate esters	Animals
pos_12666	1-Linoleoylglycerophosphocholine	HMDB0010386	22252-07-9	Organic compounds	Lipids and lipid-like molecules	Glycerophospholipids	Glycerophosphocholines	Animals
pos_12673	Ethylbenzene	HMDB0059905	100-41-4	Organic compounds	Benzenoids	Benzene and substituted derivatives	_	Animals,Plants
pos_12675	L-2,4-Diaminobutanoate	HMDB0006284	1758-80-1	Organic compounds	Organic acids and derivatives	Carboxylic acids and derivatives	Amino acids, peptides, and analogues	Animals
pos_12677	3-Phenylpropanal	HMDB0033716	104-53-0	Organic compounds	Benzenoids	Benzene and substituted derivatives	_	Animals
pos_12702	Icosanoic acid	HMDB0002212	506-30-9	Organic compounds	Lipids and lipid-like molecules	Fatty Acyls	Fatty acids and conjugates	Animals,Plants
pos_12704	Resolvin D5	HMDB0004038	--	Organic compounds	Lipids and lipid-like molecules	Fatty Acyls	Fatty acids and conjugates	Animals
pos_12712	Methyleugenol	HMDB0031864	93-15-2	Organic compounds	Benzenoids	Benzene and substituted derivatives	Methoxybenzenes	Animals,Plants
pos_12721	Geosmin	HMDB0036461	19700-21-1	Organic compounds	Organic oxygen compounds	Organooxygen compounds	Alcohols and polyols	Animals
pos_12728	Demecolcine	HMDB0250401	477-30-5	Organic compounds	Hydrocarbon derivatives	Tropones	_	Animals
pos_12730	4-Vinylcyclohexene	HMDB0246592	100-40-3	Organic compounds	Hydrocarbons	Unsaturated hydrocarbons	Olefins	Animals
pos_12738	Cadalene	HMDB0059698	--	Organic compounds	Lipids and lipid-like molecules	Prenol lipids	Sesquiterpenoids	Animals,Plants
pos_12747	all-trans-4-Hydroxyretinoic acid	HMDB0006254	66592-72-1	Organic compounds	Lipids and lipid-like molecules	Prenol lipids	Retinoids	Animals
pos_12750	Bulleyaconitine A	HMDB0249438	--	Organic compounds	Lipids and lipid-like molecules	Prenol lipids	Diterpenoids	Animals
pos_12754	Vinaginsenoside R4	HMDB0040843	--	Organic compounds	Lipids and lipid-like molecules	Prenol lipids	Triterpenoids	Animals
pos_12755	alpha-Amylcinnamaldehyde	HMDB0031313	122-40-7	Organic compounds	Phenylpropanoids and polyketides	Cinnamaldehydes	_	Animals
pos_12757	14-Deoxy-11,12-didehydroandrographolide	HMDB0244578	--	Organic compounds	Lipids and lipid-like molecules	Prenol lipids	Terpene lactones	Animals
pos_12764	Erythroxanthin	HMDB03162	--	--	--	--	--	--
pos_12772	7-Ethyl-3,6-dihydro-1,4-dimethylazulene	HMDB0036471	18454-88-1	Organic compounds	Hydrocarbons	Unsaturated hydrocarbons	Branched unsaturated hydrocarbons	Animals
pos_12779	MG(18:3(6Z,9Z,12Z)/0:0/0:0)	HMDB0011569	--	Organic compounds	Lipids and lipid-like molecules	Fatty Acyls	Lineolic acids and derivatives	Animals
pos_12797	3-(4-Hydroxyphenyl)-1-propanol	HMDB0032599	10210-17-0	Organic compounds	Benzenoids	Phenols	1-hydroxy-2-unsubstituted benzenoids	Animals,Plants
pos_12799	Furegrelate	HMDB0252539	--	Organic compounds	Organoheterocyclic compounds	Benzofurans	_	Animals
pos_12803	Glucosyl (2E,6E,10x)-10,11-dihydroxy-2,6-farnesadienoate	HMDB0037823	204927-92-4	Organic compounds	Lipids and lipid-like molecules	Prenol lipids	Terpene glycosides	Animals
pos_12818	17alpha-Hydroxyprogesterone	HMDB0000374	68-96-2	Organic compounds	Lipids and lipid-like molecules	Steroids and steroid derivatives	Pregnane steroids	Animals
pos_12829	1-Heptadecene-4,6-diyne-3,9-diol	HMDB0038782	77084-19-6	Organic compounds	Lipids and lipid-like molecules	Fatty Acyls	Fatty alcohols	Animals
pos_1283	L-Tyrosine	HMDB0000158	60-18-4	Organic compounds	Organic acids and derivatives	Carboxylic acids and derivatives	Amino acids, peptides, and analogues	Microbe,Animals
pos_12848	[10]-Dehydrogingerdione	HMDB0302130	--	Organic compounds	Phenylpropanoids and polyketides	Cinnamic acids and derivatives	Hydroxycinnamic acids and derivatives	Animals,Plants
pos_12849	Taurodeoxycholic acid	HMDB0000896	516-50-7	Organic compounds	Lipids and lipid-like molecules	Steroids and steroid derivatives	Bile acids, alcohols and derivatives	Animals
pos_12854	2,6-Dimethylphenol	HMDB0032150	576-26-1	Organic compounds	Benzenoids	Phenols	Cresols	Animals,Plants
pos_12870	Dihomo-gamma-linolenate	HMDB0002925	1783-84-2	Organic compounds	Lipids and lipid-like molecules	Fatty Acyls	Fatty acids and conjugates	Animals
pos_12874	(-)-Solavetivone	HMDB0035657	54878-25-0	Organic compounds	Lipids and lipid-like molecules	Prenol lipids	Sesquiterpenoids	Animals
pos_12877	Cortisol	HMDB0000063	50-23-7	Organic compounds	Lipids and lipid-like molecules	Steroids and steroid derivatives	Hydroxysteroids	Animals
pos_12887	MG(0:0/18:3(9Z,12Z,15Z)/0:0)	HMDB0011540	--	Organic compounds	Lipids and lipid-like molecules	Fatty Acyls	Lineolic acids and derivatives	Animals
pos_12890	Lovastatin acid	HMDB0254177	--	Organic compounds	Organic acids and derivatives	Hydroxy acids and derivatives	Medium-chain hydroxy acids and derivatives	Animals
pos_12898	L-Menthol	HMDB0003352	2216-51-5	Organic compounds	Lipids and lipid-like molecules	Prenol lipids	Monoterpenoids	Animals
pos_12914	Epitestosterone	HMDB0000628	481-30-1	Organic compounds	Lipids and lipid-like molecules	Steroids and steroid derivatives	Androstane steroids	Animals
pos_12919	Sulcatone	HMDB0035915	110-93-0	Organic compounds	Organic oxygen compounds	Organooxygen compounds	Carbonyl compounds	Microbe,Animals,Plants
pos_12921	Hinokitiol	HMDB0035213	499-44-5	Organic compounds	Hydrocarbon derivatives	Tropones	Tropolones	Animals,Plants
pos_12924	1,3-Diisopropylbenzene	HMDB0013806	99-62-7	Organic compounds	Benzenoids	Benzene and substituted derivatives	Cumenes	Animals
pos_12944	Santalyl acetate	HMDB0032501	1323-00-8	Organic compounds	Lipids and lipid-like molecules	Prenol lipids	Sesquiterpenoids	Animals
pos_12946	5-Methoxy-7-(4-hydroxyphenyl)-1-phenyl-3-heptanone	HMDB0033294	100667-53-6	Organic compounds	Phenylpropanoids and polyketides	Diarylheptanoids	Linear diarylheptanoids	Animals,Plants
pos_12995	Artemisiatriene	HMDB0041574	18383-70-5	Organic compounds	Hydrocarbons	Unsaturated hydrocarbons	Branched unsaturated hydrocarbons	Animals,Plants
pos_12996	exo-5,6-Dimethylbicyclo[2.2.1]hept-5-en-2-ol	HMDB0036091	--	Organic compounds	Organic oxygen compounds	Organooxygen compounds	Alcohols and polyols	Animals
pos_12997	(R)-p-Mentha-1,8-dien-10-ol	HMDB0037017	3269-90-7	Organic compounds	Lipids and lipid-like molecules	Prenol lipids	Monoterpenoids	Animals
pos_13001	Isopalmitic acid	HMDB0031068	4669-02-07	Organic compounds	Lipids and lipid-like molecules	Fatty Acyls	Fatty acids and conjugates	Animals,Plants
pos_13016	(S)-Oleuropeic acid	HMDB0036998	5027-76-9	Organic compounds	Lipids and lipid-like molecules	Prenol lipids	Monoterpenoids	Animals
pos_13027	LysoPE(0:0/16:0)	HMDB0011473	--	Organic compounds	Lipids and lipid-like molecules	Glycerophospholipids	Glycerophosphoethanolamines	Animals
pos_13038	15(S)-HPETE	HMDB0004244	70981-96-3	Organic compounds	Lipids and lipid-like molecules	Fatty Acyls	Eicosanoids	Animals
pos_13045	MG(18:1(9Z)/0:0/0:0)[rac]	HMDB0094684	111-03-5	--	--	--	--	--
pos_13047	Taurochenodeoxycholate	HMDB0242411	--	Organic compounds	Lipids and lipid-like molecules	Steroids and steroid derivatives	Bile acids, alcohols and derivatives	Animals
pos_13063	Campestanol	HMDB0000534	474-60-2	Organic compounds	Lipids and lipid-like molecules	Steroids and steroid derivatives	Ergostane steroids	Animals
pos_13077	(E)-4,8-Dimethyl-1,3,7-nonatriene	HMDB0035792	19945-61-0	Organic compounds	Lipids and lipid-like molecules	Prenol lipids	Monoterpenoids	Microbe,Animals,Plants
pos_13078	Nerol	HMDB0035155	106-24-1	Organic compounds	Lipids and lipid-like molecules	Prenol lipids	Monoterpenoids	Microbe,Animals,Plants
pos_1308	DL-Propargylglycine	HMDB0251529	--	Organic compounds	Organic acids and derivatives	Carboxylic acids and derivatives	Amino acids, peptides, and analogues	Animals
pos_1309	Phenylacetonitrile	HMDB0034171	140-29-4	Organic compounds	Benzenoids	Benzene and substituted derivatives	Benzyl cyanides	Animals,Plants
pos_13096	3-Hexenal	HMDB0031497	4440-65-7	Organic compounds	Organic oxygen compounds	Organooxygen compounds	Carbonyl compounds	Animals
pos_13102	Diprenorphine	HMDB0251470	--	Organic compounds	Benzenoids	Phenanthrenes and derivatives	_	Animals
pos_13108	CMPF	HMDB0061112	86879-39-2	Organic compounds	Lipids and lipid-like molecules	Fatty Acyls	Fatty acids and conjugates	Animals
pos_13112	Methyl dihydrophaseate	HMDB0039376	--	Organic compounds	Lipids and lipid-like molecules	Prenol lipids	Sesquiterpenoids	Animals
pos_13114	Prostaglandin D1	HMDB0005102	17968-82-0	Organic compounds	Lipids and lipid-like molecules	Fatty Acyls	Eicosanoids	Animals
pos_13128	Isoetharine	HMDB0014366	530-08-5	Organic compounds	Benzenoids	Phenols	Benzenediols	Animals
pos_13135	Abscisic aldehyde	HMDB0303940	--	Organic compounds	Lipids and lipid-like molecules	Prenol lipids	Sesquiterpenoids	Animals
pos_13145	Simvastatin	HMDB0005007	79902-63-9	Organic compounds	Organoheterocyclic compounds	Lactones	Delta valerolactones	Animals
pos_13148	1-Oleoyl-sn-glycero-3-phosphocholine	HMDB0002815	19420-56-5	Organic compounds	Lipids and lipid-like molecules	Glycerophospholipids	Glycerophosphocholines	Microbe,Animals
pos_13163	7-Hydroxyenterolactone	HMDB0041703	--	Organic compounds	Lignans, neolignans and related compounds	Furanoid lignans	Tetrahydrofuran lignans	Animals
pos_13164	11,12-DHET	HMDB0002314	192461-95-3	Organic compounds	Lipids and lipid-like molecules	Fatty Acyls	Eicosanoids	Animals
pos_13168	Sphinganine 1-phosphate	HMDB0242462	--	Organic compounds	Lipids and lipid-like molecules	Sphingolipids	Phosphosphingolipids	Animals
pos_13169	10,16-Dihydroxyhexadecanoic acid	HMDB0037798	69232-67-3	Organic compounds	Lipids and lipid-like molecules	Fatty Acyls	Fatty acids and conjugates	Animals
pos_13182	6,10,14-Trimethyl-5,9,13-pentadecatrien-2-one	HMDB0034495	762-29-8	Organic compounds	Lipids and lipid-like molecules	Prenol lipids	Diterpenoids	Animals
pos_13197	(E)-10-Oxo-8-decenoic acid	HMDB0040883	69152-89-2	Organic compounds	Lipids and lipid-like molecules	Fatty Acyls	Fatty acids and conjugates	Animals,Microbe
pos_13198	Ginsenoyne J	HMDB0040373	141947-41-3	Organic compounds	Lipids and lipid-like molecules	Fatty Acyls	Fatty alcohols	Animals
pos_13199	1-Phenyl-1,3-dodecanedione	HMDB0035579	--	Organic compounds	Organic oxygen compounds	Organooxygen compounds	Carbonyl compounds	Animals
pos_13200	3-Methyl-5-pentyl-2-furanundecanoic acid	HMDB0031005	57818-37-8	Organic compounds	Lipids and lipid-like molecules	Fatty Acyls	Fatty acids and conjugates	Animals
pos_13210	(S)-Limonene	HMDB0004321	5989-54-8	Organic compounds	Lipids and lipid-like molecules	Prenol lipids	Monoterpenoids	Animals
pos_13211	Damascenone	HMDB0013804	23696-85-7	Organic compounds	Organic oxygen compounds	Organooxygen compounds	Carbonyl compounds	Microbe,Animals,Plants
pos_13215	Retinol	HMDB0006216	22737-96-8	Organic compounds	Lipids and lipid-like molecules	Prenol lipids	Retinoids	Animals
pos_13228	Dihydrojasmone	HMDB0031565	1128-08-1	Organic compounds	Organic oxygen compounds	Organooxygen compounds	Carbonyl compounds	Animals,Plants
pos_13229	(1R,2R,4R)-Dihydrocarveol	HMDB0035825	20549-47-7	Organic compounds	Lipids and lipid-like molecules	Prenol lipids	Monoterpenoids	Animals
pos_13230	Tricycloekasantal	HMDB0031194	16933-18-9	Organic compounds	Lipids and lipid-like molecules	Prenol lipids	Monoterpenoids	Animals
pos_13232	9(S)-HOTrE	HMDB0247705	--	Organic compounds	Lipids and lipid-like molecules	Fatty Acyls	Lineolic acids and derivatives	Animals
pos_13237	Vitamin D3 glucosiduronate	HMDB0259846	--	Organic compounds	Lipids and lipid-like molecules	Steroids and steroid derivatives	Vitamin D and derivatives	Animals
pos_1324	Ketanserin	HMDB0253783	74050-98-9	Organic compounds	Organic oxygen compounds	Organooxygen compounds	Carbonyl compounds	Animals
pos_13241	PA(18:3(6Z,9Z,12Z)/0:0)	HMDB0062316	--	Organic compounds	Lipids and lipid-like molecules	Glycerophospholipids	Glycerophosphates	Animals
pos_13260	Ciprostene	HMDB0250270	--	Organic compounds	Lipids and lipid-like molecules	Fatty Acyls	Eicosanoids	Animals
pos_13273	11-Dehydro-thromboxane B2	HMDB0004242	67910-12-7	Organic compounds	Lipids and lipid-like molecules	Fatty Acyls	Eicosanoids	Animals
pos_13314	15H-11,12-EETA	HMDB0005050	877878-78-9	Organic compounds	Organic acids and derivatives	Hydroxy acids and derivatives	Medium-chain hydroxy acids and derivatives	Animals
pos_13360	(3S,5R,6S)-5,6-epoxy-3-hydroxy-5,6-dihydro-12'-apo-beta-caroten-12'-al	HMDB0303974	--	Organic compounds	Lipids and lipid-like molecules	Prenol lipids	Diterpenoids	Animals
pos_13368	Annosquamosin B	HMDB0031379	177742-56-2	Organic compounds	Lipids and lipid-like molecules	Prenol lipids	Diterpenoids	Animals
pos_13380	2-O-Protocatechuoylalphitolic acid	HMDB0029779	182682-95-7	Organic compounds	Lipids and lipid-like molecules	Prenol lipids	Triterpenoids	Animals
pos_1339	Resolvin D2	HMDB0002294	82864-77-5	Organic compounds	Lipids and lipid-like molecules	Fatty Acyls	Fatty acids and conjugates	Animals
pos_13401	Adrenic acid	HMDB0002226	28874-58-0	Organic compounds	Lipids and lipid-like molecules	Fatty Acyls	Fatty acids and conjugates	Animals
pos_13423	alpha-Linolenic acid	HMDB0001388	463-40-1	Organic compounds	Lipids and lipid-like molecules	Fatty Acyls	Lineolic acids and derivatives	Animals,Plants,Microbe
pos_13454	Danazol	HMDB0002835	17230-88-5	Organic compounds	Lipids and lipid-like molecules	Steroids and steroid derivatives	Estrane steroids	Animals
pos_13463	Leukotriene A4	HMDB0001337	72059-45-1	Organic compounds	Lipids and lipid-like molecules	Fatty Acyls	Fatty acids and conjugates	Microbe,Animals
pos_13489	4-Methyl-1-phenyl-2-pentanol	HMDB0031568	7779-78-4	Organic compounds	Benzenoids	Benzene and substituted derivatives	_	Animals
pos_13507	Periandrin V	HMDB0039591	--	Organic compounds	Lipids and lipid-like molecules	Prenol lipids	Terpene glycosides	Animals
pos_13512	(9Z)-Hexadecenoic acid	HMDB0003229	373-49-9	Organic compounds	Lipids and lipid-like molecules	Fatty Acyls	Fatty acids and conjugates	Microbe,Animals,Plants
pos_13530	21-Hydroxypregnenolone	HMDB0004026	1164-98-3	Organic compounds	Lipids and lipid-like molecules	Steroids and steroid derivatives	Hydroxysteroids	Animals
pos_13540	Anofinic acid	HMDB0033303	34818-56-9	Organic compounds	Organoheterocyclic compounds	Benzopyrans	1-benzopyrans	Microbe,Animals,Plants
pos_13542	Diisobutyl phthalate	HMDB0013835	84-69-5	Organic compounds	Benzenoids	Benzene and substituted derivatives	Benzoic acids and derivatives	Animals,Plants
pos_13543	Coniferin	HMDB0013682	124151-33-3	Organic compounds	Organic oxygen compounds	Organooxygen compounds	Carbohydrates and carbohydrate conjugates	Animals,Plants
pos_13581	Methyl 4,8-decadienoate	HMDB0034708	1191-03-3	Organic compounds	Lipids and lipid-like molecules	Fatty Acyls	Fatty acid esters	Animals
pos_13583	PGD3	HMDB0003034	71902-47-1	Organic compounds	Lipids and lipid-like molecules	Fatty Acyls	Eicosanoids	Animals
pos_13587	N-Methylserotonin	HMDB0004369	1134-01-6	Organic compounds	Organoheterocyclic compounds	Indoles and derivatives	Tryptamines and derivatives	Animals,Plants
pos_1359	Glucocochlearin	HMDB0302326	--	Organic compounds	Organic oxygen compounds	Organooxygen compounds	Carbohydrates and carbohydrate conjugates	Animals
pos_13595	2-Methyl-1-phenyl-2-propanyl butyrate	HMDB0040226	10094-34-5	Organic compounds	Benzenoids	Benzene and substituted derivatives	Phenylpropanes	Animals
pos_13609	2-hexadecenal	HMDB0060482	--	Organic compounds	Lipids and lipid-like molecules	Fatty Acyls	Fatty aldehydes	Animals
pos_13610	1-Monopalmitin	HMDB0245964	542-44-9	Organic compounds	Lipids and lipid-like molecules	Glycerolipids	Monoradylglycerols	Animals
pos_13620	Dimorphecolic acid	HMDB0062652	98524-19-7	Organic compounds	Lipids and lipid-like molecules	Fatty Acyls	Lineolic acids and derivatives	Animals
pos_13686	MG(0:0/18:3(6Z,9Z,12Z)/0:0)	HMDB0011539	--	Organic compounds	Lipids and lipid-like molecules	Fatty Acyls	Lineolic acids and derivatives	Animals
pos_1369	Tulipanin	HMDB0038001	15674-58-5	Organic compounds	Phenylpropanoids and polyketides	Flavonoids	Flavonoid glycosides	Animals
pos_13702	beta-Citraurin	HMDB0035091	650-69-1	Organic compounds	Lipids and lipid-like molecules	Prenol lipids	Triterpenoids	Animals
pos_13723	17alpha-Hydroxypregnenolone	HMDB0245990	1000352-23-9	Organic compounds	Lipids and lipid-like molecules	Steroids and steroid derivatives	Pregnane steroids	Animals
pos_13750	cis-9,10-Epoxystearic acid	HMDB0247617	13980-07-9	Organic compounds	Lipids and lipid-like molecules	Fatty Acyls	Lineolic acids and derivatives	Animals
pos_13772	Ubiquinone-6	HMDB0036062	1065-31-2	Organic compounds	Lipids and lipid-like molecules	Prenol lipids	Quinone and hydroquinone lipids	Microbe,Animals
pos_13777	all-trans-Octaprenyl diphosphate	HMDB0001094	64732-94-1	Organic compounds	Lipids and lipid-like molecules	Prenol lipids	Tetraterpenoids	Microbe,Animals
pos_13782	Lysyl-Glycine	HMDB0304784	--	Organic compounds	Organic acids and derivatives	Carboxylic acids and derivatives	Amino acids, peptides, and analogues	Animals
pos_13783	alpha-Amylcinnamyl formate	HMDB0036206	7493-79-0	Organic compounds	Benzenoids	Benzene and substituted derivatives	_	Animals
pos_13786	1-Palmitoylglycerol	HMDB0245964	542-44-9	Organic compounds	Lipids and lipid-like molecules	Glycerolipids	Monoradylglycerols	Animals
pos_13787	Cholic acid	HMDB0249206	81-25-4	Organic compounds	Lipids and lipid-like molecules	Steroids and steroid derivatives	Bile acids, alcohols and derivatives	Animals
pos_13804	Tyrosyl-Arginine	HMDB0029099	--	Organic compounds	Organic acids and derivatives	Carboxylic acids and derivatives	Amino acids, peptides, and analogues	Animals
pos_13810	Glycerol 1-myristate	HMDB0304951	589-68-4	Organic compounds	Lipids and lipid-like molecules	Glycerolipids	Monoradylglycerols	Animals
pos_13823	1,3-Diphenylpropane	HMDB0032564	1081-75-0	Organic compounds	Phenylpropanoids and polyketides	Linear 1,3-diarylpropanoids	_	Animals
pos_13827	Albuterol	HMDB0001937	18559-94-9	Organic compounds	Benzenoids	Benzene and substituted derivatives	Benzyl alcohols	Animals
pos_13828	Retinoate	HMDB0244343	--	Organic compounds	Lipids and lipid-like molecules	Prenol lipids	Retinoids	Animals
pos_1385	5-oxo-pentanoic acid	HMDB0012233	5746-02-01	Organic compounds	Lipids and lipid-like molecules	Fatty Acyls	Fatty acids and conjugates	Animals
pos_1388	3-Hydroxyadipic acid	HMDB0000345	14292-29-6	Organic compounds	Organic acids and derivatives	Hydroxy acids and derivatives	Medium-chain hydroxy acids and derivatives	Animals
pos_13923	5beta-Pregnane-3alpha,17alpha,20alpha-triol	HMDB0006070	27178-64-9	Organic compounds	Lipids and lipid-like molecules	Steroids and steroid derivatives	Pregnane steroids	Animals
pos_13948	all-trans-Decaprenyl diphosphate	HMDB0059616	--	Organic compounds	Lipids and lipid-like molecules	Prenol lipids	Polyprenols	Microbe,Animals
pos_13960	beta-Sitostenone	HMDB0033934	--	--	--	--	--	--
pos_1398	Dephospho-CoA	HMDB0001373	3633-59-8	Organic compounds	Nucleosides, nucleotides, and analogues	Purine nucleotides	Purine ribonucleotides	Microbe,Animals
pos_13994	Pneumocandin B0	HMDB0256654	--	Organic compounds	Organic acids and derivatives	Carboxylic acids and derivatives	Amino acids, peptides, and analogues	Animals
pos_14032	Danielone	HMDB0031704	90426-22-5	Organic compounds	Organic oxygen compounds	Organooxygen compounds	Carbonyl compounds	Animals,Plants
pos_14039	Acetyl tributyl citrate	HMDB0034159	77-90-7	Organic compounds	Organic acids and derivatives	Carboxylic acids and derivatives	Tetracarboxylic acids and derivatives	Animals
pos_14051	Dehydroascorbate	HMDB0001264	490-83-5	Organic compounds	Organoheterocyclic compounds	Lactones	Gamma butyrolactones	Animals,Plants
pos_1417	Bergapten	HMDB0030637	484-20-8	Organic compounds	Phenylpropanoids and polyketides	Coumarins and derivatives	Furanocoumarins	Animals,Plants
pos_14178	(Z)-3-Hexen-1-ol acetate	HMDB0040215	3681-71-8	Organic compounds	Organic acids and derivatives	Carboxylic acids and derivatives	Carboxylic acid derivatives	Animals,Plants
pos_14181	1-Methylnaphthalene	HMDB0032860	90-12-0	Organic compounds	Benzenoids	Naphthalenes	_	Animals,Plants
pos_14185	5-Phenylvaleric acid	HMDB0002043	2270-20-4	Organic compounds	Lipids and lipid-like molecules	Fatty Acyls	Fatty acids and conjugates	Animals
pos_14191	guaiazulene	HMDB0036648	489-84-9	Organic compounds	Lipids and lipid-like molecules	Prenol lipids	Sesquiterpenoids	Animals,Plants
pos_14193	2,4-Diphenyl-1-butene	HMDB0032563	16606-47-6	Organic compounds	Phenylpropanoids and polyketides	Linear 1,3-diarylpropanoids	_	Animals
pos_14197	4-Oxoretinol	HMDB0012329	62702-55-0	Organic compounds	Lipids and lipid-like molecules	Prenol lipids	Retinoids	Animals
pos_14198	14(15)-EpETE	HMDB0010205	--	Organic compounds	Lipids and lipid-like molecules	Fatty Acyls	Fatty acids and conjugates	Animals
pos_14211	5,6-DHET	HMDB0002343	213382-49-1	Organic compounds	Lipids and lipid-like molecules	Fatty Acyls	Eicosanoids	Animals
pos_14212	3-Hydroxy-10'-apo-b,y-carotenal	HMDB0039019	79709-31-2	Organic compounds	Lipids and lipid-like molecules	Prenol lipids	Sesterterpenoids	Animals
pos_14261	Reticulataxanthin	HMDB0036882	28368-09-4	Organic compounds	Lipids and lipid-like molecules	Prenol lipids	Triterpenoids	Animals
pos_14267	Gentamicin C2	HMDB0252691	25876-11-3	Organic compounds	Organic oxygen compounds	Organooxygen compounds	Carbohydrates and carbohydrate conjugates	Animals
pos_14268	xi-3-(4-Isopropylphenyl)-2-methylpropanal	HMDB0037763	--	Organic compounds	Lipids and lipid-like molecules	Prenol lipids	Monoterpenoids	Animals,Plants
pos_14271	Linoleamide	HMDB0062656	3072-13-7	Organic compounds	Lipids and lipid-like molecules	Fatty Acyls	Fatty amides	Animals,Plants
pos_14272	Isolinderanolide	HMDB0038105	139559-06-1	Organic compounds	Organoheterocyclic compounds	Tetrahydrofurans	_	Animals
pos_14288	Coproporphyrin I	HMDB0000643	531-14-6	Organic compounds	Organoheterocyclic compounds	Tetrapyrroles and derivatives	Porphyrins	Animals
pos_14354	beta-Ionone	HMDB0036565	79-77-6	Organic compounds	Lipids and lipid-like molecules	Prenol lipids	Sesquiterpenoids	Microbe,Animals,Plants
pos_14356	(10betaH,11xi)-11-Hydroxy-13-nor-6-eremophilen-8-one	HMDB0037605	348615-40-7	Organic compounds	Lipids and lipid-like molecules	Prenol lipids	Sesquiterpenoids	Animals
pos_1436	GDP-mannose	HMDB0001163	3123-67-9	Organic compounds	Nucleosides, nucleotides, and analogues	Purine nucleotides	Purine nucleotide sugars	Microbe,Animals
pos_14367	Tetracosanoic acid	HMDB0002003	557-59-5	Organic compounds	Lipids and lipid-like molecules	Fatty Acyls	Fatty acids and conjugates	Microbe,Animals,Plants
pos_1437	N-Methyltyramine	HMDB0003633	370-98-9	Organic compounds	Benzenoids	Benzene and substituted derivatives	Phenethylamines	Animals,Plants
pos_14370	all-trans-Neurosporene	HMDB0003114	502-64-7	Organic compounds	Lipids and lipid-like molecules	Prenol lipids	Tetraterpenoids	Animals,Plants,Microbe
pos_14388	Erythromycin	HMDB0251932	114-07-8	Organic compounds	Organic oxygen compounds	Organooxygen compounds	Carbohydrates and carbohydrate conjugates	Animals
pos_14434	Germacrone	HMDB0252704	--	Organic compounds	Lipids and lipid-like molecules	Prenol lipids	Sesquiterpenoids	Animals
pos_1444	Phenethylamine	HMDB0012275	64-04-0	Organic compounds	Benzenoids	Benzene and substituted derivatives	Phenethylamines	Microbe,Animals,Plants
pos_1446	Tyramine glucuronide	HMDB0010328	27972-85-6	Organic compounds	Organic oxygen compounds	Organooxygen compounds	Carbohydrates and carbohydrate conjugates	Animals
pos_14465	Sugiol	HMDB0036564	511-05-7	Organic compounds	Lipids and lipid-like molecules	Prenol lipids	Diterpenoids	Animals
pos_14475	PE(18:3(9Z,12Z,15Z)/16:0)	HMDB0009154	--	Organic compounds	Lipids and lipid-like molecules	Glycerophospholipids	Glycerophosphoethanolamines	Animals
pos_14477	Phosphonoacetaldehyde	HMDB0256485	--	Organic compounds	Organic acids and derivatives	Organic phosphonic acids and derivatives	Organic phosphonic acids	Animals,Microbe
pos_14522	1,3,11(13)-Eudesmatrien-12-oic acid	HMDB0039011	96383-98-1	Organic compounds	Lipids and lipid-like molecules	Prenol lipids	Sesquiterpenoids	Animals
pos_14525	alpha-Santalyl acetate	HMDB0037209	41414-75-9	Organic compounds	Organic oxygen compounds	Organooxygen compounds	Carbohydrates and carbohydrate conjugates	Animals
pos_14550	9,10,18-Trihydroxystearate	HMDB0034295	17705-68-9	Organic compounds	Lipids and lipid-like molecules	Fatty Acyls	Fatty acids and conjugates	Animals
pos_14565	3,4-Dihydroxymandelate	HMDB0001866	775-01-9	Organic compounds	Benzenoids	Phenols	Benzenediols	Animals
pos_14585	Linoleate	HMDB0247706	--	Organic compounds	Lipids and lipid-like molecules	Fatty Acyls	Lineolic acids and derivatives	Animals
pos_1460	trans-Cinnamate	HMDB0000930	140-10-3	Organic compounds	Phenylpropanoids and polyketides	Cinnamic acids and derivatives	Cinnamic acids	Microbe,Animals,Plants
pos_14601	Protodioscin	HMDB0034062	55056-80-9	Organic compounds	Lipids and lipid-like molecules	Steroids and steroid derivatives	Steroidal glycosides	Animals
pos_14615	3alpha,7alpha,12alpha-Trihydroxy-5beta-cholestane	HMDB0001457	547-96-6	Organic compounds	Lipids and lipid-like molecules	Steroids and steroid derivatives	Cholestane steroids	Animals
pos_14632	Psychosine	HMDB0242640	--	Organic compounds	Lipids and lipid-like molecules	Sphingolipids	Glycosphingolipids	Animals
pos_14644	Homodolichosterone	HMDB0034079	85797-14-4	Organic compounds	Lipids and lipid-like molecules	Steroids and steroid derivatives	Stigmastanes and derivatives	Animals
pos_14660	Stearidonic acid	HMDB0006547	20290-75-9	Organic compounds	Lipids and lipid-like molecules	Fatty Acyls	Lineolic acids and derivatives	Animals,Microbe
pos_14672	Arachidonoyl Serinol	HMDB0013650	183718-70-9	Organic compounds	Lipids and lipid-like molecules	Fatty Acyls	Fatty amides	Animals
pos_14679	Calcitriol	HMDB0242363	--	Organic compounds	Lipids and lipid-like molecules	Steroids and steroid derivatives	Vitamin D and derivatives	Animals
pos_14681	(all-E)-6'-Apo-y-caroten-6'-al	HMDB0040118	22255-36-3	Organic compounds	Lipids and lipid-like molecules	Prenol lipids	Triterpenoids	Animals,Plants
pos_14684	Acetaldehyde	HMDB0000990	75-07-0	Organic compounds	Organic oxygen compounds	Organooxygen compounds	Carbonyl compounds	Microbe,Animals,Plants
pos_14716	2,2,7,7-Tetramethyl-1,6-dioxaspiro[4.4]nona-3,8-diene	HMDB0030007	15129-55-2	Organic compounds	Organic oxygen compounds	Organooxygen compounds	Ethers	Animals
pos_14725	all-trans-Dehydroretinal	HMDB0035695	472-87-7	Organic compounds	Lipids and lipid-like molecules	Prenol lipids	Retinoids	Animals
pos_14727	16R-HETE	HMDB0004680	--	Organic compounds	Lipids and lipid-like molecules	Fatty Acyls	Eicosanoids	Animals
pos_14729	Deoxycorticosterone	HMDB0000016	64-85-7	Organic compounds	Lipids and lipid-like molecules	Steroids and steroid derivatives	Hydroxysteroids	Animals
pos_1475	4-Methylbenzyl alcohol	HMDB0041609	589-18-4	Organic compounds	Benzenoids	Benzene and substituted derivatives	Benzyl alcohols	Animals
pos_14774	1,1-Dimethoxy-2-phenylethane	HMDB0032615	101-48-4	Organic compounds	Benzenoids	Benzene and substituted derivatives	_	Animals
pos_14813	alpha-Methylstyrene	HMDB0059899	98-83-9	Organic compounds	Benzenoids	Benzene and substituted derivatives	Phenylpropenes	Animals
pos_14814	2E,6E-Octadienal	HMDB0039844	56767-18-1	Organic compounds	Organic oxygen compounds	Organooxygen compounds	Carbonyl compounds	Animals
pos_14815	2-Isopropyl-1,4-hexadiene	HMDB0037777	--	Organic compounds	Hydrocarbons	Unsaturated hydrocarbons	Branched unsaturated hydrocarbons	Animals
pos_14818	(2E,6Z)-nona-2,6-dienal	HMDB0033857	557-48-2	Organic compounds	Organic oxygen compounds	Organooxygen compounds	Carbonyl compounds	Animals,Plants
pos_14819	alpha-Cyclocitral	HMDB0035706	432-24-6	Organic compounds	Organic oxygen compounds	Organic oxides	_	Animals
pos_14821	Tricycloekasantalol	HMDB0039339	16933-12-3	Organic compounds	Lipids and lipid-like molecules	Prenol lipids	Monoterpenoids	Animals
pos_14857	1,3-Octadiene	HMDB0040966	1002-33-1	Organic compounds	Hydrocarbons	Unsaturated hydrocarbons	Olefins	Animals
pos_14866	3-Methylcyclopentene	HMDB0031544	1120-62-3	Organic compounds	Hydrocarbons	Unsaturated hydrocarbons	Olefins	Animals,Plants
pos_14867	Tylosin	HMDB0034108	1401-69-0	Organic compounds	Organic oxygen compounds	Organooxygen compounds	Carbohydrates and carbohydrate conjugates	Animals
pos_14879	Histidinyl-Tryptophan	HMDB0304782	--	Organic compounds	Organic acids and derivatives	Carboxylic acids and derivatives	Amino acids, peptides, and analogues	Animals
pos_1490	D-Glucose 1-phosphate	HMDB0001586	59-56-3	Organic compounds	Organic oxygen compounds	Organooxygen compounds	Carbohydrates and carbohydrate conjugates	Microbe,Animals
pos_1492	(R)-N-Methylsalsolinol	HMDB0003626	53622-84-7	Organic compounds	Organoheterocyclic compounds	Tetrahydroisoquinolines	_	Animals
pos_14939	beta-Alanyl-L-arginine	HMDB0060441	--	Organic compounds	Organic acids and derivatives	Peptidomimetics	Hybrid peptides	Animals
pos_14980	DG(16:0/18:3(9Z,12Z,15Z)/0:0)[iso2]	HMDB0007105	--	Organic compounds	Lipids and lipid-like molecules	Fatty Acyls	Lineolic acids and derivatives	Animals
pos_1500	Benzofuran	HMDB0032929	271-89-6	Organic compounds	Organoheterocyclic compounds	Benzofurans	_	Animals,Plants
pos_1501	1-Methoxy-4-methylbenzene	HMDB0032076	104-93-8	Organic compounds	Benzenoids	Phenol ethers	Anisoles	Animals,Plants
pos_15011	Erucic acid	HMDB0002068	112-86-7	Organic compounds	Lipids and lipid-like molecules	Fatty Acyls	Fatty acids and conjugates	Animals,Plants
pos_15028	Curdione	HMDB0034714	13657-68-6	Organic compounds	Lipids and lipid-like molecules	Prenol lipids	Sesquiterpenoids	Animals
pos_15043	2-Isopropyl-3,5-dimethoxy-6-methylpyrazine	HMDB0029741	32021-42-4	Organic compounds	Organoheterocyclic compounds	Diazines	Pyrazines	Animals
pos_15045	alpha-Amylcinnamyl acetate	HMDB0036207	7493-78-9	Organic compounds	Benzenoids	Benzene and substituted derivatives	_	Animals
pos_15047	Gestodene	HMDB0015668	60282-87-3	Organic compounds	Lipids and lipid-like molecules	Steroids and steroid derivatives	Estrane steroids	Animals
pos_1505	3-Methoxytyramine hydrochloride	HMDB0000022	554-52-9	Organic compounds	Benzenoids	Phenols	Methoxyphenols	Animals,Plants
pos_15067	Canthaxanthin	HMDB0003154	514-78-3	Organic compounds	Lipids and lipid-like molecules	Prenol lipids	Tetraterpenoids	Microbe,Animals,Plants
pos_15085	Prodigiosin	HMDB0256793	--	Organic compounds	Organoheterocyclic compounds	Pyrroles	Substituted pyrroles	Animals
pos_15134	N,N-Dimethylsphingosine	HMDB0013645	122314-67-4	Organic compounds	Organic nitrogen compounds	Organonitrogen compounds	Amines	Animals
pos_15157	Prostaglandin B2	HMDB0004236	13367-85-6	Organic compounds	Lipids and lipid-like molecules	Fatty Acyls	Eicosanoids	Animals
pos_15158	Methyl cis-p-coumarate 3-(3,7-dimethyl-2,6-octadienyl)	HMDB0041152	--	Organic compounds	Phenylpropanoids and polyketides	Cinnamic acids and derivatives	Cinnamic acid esters	Animals
pos_15159	Fingolimod	HMDB0252262	--	Organic compounds	Organic nitrogen compounds	Organonitrogen compounds	Amines	Animals
pos_15176	Butanoic acid	HMDB0000039	107-92-6	Organic compounds	Lipids and lipid-like molecules	Fatty Acyls	Fatty acids and conjugates	Microbe,Animals,Plants
pos_1520	Furfuryl acetate	HMDB0034246	623-17-6	Organic compounds	Organoheterocyclic compounds	Heteroaromatic compounds	_	Animals,Plants
pos_15205	3-Epipapyriferic acid	HMDB0040498	151890-02-7	Organic compounds	Lipids and lipid-like molecules	Prenol lipids	Terpene glycosides	Animals
pos_15209	Notoginsenoside R2	HMDB0035362	80418-25-3	Organic compounds	Lipids and lipid-like molecules	Prenol lipids	Triterpenoids	Animals
pos_15239	7-Dehydrodesmosterol	HMDB0003896	1715-86-2	Organic compounds	Lipids and lipid-like molecules	Steroids and steroid derivatives	Cholestane steroids	Animals,Microbe
pos_15262	Linatine	HMDB0038516	10139-06-7	Organic compounds	Organic acids and derivatives	Carboxylic acids and derivatives	Amino acids, peptides, and analogues	Animals,Plants
pos_15276	Caffeine	HMDB0001847	1958-08-02	Organic compounds	Organoheterocyclic compounds	Imidazopyrimidines	Purines and purine derivatives	Microbe,Animals,Plants
pos_1528	4-Hydroxyphthalide	HMDB0032598	13161-32-5	Organic compounds	Organoheterocyclic compounds	Isocoumarans	Isobenzofuranones	Animals
pos_15297	Avermectin A1a	HMDB0242563	--	Organic compounds	Phenylpropanoids and polyketides	Macrolides and analogues	_	Animals
pos_15298	Nystatin	HMDB0242564	--	Organic compounds	Organic oxygen compounds	Organooxygen compounds	Carbohydrates and carbohydrate conjugates	Animals
pos_15305	Retinol palmitate	HMDB0003648	79-81-2	Organic compounds	Lipids and lipid-like molecules	Fatty Acyls	Fatty acid esters	Animals
pos_15322	Taurolithocholic acid	HMDB0000722	516-90-5	Organic compounds	Lipids and lipid-like molecules	Steroids and steroid derivatives	Bile acids, alcohols and derivatives	Animals
pos_1535	DIBOA	HMDB0033733	17359-54-5	Organic compounds	Organoheterocyclic compounds	Benzoxazines	Benzoxazinones	Animals
pos_15358	4,4-Dimethyl-5alpha-cholesta-8-en-3beta-ol	HMDB0006840	--	Organic compounds	Organoheterocyclic compounds	Pteridines and derivatives	Pterins and derivatives	Animals
pos_15363	5-Methyltetrahydrofolate	HMDB0254053	--	Organic compounds	Organoheterocyclic compounds	Pteridines and derivatives	Pterins and derivatives	Animals
pos_15364	Kavain	HMDB0034212	500-64-1	Organic compounds	Phenylpropanoids and polyketides	Kavalactones	_	Animals
pos_15374	(24R)-Cholest-5-ene-3-beta,24-diol	HMDB0011643	--	Organic compounds	Organic oxygen compounds	Organooxygen compounds	Carbohydrates and carbohydrate conjugates	Animals
pos_15382	Diosbulbin B	HMDB0036777	20086-06-0	Organic compounds	Organoheterocyclic compounds	Naphthofurans	_	Animals,Plants
pos_1539	dCTP	HMDB0000998	2056-98-6	Organic compounds	Nucleosides, nucleotides, and analogues	Pyrimidine nucleotides	Pyrimidine deoxyribonucleotides	Microbe,Animals
pos_15394	Colnelenic acid	HMDB0030996	52591-16-9	Organic compounds	Lipids and lipid-like molecules	Fatty Acyls	Fatty acids and conjugates	Animals,Plants
pos_15403	Homodolicholide	HMDB0033907	86630-40-2	Organic compounds	Organoheterocyclic compounds	Benzopyrans	1-benzopyrans	Animals
pos_15425	3alpha,7alpha-Dihydroxy-5beta-cholestane	HMDB0006893	3862-26-8	Organic compounds	Lipids and lipid-like molecules	Steroids and steroid derivatives	Cholestane steroids	Animals
pos_1551	3-Hydroxy-2-methylpyridine-4,5-dicarboxylate	HMDB0006955	--	Organic compounds	Organoheterocyclic compounds	Pyridines and derivatives	Pyridinecarboxylic acids and derivatives	Animals
pos_1585	Pyochelin	HMDB0256933	--	Organic compounds	Organic acids and derivatives	Carboxylic acids and derivatives	Amino acids, peptides, and analogues	Animals
pos_1586	4-Aminobutyraldehyde	HMDB0001080	4390-05-0	Organic compounds	Organic oxygen compounds	Organooxygen compounds	Carbonyl compounds	Microbe,Animals,Plants
pos_1588	4,5-Dimethyloxazole	HMDB0032970	20662-83-3	Organic compounds	Organoheterocyclic compounds	Azoles	Oxazoles	Animals
pos_1617	2-Methylpiperidine	HMDB0032416	109-05-7	Organic compounds	Organoheterocyclic compounds	Piperidines	_	Animals
pos_1633	dIDP	HMDB0003536	26575-15-5	Organic compounds	Nucleosides, nucleotides, and analogues	Purine nucleotides	Purine deoxyribonucleotides	Animals
pos_1634	3,4-Dihydroxy-L-phenylalanine	HMDB0000181	59-92-7	Organic compounds	Organic acids and derivatives	Carboxylic acids and derivatives	Amino acids, peptides, and analogues	Animals
pos_1639	Arecaidine	HMDB0030352	499-04-7	Organic compounds	Alkaloids and derivatives	_	_	Animals,Plants
pos_1673	Furfural	HMDB0032914	1998-01-01	Organic compounds	Organic oxygen compounds	Organooxygen compounds	Carbonyl compounds	Microbe,Animals,Plants
pos_1677	3-Methylbutanamine	HMDB0031659	107-85-7	Organic compounds	Organic nitrogen compounds	Organonitrogen compounds	Amines	Animals,Microbe
pos_1740	3-Methylphenylacetic acid	HMDB0002222	621-36-3	Organic compounds	Benzenoids	Benzene and substituted derivatives	Toluenes	Animals
pos_1741	DL-Norephedrine	HMDB0001942	14838-15-4	Organic compounds	Benzenoids	Benzene and substituted derivatives	Phenylpropanes	Animals
pos_1744	Benzyl alcohol	HMDB0003119	100-51-6	Organic compounds	Benzenoids	Benzene and substituted derivatives	Benzyl alcohols	Microbe,Animals,Plants
pos_1759	2-Acetyl-1,5,6,7-tetrahydro-6-hydroxy-7-(hydroxymethyl)-4H-azepine-4-one	HMDB0035177	--	Organic compounds	Organoheterocyclic compounds	Azepines	_	Animals
pos_1763	5-Acetyl-2,4-dimethyloxazole	HMDB0038174	23012-25-1	Organic compounds	Organoheterocyclic compounds	Azoles	Oxazoles	Animals
pos_1794	(R,R)-Butane-2,3-diol	HMDB0033007	24347-58-8	Organic compounds	Organic oxygen compounds	Organooxygen compounds	Alcohols and polyols	Microbe,Animals
pos_1797	1-Pyrroline	HMDB0012497	5724-81-2	Organic compounds	Organoheterocyclic compounds	Pyrrolines	_	Animals
pos_1819	3,5-Dicarbethoxy-1,4-dihydrocollidine	HMDB0247156	632-93-9	Organic compounds	Organoheterocyclic compounds	Pyridines and derivatives	Hydropyridines	Animals
pos_1830	NADH	HMDB0001487	58-68-4	Organic compounds	Nucleosides, nucleotides, and analogues	(5'-5')-dinucleotides	_	Animals
pos_1835	O-Phospho-L-serine	HMDB0001721	17885-08-4	Organic compounds	Organic acids and derivatives	Carboxylic acids and derivatives	Amino acids, peptides, and analogues	Microbe,Animals
pos_1838	1,4'-Bipiperidine-1'-carboxylic acid	HMDB0060336	--	Organic compounds	Organoheterocyclic compounds	Piperidines	Piperidinecarboxylic acids and derivatives	Animals
pos_1845	Lotaustralin	HMDB0033865	534-67-8	Organic compounds	Organic oxygen compounds	Organooxygen compounds	Carbohydrates and carbohydrate conjugates	Animals
pos_1863	Pseudoephedrine	HMDB0001943	90-82-4	Organic compounds	Benzenoids	Benzene and substituted derivatives	Phenylpropanes	Animals
pos_1866	Xanthurenic acid	HMDB0000881	59-00-7	Organic compounds	Organoheterocyclic compounds	Quinolines and derivatives	Quinoline carboxylic acids	Microbe,Animals
pos_1871	4-Methylcatechol	HMDB0000873	452-86-8	Organic compounds	Benzenoids	Phenols	Benzenediols	Animals,Plants
pos_1877	2,5-Dihydroxybenzaldehyde	HMDB0004062	1194-98-5	Organic compounds	Organic oxygen compounds	Organooxygen compounds	Carbonyl compounds	Animals
pos_1886	Scutellarein tetramethyl ether	HMDB0030575	1168-42-9	Organic compounds	Phenylpropanoids and polyketides	Flavonoids	O-methylated flavonoids	Animals,Plants
pos_1904	Prephenate	HMDB0012283	87664-40-2	Organic compounds	Organic acids and derivatives	Keto acids and derivatives	Gamma-keto acids and derivatives	Animals
pos_1914	Gentianine	HMDB0303030	--	Organic compounds	Organoheterocyclic compounds	Pyranopyridines	_	Animals,Plants
pos_1919	N6-Methyl-L-lysine	HMDB0002038	1188-07-4	Organic compounds	Organic acids and derivatives	Carboxylic acids and derivatives	Amino acids, peptides, and analogues	Animals
pos_1921	Glycyl-Histidine	HMDB0028843	--	Organic compounds	Organic acids and derivatives	Carboxylic acids and derivatives	Amino acids, peptides, and analogues	Animals
pos_1928	2-Methoxynaphthalene	HMDB0032861	1993-04-09	Organic compounds	Benzenoids	Naphthalenes	_	Animals
pos_1937	Isobutyl N-methylanthranilate	HMDB0037697	65505-24-0	Organic compounds	Benzenoids	Benzene and substituted derivatives	Benzoic acids and derivatives	Animals
pos_1983	Polyethylene, oxidized	HMDB0032472	68441-17-8	Organic compounds	rganic acids and derivatives	Keto acids and derivatives	Medium-chain keto acids and derivatives	Animals
pos_2007	Dronabinol	HMDB0014613	1972-08-03	Organic compounds	Organoheterocyclic compounds	Benzopyrans	1-benzopyrans	Animals
pos_2174	N2,N2-Dimethylguanosine	HMDB0004824	2140-67-2	Organic compounds	Nucleosides, nucleotides, and analogues	Purine nucleosides	_	Animals
pos_2175	Diisononyl phthalate	HMDB0251352	20548-62-3	Organic compounds	Benzenoids	Benzene and substituted derivatives	Benzoic acids and derivatives	Animals
pos_2243	Secalciferol	HMDB0060508	--	Organic compounds	Lipids and lipid-like molecules	Steroids and steroid derivatives	Vitamin D and derivatives	Animals
pos_2285	Aminofructose 6-phosphate	HMDB0060436	--	Organic compounds	Organic oxygen compounds	Organooxygen compounds	Carbohydrates and carbohydrate conjugates	Animals
pos_2286	1-Stearoyl-rac-glycerol	HMDB0011131	22610-61-3	Organic compounds	Lipids and lipid-like molecules	Glycerolipids	Monoradylglycerols	Animals
pos_2306	Erythromycin C	HMDB0251935	--	Organic compounds	Organic oxygen compounds	Organooxygen compounds	Carbohydrates and carbohydrate conjugates	Animals
pos_235	N-Carbamoylputrescine	HMDB0033458	6851-51-0	Organic compounds	Organic acids and derivatives	Carboximidic acids and derivatives	Carboximidic acids	Animals,Plants
pos_2351	Undecanedioic acid	HMDB0000888	1852-04-6	Organic compounds	Lipids and lipid-like molecules	Fatty Acyls	Fatty acids and conjugates	Animals
pos_236	L-Pipecolic acid	HMDB0000716	3105-95-1	Organic compounds	Organic acids and derivatives	Carboxylic acids and derivatives	Amino acids, peptides, and analogues	Animals
pos_237	Urocanate	HMDB0062562	--	Organic compounds	Organoheterocyclic compounds	Azoles	Imidazoles	Animals
pos_2386	Retinal	HMDB0002152	564-87-4	Organic compounds	Lipids and lipid-like molecules	Prenol lipids	Retinoids	Animals
pos_2433	(20R)-Ginsenoside Rh2	HMDB0039544	78214-33-2	Organic compounds	Lipids and lipid-like molecules	Prenol lipids	Triterpenoids	Animals
pos_2483	7alpha,12alpha-Dihydroxy-5beta-cholestan-3-one	HMDB0006887	--	Organic compounds	Lipids and lipid-like molecules	Glycerolipids	Diradylglycerols	Animals
pos_249	2'-Hydroxydaidzein	HMDB0029372	7678-85-5	Organic compounds	Phenylpropanoids and polyketides	Isoflavonoids	Isoflav-2-enes	Animals,Plants
pos_2506	Tranylcypromine	HMDB0014890	155-09-9	Organic compounds	Organic nitrogen compounds	Organonitrogen compounds	Amines	Animals
pos_2529	DG(18:4(6Z,9Z,12Z,15Z)/18:3(6Z,9Z,12Z)/0:0)	HMDB0007336	--	Organic compounds	Lipids and lipid-like molecules	Fatty Acyls	Lineolic acids and derivatives	Animals
pos_2574	DG(18:2(9Z,12Z)/18:3(9Z,12Z,15Z)/0:0)[iso2]	HMDB0007250	--	Organic compounds	Lipids and lipid-like molecules	Fatty Acyls	Lineolic acids and derivatives	Animals
pos_2589	Cholesterol	HMDB0251842	57-88-5	Organic compounds	Lipids and lipid-like molecules	Steroids and steroid derivatives	Cholestane steroids	Animals
pos_2666	3,4-Dihydro-2,2,5,7,8-pentamethyl-2H-1-benzopyran-6-ol	HMDB0040217	950-99-2	Organic compounds	Organoheterocyclic compounds	Benzopyrans	1-benzopyrans	Animals
pos_2681	Cycloviolaxanthin	HMDB0038106	136624-30-1	Organic compounds	Lipids and lipid-like molecules	Prenol lipids	Tetraterpenoids	Animals
pos_2708	Pentosidine	HMDB0003933	124505-87-9	Organic compounds	Organic acids and derivatives	Carboxylic acids and derivatives	Amino acids, peptides, and analogues	Animals
pos_2736	Pantothenol	HMDB0304820	--	Organic compounds	Lipids and lipid-like molecules	Fatty Acyls	Fatty amides	Animals
pos_2883	Vitamin D3	HMDB0242506	--	Organic compounds	Lipids and lipid-like molecules	Steroids and steroid derivatives	Vitamin D and derivatives	Animals
pos_2892	DG(18:3(9Z,12Z,15Z)/18:3(9Z,12Z,15Z)/0:0)	HMDB0007308	--	Organic compounds	Lipids and lipid-like molecules	Fatty Acyls	Lineolic acids and derivatives	Animals
pos_2908	Solanine	HMDB0034202	20562-02-1	Organic compounds	Phenylpropanoids and polyketides	Depsides and depsidones	_	Animals
pos_2913	21-hydroxyallopregnanolone	HMDB0000879	567-03-3	Organic compounds	Lipids and lipid-like molecules	Steroids and steroid derivatives	Hydroxysteroids	Animals
pos_2914	20alpha-Hydroxycholesterol	HMDB0006283	516-72-3	Organic compounds	Lipids and lipid-like molecules	Steroids and steroid derivatives	Cholestane steroids	Animals
pos_2953	Delta7-Avenasterol	HMDB0006851	23290-26-8	Organic compounds	Lipids and lipid-like molecules	Steroids and steroid derivatives	Stigmastanes and derivatives	Animals
pos_297	5-Aminopentanal	HMDB0012815	--	Organic compounds	Organic oxygen compounds	Organooxygen compounds	Carbonyl compounds	Animals
pos_3058	Secoisotetrandrine	HMDB0041246	172924-26-4	Organic compounds	Organoheterocyclic compounds	Isoquinolines and derivatives	Benzylisoquinolines	Animals
pos_3097	Bis(2-ethylhexyl) phthalate	HMDB0249243	117-81-7	Organic compounds	Benzenoids	Benzene and substituted derivatives	Benzoic acids and derivatives	Microbe,Animals
pos_3112	3-Pentanol	HMDB0303831	584-02-1	Organic compounds	Organic oxygen compounds	Organooxygen compounds	Alcohols and polyols	Animals,Plants
pos_3186	DG(18:2(9Z,12Z)/16:0/0:0)	HMDB0007243	--	Organic compounds	Lipids and lipid-like molecules	Fatty Acyls	Lineolic acids and derivatives	Animals
pos_3200	Phenylpropanoate	HMDB0000764	501-52-0	Organic compounds	Phenylpropanoids and polyketides	Phenylpropanoic acids	_	Animals,Plants
pos_3204	1-Isopropyl-2-methylbenzene	HMDB0037050	527-84-4	Organic compounds	Benzenoids	Benzene and substituted derivatives	Cumenes	Animals,Plants,Microbe
pos_3207	Ectoine	HMDB0240650	96702-03-3	Organic compounds	Organic acids and derivatives	Carboxylic acids and derivatives	Amino acids, peptides, and analogues	Microbe,Animals
pos_3214	(S)-gamma-Calacorene	HMDB0036451	--	Organic compounds	Lipids and lipid-like molecules	Prenol lipids	Sesquiterpenoids	Animals
pos_3221	8,9-EET	HMDB0247485	--	Organic compounds	Lipids and lipid-like molecules	Fatty Acyls	Fatty acids and conjugates	Animals
pos_3259	Ethyl menthane carboxamide	HMDB0037834	39711-79-0	Organic compounds	Lipids and lipid-like molecules	Prenol lipids	Monoterpenoids	Animals
pos_3318	PA(14:1(9Z)/22:4(7Z,10Z,13Z,16Z))	HMDB0114806	--	Organic compounds	Lipids and lipid-like molecules	Glycerophospholipids	Glycerophosphates	Animals
pos_3376	beta-Thujaplicin	HMDB0035213	499-44-5	Organic compounds	Hydrocarbon derivatives	Tropones	Tropolones	Animals,Plants
pos_3380	Stigmastentriol	HMDB0029607	--	Organic compounds	Lipids and lipid-like molecules	Steroids and steroid derivatives	Stigmastanes and derivatives	Animals
pos_3410	24,25-Dihydrolanosterol	HMDB0006839	79-62-9	Organic compounds	Lipids and lipid-like molecules	Prenol lipids	Triterpenoids	Microbe,Animals
pos_3485	Neoxanthin	HMDB0302969	--	Organic compounds	Lipids and lipid-like molecules	Prenol lipids	Tetraterpenoids	Animals
pos_3502	(4S,8R)-8,9-Dihydroxy-p-menth-1(6)-en-2-one	HMDB0039052	402593-42-4	Organic compounds	Lipids and lipid-like molecules	Prenol lipids	Monoterpenoids	Animals
pos_3517	(R)-3,7-Dimethyl-5-indanecarboxylic acid	HMDB0033033	217802-61-4	Organic compounds	Benzenoids	Indanes	_	Animals
pos_3558	3-(5,6,6-Trimethylbicyclo[2.2.1]hept-1-yl)cyclohexanol	HMDB0031851	3407-42-9	Organic compounds	Lipids and lipid-like molecules	Prenol lipids	Monoterpenoids	Animals
pos_3575	DG(18:3(9Z,12Z,15Z)/16:0/0:0)	HMDB0007301	--	Organic compounds	Lipids and lipid-like molecules	Fatty Acyls	Lineolic acids and derivatives	Animals
pos_3578	DG(18:4(6Z,9Z,12Z,15Z)/18:1(9Z)/0:0)	HMDB0007334	--	Organic compounds	Lipids and lipid-like molecules	Fatty Acyls	Lineolic acids and derivatives	Animals
pos_3616	all-trans-zeta-Carotene	HMDB0036927	13587-06-9	Organic compounds	Lipids and lipid-like molecules	Prenol lipids	Tetraterpenoids	Animals,Plants,Microbe
pos_3987	Ethyl 4-methylphenoxyacetate	HMDB0034206	67028-40-4	Organic compounds	Benzenoids	Benzene and substituted derivatives	Phenoxyacetic acid derivatives	Animals
pos_4003	Gravacridonetriol glucoside	HMDB0029331	59086-96-3	Organic compounds	Lipids and lipid-like molecules	Glycerolipids	Glycosylglycerols	Animals
pos_4005	Styrene	HMDB0034240	100-42-5	Organic compounds	Benzenoids	Benzene and substituted derivatives	Styrenes	Microbe,Animals,Plants
pos_4007	12-oxo-LTB4	HMDB0004234	136696-10-1	Organic compounds	Lipids and lipid-like molecules	Fatty Acyls	Eicosanoids	Animals
pos_4020	3-Methyl-2-cyclopenten-1-one	HMDB0031546	2758-18-1	Organic compounds	Organic oxygen compounds	Organooxygen compounds	Carbonyl compounds	Animals
pos_4060	Isoacteoside	HMDB0041025	61303-13-7	Organic compounds	Phenylpropanoids and polyketides	Cinnamic acids and derivatives	Hydroxycinnamic acids and derivatives	Animals
pos_4074	1-(2-Furanyl)-1-propanone	HMDB0040280	3194-15-8	Organic compounds	Organic oxygen compounds	Organooxygen compounds	Carbonyl compounds	Animals
pos_4076	4-Hydroxyphenylacetylglutamic acid	HMDB0006061	1029120-37-3	Organic compounds	Organic acids and derivatives	Carboxylic acids and derivatives	Amino acids, peptides, and analogues	Animals
pos_4077	N-Acetyl-L-glutamate 5-phosphate	HMDB0006456	15383-57-0	Organic compounds	Organic acids and derivatives	Carboxylic acids and derivatives	Amino acids, peptides, and analogues	Microbe,Animals
pos_4101	2-Fluoroadenosine	HMDB0245130	--	Organic compounds	Nucleosides, nucleotides, and analogues	Purine nucleosides	_	Animals
pos_4113	3-Indolepropionic acid	HMDB0002302	830-96-6	Organic compounds	Organoheterocyclic compounds	Indoles and derivatives	Indolyl carboxylic acids and derivatives	Animals,Plants
pos_4118	N-trans-Feruloyltyramine	HMDB0029365	66648-43-9	Organic compounds	Benzenoids	Phenols	Methoxyphenols	Animals,Plants
pos_4129	Methylergonovine	HMDB0014497	113-42-8	Organic compounds	Alkaloids and derivatives	Ergoline and derivatives	Lysergic acids and derivatives	Animals
pos_4134	1-Naphthylamine	HMDB0243964	134-32-7	Organic compounds	Benzenoids	Naphthalenes	_	Animals
pos_4136	Indoleacrylic acid	HMDB0000734	29953-71-7	Organic compounds	Organoheterocyclic compounds	Indoles and derivatives	Indoles	Animals
pos_4141	Isoleucyl-Valine	HMDB0028920	--	Organic compounds	Organic acids and derivatives	Carboxylic acids and derivatives	Amino acids, peptides, and analogues	Animals
pos_4144	N-Succinyl-2-L-amino-6-oxoheptanedioate	HMDB0012266	--	Organic compounds	Organic acids and derivatives	Carboxylic acids and derivatives	Amino acids, peptides, and analogues	Animals
pos_4146	Propionyladenylate	HMDB0006806	--	Organic compounds	Nucleosides, nucleotides, and analogues	Purine nucleotides	Purine ribonucleotides	Animals
pos_4165	Phenylethyl alcohol	HMDB0033944	1960-12-08	Organic compounds	Benzenoids	Benzene and substituted derivatives	_	Microbe,Animals,Plants
pos_4173	S-Adenosylhomocysteine	HMDB0000939	979-92-0	Organic compounds	Organoheterocyclic compounds	Lactones	Gamma butyrolactones	Microbe,Animals
pos_4238	Diethyl sulfide	HMDB0031666	352-93-2	Organic compounds	Organosulfur compounds	Thioethers	Dialkylthioethers	Microbe,Animals
pos_4253	Aspartame	HMDB0001894	22839-47-0	Organic compounds	Organic acids and derivatives	Carboxylic acids and derivatives	Amino acids, peptides, and analogues	Animals
pos_4255	Glucosyringic acid	HMDB0303364	--	Organic compounds	Organoheterocyclic compounds	Dihydrofurans	_	Animals
pos_4276	L-Proline	HMDB0251528	147-85-3	Organic compounds	Organic acids and derivatives	Carboxylic acids and derivatives	Amino acids, peptides, and analogues	Animals
pos_4278	Chromone	HMDB0032938	491-38-3	Organic compounds	Organoheterocyclic compounds	Benzopyrans	1-benzopyrans	Animals,Plants
pos_4282	Eudesmic acid	HMDB0033839	118-41-2	Organic compounds	Benzenoids	Benzene and substituted derivatives	Benzoic acids and derivatives	Microbe,Animals,Plants
pos_4288	(R)-5-Diphosphomevalonate	HMDB0001090	103025-21-4	Organic compounds	Organic oxygen compounds	Organic oxoanionic compounds	Organic pyrophosphates	Microbe,Animals
pos_4290	2,6-Dimethoxyphenol	HMDB0034158	1991-10-01	Organic compounds	Benzenoids	Phenols	Methoxyphenols	Animals,Plants
pos_4319	Schaftoside 4'-glucoside	HMDB0040878	151922-20-2	Organic compounds	Phenylpropanoids and polyketides	Flavonoids	Flavonoid glycosides	Animals
pos_4329	3-Caffeoyl-1,5-quinolactone	HMDB0029287	--	Organic compounds	Phenylpropanoids and polyketides	Cinnamic acids and derivatives	Hydroxycinnamic acids and derivatives	Animals
pos_4353	Agnuside	HMDB0036561	11027-63-7	Organic compounds	Lipids and lipid-like molecules	Prenol lipids	Terpene glycosides	Animals
pos_4367	Pyrrolidine	HMDB0031641	123-75-1	Organic compounds	Organoheterocyclic compounds	Pyrrolidines	_	Animals
pos_4374	Medicarpin	HMDB0254403	32383-76-9	Organic compounds	Phenylpropanoids and polyketides	Isoflavonoids	Furanoisoflavonoids	Animals
pos_4375	1-(5'-Phosphoribosyl)-5-amino-4-imidazolecarboxamide	HMDB0248071	--	Organic compounds	Nucleosides, nucleotides, and analogues	Imidazole ribonucleosides and ribonucleotides	1-ribosyl-imidazolecarboxamides	Microbe,Animals
pos_4376	alpha-Hydrojuglone 4-O-b-D-glucoside	HMDB0034242	39015-63-9	Organic compounds	Organic oxygen compounds	Organooxygen compounds	Carbohydrates and carbohydrate conjugates	Animals
pos_4412	Kynurenic acid	HMDB0000715	492-27-3	Organic compounds	Organoheterocyclic compounds	Quinolines and derivatives	Quinoline carboxylic acids	Microbe,Animals,Plants
pos_4419	1,2,3-Trihydroxybenzene	HMDB0013674	87-66-1	Organic compounds	Benzenoids	Phenols	Benzenetriols and derivatives	Microbe,Animals,Plants
pos_4421	Pyridoxamine 5'-phosphate	HMDB0001555	529-96-4	Organic compounds	Organoheterocyclic compounds	Pyridines and derivatives	Pyridoxamines	Microbe,Animals,Plants
pos_4423	Tyrosyl-Isoleucine	HMDB0029108	--	Organic compounds	Organic acids and derivatives	Carboxylic acids and derivatives	Amino acids, peptides, and analogues	Animals
pos_4496	Syringetin	HMDB0304558	--	Organic compounds	Phenylpropanoids and polyketides	Flavonoids	Flavones	Animals,Plants
pos_4506	2S-hydroxy-Hexanedioic acid	HMDB00368	--	--	--	--	--	--
pos_4507	Hordenine	HMDB0004366	539-15-1	Organic compounds	Benzenoids	Benzene and substituted derivatives	Phenethylamines	Animals,Plants
pos_4558	Acetoacetate	HMDB0000060	541-50-4	Organic compounds	Organic acids and derivatives	Keto acids and derivatives	Short-chain keto acids and derivatives	Animals,Microbe
pos_4563	1-Ipomeanol	HMDB0030473	34435-70-6	Organic compounds	Organoheterocyclic compounds	Heteroaromatic compounds	_	Animals
pos_4573	1-Piperidinecarboxaldehyde	HMDB0031702	2591-86-8	Organic compounds	Organoheterocyclic compounds	Piperidines	_	Animals
pos_4575	Allyl cinnamate	HMDB0041219	56289-56-6	Organic compounds	Phenylpropanoids and polyketides	Cinnamic acids and derivatives	Cinnamic acid esters	Animals
pos_4616	Baohuoside I	HMDB0248860	--	Organic compounds	Phenylpropanoids and polyketides	Flavonoids	Flavonoid glycosides	Animals
pos_4635	5-Hydroxyconiferyl alcohol	HMDB0060398	--	Organic compounds	Benzenoids	Phenols	Methoxyphenols	Animals,Plants
pos_4666	Valrubicin	HMDB0014529	56124-62-0	Organic compounds	Phenylpropanoids and polyketides	Anthracyclines	_	Animals
pos_4677	5-Methoxyindole-3-acetic acid	HMDB0004096	3471-31-6	Organic compounds	Organoheterocyclic compounds	Indoles and derivatives	Indolyl carboxylic acids and derivatives	Animals
pos_4679	Guanidinoacetate	HMDB0000128	352-97-6	Organic compounds	Organic acids and derivatives	Carboxylic acids and derivatives	Amino acids, peptides, and analogues	Animals
pos_4732	2-Phenylacetamide	HMDB0010715	103-81-1	Organic compounds	Benzenoids	Benzene and substituted derivatives	Phenylacetamides	Animals
pos_4748	Xylobiose	HMDB0029894	6860-47-5	Organic compounds	Organic oxygen compounds	Organooxygen compounds	Carbohydrates and carbohydrate conjugates	Animals
pos_4763	D-Glucosamine	HMDB0001514	3416-24-8	Organic compounds	Organic oxygen compounds	Organooxygen compounds	Carbohydrates and carbohydrate conjugates	Animals
pos_4782	6-Methylquinoline	HMDB0033115	91-62-3	Organic compounds	Organoheterocyclic compounds	Quinolines and derivatives	_	Animals
pos_4783	4-Methylumbelliferyl acetate	HMDB0032989	2747-05-09	Organic compounds	Phenylpropanoids and polyketides	Coumarins and derivatives	_	Animals
pos_4795	N-Methyltryptamine	HMDB0004370	61-49-4	Organic compounds	Organoheterocyclic compounds	Indoles and derivatives	Tryptamines and derivatives	Animals,Plants
pos_4839	Caffeic acid	HMDB0003501	4361-87-9	Organic compounds	Phenylpropanoids and polyketides	Cinnamic acids and derivatives	Hydroxycinnamic acids and derivatives	Animals
pos_4884	Etrogol	HMDB0039101	119417-97-9	Organic compounds	Benzenoids	Phenols	Tyrosols and derivatives	Microbe,Animals,Plants
pos_4914	3-Methylbutyl 2-furanbutanoate	HMDB0037736	7779-66-0	Organic compounds	Lipids and lipid-like molecules	Fatty Acyls	Fatty acid esters	Animals
pos_4927	Isoeugenol	HMDB0005802	5932-68-3	Organic compounds	Benzenoids	Phenols	Methoxyphenols	Microbe,Animals,Plants
pos_4931	Aloesol	HMDB0035712	94356-35-1	Organic compounds	Organoheterocyclic compounds	Benzopyrans	1-benzopyrans	Animals
pos_4933	alpha-Ribazole	HMDB0011112	--	Organic compounds	Nucleosides, nucleotides, and analogues	Benzimidazole ribonucleosides and ribonucleotides	_	Animals
pos_4968	Meconine	HMDB0032652	569-31-3	Organic compounds	Organoheterocyclic compounds	Isocoumarans	Isobenzofuranones	Animals,Plants
pos_5067	Guanosine 3',5'-bis(diphosphate)	HMDB0059638	--	Organic compounds	Nucleosides, nucleotides, and analogues	Purine nucleotides	Purine ribonucleotides	Animals
pos_5071	Vanillylamine	HMDB0012309	1196-92-5	Organic compounds	Benzenoids	Phenols	Methoxyphenols	Animals,Plants
pos_5073	MDAI	HMDB0244545	--	Organic compounds	Organoheterocyclic compounds	Benzodioxoles	_	Animals
pos_5092	Piperidine	HMDB0034301	110-89-4	Organic compounds	Organoheterocyclic compounds	Piperidines	_	Microbe,Animals
pos_5095	Rhamnetin	HMDB0133823	--	--	--	--	--	Plants
pos_5109	Dihydrokaempferol	HMDB0030847	480-20-6	Organic compounds	Phenylpropanoids and polyketides	Flavonoids	Flavans	Animals
pos_5111	Suillusin	HMDB0037371	--	Organic compounds	Lipids and lipid-like molecules	Prenol lipids	Monoterpenoids	Animals
pos_5133	4-Hydroxyphenylacetate	HMDB0060390	1000352-77-7	Organic compounds	Benzenoids	Phenol esters	_	Animals
pos_5140	(1R,6R)-6-Hydroxy-2-succinylcyclohexa-2,4-diene-1-carboxylate	HMDB0303951	--	Organic compounds	Organic acids and derivatives	Keto acids and derivatives	Gamma-keto acids and derivatives	Animals
pos_5142	Neopterin	HMDB0000845	2009-64-5	Organic compounds	Organoheterocyclic compounds	Pteridines and derivatives	Pterins and derivatives	Animals
pos_5162	Decursinol angelate	HMDB0250925	--	Organic compounds	Phenylpropanoids and polyketides	Coumarins and derivatives	Pyranocoumarins	Animals
pos_5250	3-(2-Hydroxyphenyl)propanoate	HMDB0033752	495-78-3	Organic compounds	Phenylpropanoids and polyketides	Phenylpropanoic acids	_	Animals,Plants
pos_5252	Prolyl-Glutamine	HMDB0029015	--	Organic compounds	Organic acids and derivatives	Carboxylic acids and derivatives	Amino acids, peptides, and analogues	Animals
pos_5272	m-Coumaric acid	HMDB0001713	14755-02-3	Organic compounds	Phenylpropanoids and polyketides	Cinnamic acids and derivatives	Hydroxycinnamic acids and derivatives	Animals,Plants
pos_5273	1-Oxo-1H-2-benzopyran-3-carboxaldehyde	HMDB0030577	34328-51-3	Organic compounds	Phenylpropanoids and polyketides	Isocoumarins and derivatives	_	Animals,Plants
pos_5278	(-)-Riboflavin	HMDB0000244	83-88-5	Organic compounds	Organoheterocyclic compounds	Pteridines and derivatives	Alloxazines and isoalloxazines	Microbe,Animals
pos_5290	4-(Hydroxymethyl)benzenediazonium(1+)	HMDB0032593	78246-53-4	Organic compounds	Benzenoids	Benzene and substituted derivatives	Benzyl alcohols	Microbe,Animals
pos_5293	5-Hydroxyindoleacetaldehyde	HMDB0004073	1892-21-3	Organic compounds	Organoheterocyclic compounds	Indoles and derivatives	Hydroxyindoles	Animals
pos_5299	Lumichrome	HMDB0254199	--	Organic compounds	Organoheterocyclic compounds	Pteridines and derivatives	Alloxazines and isoalloxazines	Animals,Plants,Microbe
pos_5304	Hydrojuglone glucoside	HMDB0041191	22427-33-4	Organic compounds	Organic oxygen compounds	Organooxygen compounds	Carbohydrates and carbohydrate conjugates	Animals
pos_5339	Purine	HMDB0001366	120-73-0	Organic compounds	Organoheterocyclic compounds	Imidazopyrimidines	Purines and purine derivatives	Microbe,Animals
pos_5365	Spinacetin 3-rutinoside	HMDB0037470	--	Organic compounds	Phenylpropanoids and polyketides	Flavonoids	Flavonoid glycosides	Animals
pos_5369	Adenylated molybdopterin	HMDB0059628	220456-66-6	Organic compounds	Nucleosides, nucleotides, and analogues	Molybdopterin dinucleotides	_	Animals
pos_5399	3-Oxopropionyl-CoA	HMDB0002170	--	--	--	--	--	--
pos_5413	7-Methoxy-6-methyl-2H-1-benzopyran-2-one	HMDB0032991	--	Organic compounds	Phenylpropanoids and polyketides	Coumarins and derivatives	_	Animals
pos_5424	1-(5'-Phosphoribosyl)-5-formamido-4-imidazolecarboxamide	HMDB0001439	13018-54-7	Organic compounds	Nucleosides, nucleotides, and analogues	Imidazole ribonucleosides and ribonucleotides	1-ribosyl-imidazolecarboxamides	Microbe,Animals
pos_5431	fumagillin	HMDB0242599	--	Organic compounds	Lipids and lipid-like molecules	Fatty Acyls	Fatty acids and conjugates	Animals
pos_5444	Myristicin	HMDB0035873	607-91-0	Organic compounds	Organoheterocyclic compounds	Benzodioxoles	_	Animals,Plants
pos_5445	N-Glycolylneuraminic acid	HMDB0242723	--	Organic compounds	Organic oxygen compounds	Organooxygen compounds	Carbohydrates and carbohydrate conjugates	Animals
pos_5468	3,4-Dihydroxymandelaldehyde	HMDB0006242	13023-73-9	Organic compounds	Benzenoids	Benzene and substituted derivatives	Phenylacetaldehydes	Animals
pos_5486	(R)-2-Hydroxycaprylic acid	HMDB0002264	30117-44-3	Organic compounds	Lipids and lipid-like molecules	Fatty Acyls	Fatty acids and conjugates	Animals
pos_5490	(S)-(+)-Carvone	HMDB0004487	2244-16-8	Organic compounds	Lipids and lipid-like molecules	Prenol lipids	Monoterpenoids	Animals
pos_5491	4-Ethyl-2-methoxyphenol	HMDB0040175	2785-89-9	Organic compounds	Benzenoids	Phenols	Methoxyphenols	Microbe,Animals
pos_5495	Riesling acetal	HMDB0037562	--	Organic compounds	Organoheterocyclic compounds	Tetrahydrofurans	_	Animals
pos_5515	n-Butylbenzene	HMDB0059812	104-51-8	Organic compounds	Benzenoids	Benzene and substituted derivatives	_	Animals,Plants
pos_5521	Isoliquiritin	HMDB0037318	5041-81-6	Organic compounds	Phenylpropanoids and polyketides	Flavonoids	Flavonoid glycosides	Animals
pos_5535	Annuionone C	HMDB0032689	155418-97-6	Organic compounds	Organoheterocyclic compounds	Oxepanes	_	Animals
pos_5552	Rothindin	HMDB0036609	63347-43-3	Organic compounds	Phenylpropanoids and polyketides	Isoflavonoids	Isoflavonoid O-glycosides	Animals
pos_5562	3-hexenedioic acid	HMDB0000393	29311-53-3	Organic compounds	Lipids and lipid-like molecules	Fatty Acyls	Fatty acids and conjugates	Animals
pos_5563	3,3'-Dithiobis[4,5-dihydro-2-methylfuran]	HMDB0039670	85196-66-3	Organic compounds	Organoheterocyclic compounds	Dihydrofurans	_	Animals
pos_5578	3,4-Dicaffeoyl-1,5-quinolactone	HMDB0029291	--	Organic compounds	Phenylpropanoids and polyketides	Cinnamic acids and derivatives	Hydroxycinnamic acids and derivatives	Animals
pos_5590	Fluoren-9-ol	HMDB0059803	1689-64-1	Organic compounds	Benzenoids	Fluorenes	_	Animals
pos_5603	N-Acetylornithine	HMDB0240589	2185-16-2	Organic compounds	Organic acids and derivatives	Carboxylic acids and derivatives	Amino acids, peptides, and analogues	Animals
pos_5604	trans-Zeatin	HMDB0012204	1637-39-4	Organic compounds	Organoheterocyclic compounds	Imidazopyrimidines	Purines and purine derivatives	Animals,Plants,Microbe
pos_5616	2,6-Dimethoxy-4-propylphenol	HMDB0036226	6766-82-1	Organic compounds	Benzenoids	Phenols	Methoxyphenols	Animals
pos_5619	S-Adenosylmethioninamine	HMDB0000988	22365-13-5	Organic compounds	Nucleosides, nucleotides, and analogues	5'-deoxyribonucleosides	5'-deoxy-5'-thionucleosides	Microbe,Animals
pos_5636	7-Hydroxy-6-(methoxyacetyl)-2,2-dimethyl-2H-1-benzopyran	HMDB0029774	22037-34-9	Organic compounds	Organoheterocyclic compounds	Benzopyrans	1-benzopyrans	Animals
pos_5669	3-Methoxy-4-hydroxyphenylacetaldehyde	HMDB0005175	5703-24-2	Organic compounds	Benzenoids	Phenols	Methoxyphenols	Animals
pos_5672	Elemicin	HMDB0033778	487-11-6	Organic compounds	Benzenoids	Phenol ethers	Anisoles	Animals,Plants
pos_5684	Gentiopicroside	HMDB0252696	20831-76-9	Organic compounds	Organic oxygen compounds	Organooxygen compounds	Carbohydrates and carbohydrate conjugates	Animals
pos_5687	Italipyrone	HMDB0041307	75680-21-6	Organic compounds	Benzenoids	Benzene and substituted derivatives	Acetophenones	Animals
pos_5730	1-Naphthylmethanol	HMDB0060322	4780-79-4	Organic compounds	Benzenoids	Naphthalenes	_	Animals
pos_5732	N-Acetyl-L-phenylalanine	HMDB0000512	2018-61-3	Organic compounds	Organic acids and derivatives	Carboxylic acids and derivatives	Amino acids, peptides, and analogues	Microbe,Animals
pos_5736	Atenolol	HMDB0001924	29122-68-7	Organic compounds	Benzenoids	Benzene and substituted derivatives	Phenylacetamides	Animals
pos_5770	Orcein	HMDB0039777	--	Organic compounds	Phenylpropanoids and polyketides	Flavonoids	O-methylated flavonoids	Animals
pos_5800	Yuccaol A	HMDB0036714	--	Organic compounds	Phenylpropanoids and polyketides	2-arylbenzofuran flavonoids	_	Animals
pos_5814	L-Normetanephrine	HMDB0000819	97-31-4	Organic compounds	Benzenoids	Phenols	Methoxyphenols	Animals
pos_5834	Quinone	HMDB0003364	106-51-4	Organic compounds	Organic oxygen compounds	Organooxygen compounds	Carbonyl compounds	Microbe,Animals
pos_5859	DL-Normetanephrine	HMDB0000819	97-31-4	Organic compounds	Benzenoids	Phenols	Methoxyphenols	Animals
pos_5911	Xanthosine 5'-phosphate	HMDB0001554	523-98-8	Organic compounds	Nucleosides, nucleotides, and analogues	Purine nucleotides	Purine ribonucleotides	Microbe,Animals
pos_5915	Benzene	HMDB0001505	71-43-2	Organic compounds	Benzenoids	Benzene and substituted derivatives	_	Animals
pos_5933	1-Methyladenosine	HMDB0003331	15763-06-1	Organic compounds	Nucleosides, nucleotides, and analogues	Purine nucleosides	_	Animals
pos_5939	5-Imino-2-methyl-1-cyclopenten-1-ol	HMDB0039584	61133-60-6	Organic compounds	Organic nitrogen compounds	Organonitrogen compounds	Imines	Animals
pos_5943	3-(3,4-Dimethoxyphenyl)-2-propenoic acid	HMDB0034315	14737-89-4	Organic compounds	Phenylpropanoids and polyketides	Cinnamic acids and derivatives	Hydroxycinnamic acids and derivatives	Animals,Plants
pos_5944	p-Methoxycinnamic acid ethyl ester	HMDB0030762	24393-56-4	Organic compounds	Phenylpropanoids and polyketides	Cinnamic acids and derivatives	Cinnamic acid esters	Animals,Plants
pos_5973	Toluate	HMDB0029635	99-94-5	Organic compounds	Benzenoids	Benzene and substituted derivatives	Benzoic acids and derivatives	Animals,Plants
pos_5974	L-Phenylalanine	HMDB0250791	63-91-2	Organic compounds	Organic acids and derivatives	Carboxylic acids and derivatives	Amino acids, peptides, and analogues	Animals
pos_5992	Glycyl-Isoleucine	HMDB0028844	--	Organic compounds	Organic acids and derivatives	Carboxylic acids and derivatives	Amino acids, peptides, and analogues	Animals
pos_6018	(S)-Dihydroorotate	HMDB0003349	5988-19-2	Organic compounds	Organic acids and derivatives	Carboxylic acids and derivatives	Amino acids, peptides, and analogues	Microbe,Animals
pos_6063	Coenzyme Q1	HMDB0002012	727-81-1	Organic compounds	Lipids and lipid-like molecules	Prenol lipids	Quinone and hydroquinone lipids	Microbe,Animals
pos_6086	Ligustilide	HMDB0302720	--	Organic compounds	Organoheterocyclic compounds	Isobenzofurans	_	Animals,Plants
pos_6087	Isoleucyl-Threonine	HMDB0028917	--	Organic compounds	Organic acids and derivatives	Carboxylic acids and derivatives	Amino acids, peptides, and analogues	Animals
pos_6107	Urate-3-ribonucleoside	HMDB0029920	2124-54-1	Organic compounds	Organoheterocyclic compounds	Imidazopyrimidines	Purines and purine derivatives	Animals
pos_6161	5-Hydroxyhexanoic acid	HMDB0000525	44843-89-2	Organic compounds	Lipids and lipid-like molecules	Fatty Acyls	Fatty acids and conjugates	Animals
pos_6169	Epinepetalactone	HMDB0035063	17257-15-7	Organic compounds	Lipids and lipid-like molecules	Prenol lipids	Terpene lactones	Animals
pos_6175	1-(4-Hydroxy-3-methoxyphenyl)-7-phenyl-3,5-heptanedione	HMDB0033710	83161-94-8	Organic compounds	Phenylpropanoids and polyketides	Diarylheptanoids	Linear diarylheptanoids	Animals
pos_619	6-Carboxyhexanoyl-CoA	HMDB0304466	--	Organic compounds	Organoheterocyclic compounds	Tetrapyrroles and derivatives	_	Microbe,Animals
pos_6196	3-Methyl-3-buten-2-one	HMDB0031530	814-78-8	Organic compounds	Organic oxygen compounds	Organooxygen compounds	Carbonyl compounds	Animals
pos_6207	Phenethyl isoamyl ether	HMDB0041615	56011-02-0	Organic compounds	Benzenoids	Benzene and substituted derivatives	_	Animals
pos_622	OPC4-CoA	HMDB0011113	--	Organic compounds	Lipids and lipid-like molecules	Fatty Acyls	Fatty acyl thioesters	Animals
pos_6229	Salicylaldehyde	HMDB0034170	1990-02-08	Organic compounds	Organic oxygen compounds	Organooxygen compounds	Carbonyl compounds	Animals,Plants
pos_6231	4-Methoxyphenylacetic acid	HMDB0002072	104-01-8	Organic compounds	Benzenoids	Phenol ethers	Anisoles	Animals
pos_6234	3,4-Dihydroxyphenylacetone	HMDB0031132	2503-44-8	Organic compounds	Benzenoids	Benzene and substituted derivatives	Phenylpropanes	Animals
pos_6236	3,4,5-Trimethoxyphenyl acetate	HMDB0031722	17742-46-0	Organic compounds	Benzenoids	Phenol esters	_	Animals
pos_6252	Atorvastatin	HMDB0005006	134523-00-5	Organic compounds	Organoheterocyclic compounds	Pyrroles	Substituted pyrroles	Animals
pos_6256	Pelargonin	HMDB0033681	58751-31-8	Organic compounds	Phenylpropanoids and polyketides	Flavonoids	Flavonoid glycosides	Animals
pos_6270	Ethyl (±)-2-ethyl-3-phenylpropanoate	HMDB0037194	2983-36-0	Organic compounds	Lipids and lipid-like molecules	Fatty Acyls	Fatty acid esters	Microbe,Animals
pos_6295	(3xi,6xi)-Cyclo(alanylvalyl)	HMDB0033926	22160-42-5	Organic compounds	Organic acids and derivatives	Carboxylic acids and derivatives	Amino acids, peptides, and analogues	Animals
pos_6304	1-(5-Phospho-D-ribosyl)-ATP	HMDB0003665	1110-99-2	Organic compounds	Nucleosides, nucleotides, and analogues	Purine nucleotides	Purine ribonucleotides	Animals
pos_6318	Dihydrosterigmatocystin	HMDB0030590	6795-16-0	Organic compounds	Phenylpropanoids and polyketides	Sterigmatocystins	_	Animals
pos_6330	Pseudobaptigenin 7-O-glucoside	HMDB0036609	63347-43-3	Organic compounds	Phenylpropanoids and polyketides	Isoflavonoids	Isoflavonoid O-glycosides	Animals
pos_6332	Apocynin A	HMDB0248522	--	Organic compounds	Phenylpropanoids and polyketides	Flavonoids	Flavans	Animals
pos_635	Pymetrozine	HMDB0256932	--	Organic compounds	Organoheterocyclic compounds	Triazines	1,2,4-triazines	Animals
pos_6366	Phenylacetic acid	HMDB0000209	103-82-2	Organic compounds	Benzenoids	Benzene and substituted derivatives	_	Microbe,Animals,Plants
pos_6440	Marmesin	HMDB0030786	13849-08-6	Organic compounds	Phenylpropanoids and polyketides	Coumarins and derivatives	Furanocoumarins	Animals
pos_6442	2'-O-Methyluridine	HMDB0240328	2140-76-3	Organic compounds	Nucleosides, nucleotides, and analogues	Pyrimidine nucleosides	_	Animals
pos_6451	Tricin 7-diglucuronoside	HMDB0037460	83097-44-3	Organic compounds	Phenylpropanoids and polyketides	Flavonoids	Flavonoid glycosides	Animals
pos_6465	Formyl-CoA	HMDB0003419	13131-49-2	Organic compounds	Lipids and lipid-like molecules	Steroids and steroid derivatives	Androstane steroids	Animals
pos_6469	(1R,4R)-Dihydrocarvone	HMDB0302236	--	Organic compounds	Lipids and lipid-like molecules	Prenol lipids	Monoterpenoids	Animals
pos_6500	Juglanin	HMDB0303587	--	Organic compounds	Phenylpropanoids and polyketides	Flavonoids	Flavonoid glycosides	Animals
pos_6505	1-Feruloyl-5-caffeoylquinic acid	HMDB0041643	--	Organic compounds	Organic oxygen compounds	Organooxygen compounds	Alcohols and polyols	Animals
pos_6540	Bismurrayaquinone A	HMDB0040774	155519-86-1	Organic compounds	Organoheterocyclic compounds	Indoles and derivatives	Carbazoles	Animals,Plants
pos_6542	6''-O-Acetylgenistin	HMDB0029528	73566-30-0	Organic compounds	Phenylpropanoids and polyketides	Isoflavonoids	Isoflavonoid O-glycosides	Animals
pos_6553	13-Dihydrodaunorubicin	HMDB0244506	--	Organic compounds	Phenylpropanoids and polyketides	Anthracyclines	_	Animals
pos_6563	Raddeanin A	HMDB0257094	--	Organic compounds	Lipids and lipid-like molecules	Prenol lipids	Triterpenoids	Animals
pos_6565	p-Coumaroyl-CoA	HMDB0060153	119785-99-8	Organic compounds	Lipids and lipid-like molecules	Fatty Acyls	Fatty acyl thioesters	Animals
pos_6567	1,4-Benzodioxin-2(3H)-one	HMDB0040528	--	Organic compounds	Organoheterocyclic compounds	Benzodioxanes	Benzo-1,4-dioxanes	Animals
pos_6574	Sophoraflavanone B	HMDB0247465	--	Organic compounds	Phenylpropanoids and polyketides	Flavonoids	Flavans	Animals
pos_6601	5,7alpha-Dihydro-1,4,4,7a-tetramethyl-4H-indene	HMDB0036683	99901-21-0	Organic compounds	Hydrocarbons	Unsaturated hydrocarbons	Branched unsaturated hydrocarbons	Animals
pos_6627	8-Methoxykynurenate	HMDB0060426	--	Organic compounds	Organoheterocyclic compounds	Quinolines and derivatives	Quinoline carboxylic acids	Animals
pos_6641	Pimelate	HMDB0000857	111-16-0	Organic compounds	Lipids and lipid-like molecules	Fatty Acyls	Fatty acids and conjugates	Animals,Plants
pos_6652	Octanoyl-CoA	HMDB0001070	1264-52-4	Organic compounds	Lipids and lipid-like molecules	Fatty Acyls	Fatty acyl thioesters	Animals
pos_6660	2,4,6-Trimethylbenzaldehyde	HMDB0032016	487-68-3	Organic compounds	Benzenoids	Benzene and substituted derivatives	Benzoyl derivatives	Animals,Plants
pos_6664	2,2,6,7-Tetramethylbicyclo[4.3.0]nona-1(9),4-dien-8-one	HMDB0036685	99901-22-1	Organic compounds	Organic oxygen compounds	Organooxygen compounds	Carbonyl compounds	Animals
pos_6698	Luteolin 3'-glucuronide	HMDB0240540	--	Organic compounds	Phenylpropanoids and polyketides	Flavonoids	Flavonoid glycosides	Animals
pos_670	L-Threonine	HMDB0000167	72-19-5	Organic compounds	Organic acids and derivatives	Carboxylic acids and derivatives	Amino acids, peptides, and analogues	Microbe,Animals
pos_6715	Gravolenic acid	HMDB0033884	13781-46-9	Organic compounds	Phenylpropanoids and polyketides	Cinnamic acids and derivatives	Hydroxycinnamic acids and derivatives	Animals
pos_6716	Scopolamine	HMDB0003573	51-34-3	Organic compounds	Organic acids and derivatives	Hydroxy acids and derivatives	Beta hydroxy acids and derivatives	Animals
pos_673	2-Pyrrolidinone	HMDB0002039	616-45-5	Organic compounds	Organoheterocyclic compounds	Pyrrolidines	Pyrrolidones	Animals,Plants,Microbe
pos_6737	Musanolone D	HMDB0041452	173560-64-0	Organic compounds	Benzenoids	Naphthalenes	Phenylnaphthalenes	Animals
pos_6739	dTMP	HMDB0001227	365-07-1	Organic compounds	Nucleosides, nucleotides, and analogues	Pyrimidine nucleotides	Pyrimidine deoxyribonucleotides	Microbe,Animals
pos_6756	FADH2	HMDB0001197	1910-41-4	Organic compounds	Nucleosides, nucleotides, and analogues	Flavin nucleotides	_	Microbe,Animals
pos_6767	5-O-Caffeoylshikimic acid	HMDB0033999	73263-62-4	Organic compounds	Phenylpropanoids and polyketides	Cinnamic acids and derivatives	Hydroxycinnamic acids and derivatives	Animals
pos_6769	(+)-Syringaresinol	HMDB0303494	--	Organic compounds	Lignans, neolignans and related compounds	Furanoid lignans	_	Animals
pos_6784	Benzaldehyde	HMDB0006115	100-52-7	Organic compounds	Benzenoids	Benzene and substituted derivatives	Benzoyl derivatives	Microbe,Animals,Plants
pos_6790	DL-3-Phenyllactic acid	HMDB0000779	828-01-3	Organic compounds	Phenylpropanoids and polyketides	Phenylpropanoic acids	_	Animals
pos_6792	(R)-(+)-Citronellic acid	HMDB0035837	502-47-6	Organic compounds	Lipids and lipid-like molecules	Prenol lipids	Monoterpenoids	Animals
pos_6799	Ionene	HMDB0059826	475-03-6	Organic compounds	Benzenoids	Tetralins	_	Animals,Plants
pos_6800	2-Ethoxy-1-methyl-4-(1-methylethyl)benzene	HMDB0037272	4732-13-2	Organic compounds	Lipids and lipid-like molecules	Prenol lipids	Monoterpenoids	Animals
pos_6811	Citrinin	HMDB0041857	518-75-2	Organic compounds	Organoheterocyclic compounds	Benzopyrans	_	Animals
pos_6834	Aclacinomycin Y	HMDB0247949	--	Organic compounds	Phenylpropanoids and polyketides	Anthracyclines	_	Animals
pos_6849	Oxyhumulinic acid	HMDB0038989	469-30-7	Organic compounds	Organic oxygen compounds	Organooxygen compounds	Carbonyl compounds	Animals
pos_6861	Isofraxidin	HMDB0253642	--	Organic compounds	Phenylpropanoids and polyketides	Coumarins and derivatives	Hydroxycoumarins	Animals,Plants
pos_6865	Daphnoretin methyl ether	HMDB0039046	3749-38-0	Organic compounds	Phenylpropanoids and polyketides	Coumarins and derivatives	_	Animals,Plants
pos_6918	Isoshyobunone	HMDB0038193	21698-46-4	Organic compounds	Lipids and lipid-like molecules	Prenol lipids	Sesquiterpenoids	Animals
pos_692	Wilforgine	HMDB0259892	--	Organic compounds	Lipids and lipid-like molecules	Prenol lipids	Terpene lactones	Animals
pos_6933	2-Ethyl-4-hydroxy-5-methyl-3(2H)-furanone	HMDB0303906	--	Organic compounds	Organoheterocyclic compounds	Dihydrofurans	Furanones	Animals
pos_6935	Propyl 2,4-decadienoate	HMDB0037307	--	Organic compounds	Lipids and lipid-like molecules	Fatty Acyls	Fatty acid esters	Animals
pos_6945	5-Megastigmen-7-yne-3,9-diol 9-glucoside	HMDB0032841	62512-26-9	Organic compounds	Lipids and lipid-like molecules	Fatty Acyls	Fatty acyl glycosides	Animals
pos_6951	Validamycin A	HMDB0036592	37248-47-8	Organic compounds	Organic oxygen compounds	Organooxygen compounds	Carbohydrates and carbohydrate conjugates	Animals
pos_6971	2-(4-Hydroxyphenyl)ethanol	HMDB0004284	501-94-0	Organic compounds	Benzenoids	Phenols	Tyrosols and derivatives	Microbe,Animals,Plants
pos_6981	Salvianolic acid G	HMDB0041774	--	Organic compounds	Phenylpropanoids and polyketides	Cinnamic acids and derivatives	Hydroxycinnamic acids and derivatives	Animals
pos_6986	Nicotinamide-beta-riboside	HMDB0000855	1341-23-7	Organic compounds	Organic oxygen compounds	Organooxygen compounds	Carbohydrates and carbohydrate conjugates	Microbe,Animals
pos_7002	Trypanothione	HMDB0060520	--	Organic compounds	Organic acids and derivatives	Carboxylic acids and derivatives	Amino acids, peptides, and analogues	Animals
pos_7009	2,3-Dimethylbenzofuran	HMDB0033176	3782-00-1	Organic compounds	Organoheterocyclic compounds	Benzofurans	_	Animals
pos_7010	Synephrine	HMDB0004826	1994-07-05	Organic compounds	Benzenoids	Phenols	1-hydroxy-2-unsubstituted benzenoids	Animals,Plants
pos_7014	4-Hydroxy-3-methoxycinnamic acid	HMDB0000954	537-98-4	Organic compounds	Phenylpropanoids and polyketides	Cinnamic acids and derivatives	Hydroxycinnamic acids and derivatives	Microbe,Animals,Plants
pos_702	Triethanolamine	HMDB0032538	102-71-6	Organic compounds	Organic nitrogen compounds	Organonitrogen compounds	Amines	Animals
pos_7061	Guaiacol	HMDB0001398	1990-05-01	Organic compounds	Benzenoids	Phenols	Methoxyphenols	Microbe,Animals,Plants
pos_7066	Tetrahydrofurfuryl cinnamate	HMDB0036189	65505-25-1	Organic compounds	Phenylpropanoids and polyketides	Cinnamic acids and derivatives	Cinnamic acid esters	Animals
pos_7068	Berberine	HMDB0003409	2086-83-1	Organic compounds	Alkaloids and derivatives	Protoberberine alkaloids and derivatives	_	Animals,Plants
pos_7113	3-Hydroxy-3-(4-methylpent-3-en-1-yl)glutaryl-CoA	HMDB0060372	--	Organic compounds	Lipids and lipid-like molecules	Fatty Acyls	Fatty acyl thioesters	Animals
pos_7114	6,7-Dimethyl-8-(D-ribityl)lumazine	HMDB0003826	2535-20-8	Organic compounds	Organoheterocyclic compounds	Pteridines and derivatives	_	Microbe,Animals
pos_7148	Scopoletin	HMDB0034344	92-61-5	Organic compounds	Phenylpropanoids and polyketides	Coumarins and derivatives	Hydroxycoumarins	Animals,Plants
pos_7151	Enoximone	HMDB0015599	77671-31-9	Organic compounds	Organic oxygen compounds	Organooxygen compounds	Carbonyl compounds	Animals
pos_7154	1-Methoxy-4-[5-(4-methoxyphenoxy)-3-penten-1-ynyl]benzene	HMDB0041305	166762-96-5	Organic compounds	Benzenoids	Phenol ethers	Anisoles	Animals
pos_7156	Strigol	HMDB0036677	11017-56-4	Organic compounds	Lipids and lipid-like molecules	Prenol lipids	Terpene lactones	Animals
pos_7161	Tangeritin	HMDB0030539	481-53-8	Organic compounds	Phenylpropanoids and polyketides	Flavonoids	O-methylated flavonoids	Animals,Plants,Microbe
pos_7168	4'-O-methyl-(-)-epicatechin-3'-O-beta-glucuronide	HMDB0029180	--	Organic compounds	Phenylpropanoids and polyketides	Flavonoids	Flavonoid glycosides	Animals
pos_719	L-Pipecolate	HMDB0000716	3105-95-1	Organic compounds	Organic acids and derivatives	Carboxylic acids and derivatives	Amino acids, peptides, and analogues	Animals
pos_7190	3-Phenylpropyl isovalerate	HMDB0036389	5452-07-03	Organic compounds	Lipids and lipid-like molecules	Fatty Acyls	Fatty acid esters	Animals
pos_7193	6-Galloylglucose	HMDB0034051	34781-46-9	Organic compounds	Organoheterocyclic compounds	Diazines	Pyrimidines and pyrimidine derivatives	Animals
pos_7197	Scolymoside	HMDB0005799	25694-72-8	Organic compounds	Phenylpropanoids and polyketides	Tannins	Hydrolyzable tannins	Animals
pos_7200	Dopaxanthin	HMDB0012221	71199-31-0	Organic compounds	Organic acids and derivatives	Carboxylic acids and derivatives	Amino acids, peptides, and analogues	Animals
pos_7202	Cyclohexa-1,5-diene-1-carbonyl-CoA	HMDB0012207	148471-94-7	Organic compounds	Lipids and lipid-like molecules	Fatty Acyls	Fatty acyl thioesters	Animals
pos_7207	p-Coumaroyl quinic acid	HMDB0301709	--	Organic compounds	Organic oxygen compounds	Organooxygen compounds	Alcohols and polyols	Animals
pos_7242	1-Naphthol	HMDB0012138	90-15-3	Organic compounds	Benzenoids	Naphthalenes	Naphthols and derivatives	Animals
pos_7257	Oxytocin	HMDB0002865	50-56-6	Organic compounds	Organic acids and derivatives	Carboxylic acids and derivatives	Amino acids, peptides, and analogues	Animals
pos_7260	(2-Naphthyl)methanol	HMDB0060303	1592-38-7	Organic compounds	Benzenoids	Naphthalenes	_	Animals
pos_7261	Amrinone	HMDB0015496	60719-84-8	Organic compounds	Organoheterocyclic compounds	Pyridines and derivatives	Bipyridines and oligopyridines	Animals
pos_7262	Trigoforin	HMDB0029495	14002-93-8	Organic compounds	Phenylpropanoids and polyketides	Coumarins and derivatives	_	Animals
pos_7266	Carboxyibuprofen	HMDB0060564	--	Organic compounds	Phenylpropanoids and polyketides	Phenylpropanoic acids	_	Animals
pos_7286	P1,P3-Bis(5'-adenosyl) triphosphate	HMDB0001155	56432-02-1	Organic compounds	Lipids and lipid-like molecules	Fatty Acyls	Fatty acids and conjugates	Microbe,Animals
pos_729	Trigonelline	HMDB0000875	535-83-1	Organic compounds	Alkaloids and derivatives	_	_	Animals,Plants
pos_7294	alpha,alpha-Dimethylphenethyl formate	HMDB0036235	10058-43-2	Organic compounds	Benzenoids	Benzene and substituted derivatives	Phenylpropanes	Animals
pos_7295	2-Methyl-1-phenyl-2-propanyl acetate	HMDB0031571	151-05-3	Organic compounds	Benzenoids	Benzene and substituted derivatives	Phenylpropanes	Animals
pos_7322	Troxerutin	HMDB0006083	7085-55-4	Organic compounds	Phenylpropanoids and polyketides	Flavonoids	Flavonoid glycosides	Animals
pos_7327	2-Hydroxy-3-oxopropanoate	HMDB0006938	--	Organic compounds	Organic oxygen compounds	Organooxygen compounds	Carbohydrates and carbohydrate conjugates	Animals
pos_7338	3-O-p-Coumaroylquinic acid	HMDB0029681	--	Organic compounds	Organic oxygen compounds	Organooxygen compounds	Alcohols and polyols	Animals,Plants
pos_7365	Gibberellin A19	HMDB0036896	6980-44-5	Organic compounds	Lipids and lipid-like molecules	Prenol lipids	Diterpenoids	Animals
pos_7367	Narceine	HMDB0030246	131-28-2	Organic compounds	Phenylpropanoids and polyketides	Stilbenes	_	Animals,Plants
pos_7370	5,7-Dihydroxy-3',4'-dimethoxy-8-(3-hydroxy-3-methylbutyl)-isoflavone 7-glucoside	HMDB0034812	--	Organic compounds	Phenylpropanoids and polyketides	Isoflavonoids	Isoflavonoid O-glycosides	Animals
pos_7381	Deoxycoformycin	HMDB0245535	53910-25-1	Organic compounds	Organoheterocyclic compounds	Imidazodiazepines	_	Animals
pos_7383	Palatinose	HMDB0256083	--	Organic compounds	Organic oxygen compounds	Organooxygen compounds	Carbohydrates and carbohydrate conjugates	Animals
pos_7384	Dihydropteroate	HMDB0001412	2134-76-1	Organic compounds	Organoheterocyclic compounds	Pteridines and derivatives	Pterins and derivatives	Microbe,Animals,Plants
pos_7398	Trypanothione disulfide	HMDB0060521	--	Organic compounds	Organic acids and derivatives	Carboxylic acids and derivatives	Amino acids, peptides, and analogues	Animals
pos_7400	N1-(5-Phospho-alpha-D-ribosyl)-5,6-dimethylbenzimidazole	HMDB0003882	--	Organic compounds	Nucleosides, nucleotides, and analogues	Benzimidazole ribonucleosides and ribonucleotides	_	Animals
pos_743	Hexanoyl-CoA	HMDB0002845	5060-32-2	Organic compounds	Lipids and lipid-like molecules	Fatty Acyls	Fatty acyl thioesters	Animals,Plants
pos_7432	2,4-Diisopropyl-3-methylphenol	HMDB0029824	76138-69-7	Organic compounds	Benzenoids	Benzene and substituted derivatives	Cumenes	Animals
pos_7434	(+)-Abscisic acid	HMDB0035140	21293-29-8	Organic compounds	Lipids and lipid-like molecules	Prenol lipids	Sesquiterpenoids	Animals
pos_7454	Thymol	HMDB0035770	499-75-2	Organic compounds	Lipids and lipid-like molecules	Prenol lipids	Monoterpenoids	Microbe,Animals,Plants
pos_7455	cis-Jasmone	HMDB0035601	488-10-8	Organic compounds	Organic oxygen compounds	Organooxygen compounds	Carbonyl compounds	Animals,Plants
pos_7458	2,3,5,6,8,8a-Hexahydro-2,5,5,8a-tetramethyl-7H-1-benzopyran-7-one	HMDB0040233	20194-67-6	Organic compounds	Organoheterocyclic compounds	Benzopyrans	_	Animals,Plants
pos_7464	(3S,7E,9S)-9-Hydroxy-4,7-megastigmadien-3-one 9-glucoside	HMDB0036822	--	Organic compounds	Lipids and lipid-like molecules	Fatty Acyls	Fatty acyl glycosides	Animals
pos_7522	Gibberellin A8	HMDB0303450	--	Organic compounds	Lipids and lipid-like molecules	Prenol lipids	Diterpenoids	Animals
pos_7543	Vitisin C	HMDB0031814	180580-73-8	Organic compounds	Phenylpropanoids and polyketides	2-arylbenzofuran flavonoids	_	Animals
pos_755	L-(+)-Gulose	HMDB0012326	6027-89-0	Organic compounds	Organic oxygen compounds	Organooxygen compounds	Carbohydrates and carbohydrate conjugates	Animals
pos_7553	2,3-Dihydro-4-(4-methoxyphenyl)-1H-phenalene-1,2,3-triol	HMDB0041399	163811-78-7	Organic compounds	Benzenoids	Naphthalenes	Phenylnaphthalenes	Animals,Plants,Microbe
pos_7563	5(S)-HPETE	HMDB0011135	74581-83-2	Organic compounds	Lipids and lipid-like molecules	Fatty Acyls	Eicosanoids	Animals
pos_7568	Benzoyl-CoA	HMDB0002252	6756-74-7	Organic compounds	Lipids and lipid-like molecules	Fatty Acyls	Fatty acyl thioesters	Animals
pos_7574	L-Serine	HMDB0000187	56-45-1	Organic compounds	Organic acids and derivatives	Carboxylic acids and derivatives	Amino acids, peptides, and analogues	Microbe,Animals
pos_7580	Tyrosyl-Glutamate	HMDB0029104	--	Organic compounds	Organic acids and derivatives	Carboxylic acids and derivatives	Amino acids, peptides, and analogues	Animals
pos_7598	Afzelin	HMDB0248048	--	Organic compounds	Phenylpropanoids and polyketides	Coumarins and derivatives	Pyranocoumarins	Animals
pos_7607	Coixinden B	HMDB0040906	151466-74-9	Organic compounds	Benzenoids	Indenes and isoindenes	_	Animals,Plants
pos_7614	(R)-Byakangelicinn 2'-(3-methylbutanoate)	HMDB0039068	--	Organic compounds	Phenylpropanoids and polyketides	Coumarins and derivatives	Furanocoumarins	Animals
pos_7656	Quinceoxepine	HMDB0038107	132925-10-1	Organic compounds	Organic oxygen compounds	Organooxygen compounds	Ethers	Animals
pos_7657	4-Methoxybenzyl acetate	HMDB0033761	104-21-2	Organic compounds	Benzenoids	Benzene and substituted derivatives	Benzyloxycarbonyls	Animals
pos_7658	(all-E)-3,5,7-Tridecatriene-9,11-diyn-1-ol	HMDB0038526	--	Organic compounds	Lipids and lipid-like molecules	Fatty Acyls	Fatty alcohols	Animals
pos_7660	(S,Z)-Lyratol acetate	HMDB0031840	79549-21-6	Organic compounds	Organic acids and derivatives	Carboxylic acids and derivatives	Carboxylic acid derivatives	Animals
pos_7663	Pirbuterol	HMDB0015407	38677-81-5	Organic compounds	Organoheterocyclic compounds	Pyridines and derivatives	Hydroxypyridines	Animals
pos_7675	Isopeonidin 3-rutinoside	HMDB0041753	--	Organic compounds	Phenylpropanoids and polyketides	Flavonoids	Flavonoid glycosides	Animals
pos_7696	Hydroquinone	HMDB0002434	123-31-9	Organic compounds	Benzenoids	Phenols	ols	Animals,Plants
pos_7701	Kamahine C	HMDB0038935	144841-11-2	Organic compounds	Organic oxygen compounds	Organooxygen compounds	Ethers	Animals
pos_7703	Genistin	HMDB0033988	529-59-9	Organic compounds	Phenylpropanoids and polyketides	Isoflavonoids	Isoflavonoid O-glycosides	Animals
pos_772	2,3,4,5-Tetrahydrodipicolinate	HMDB0012289	4226-22-6	Organic compounds	Organic acids and derivatives	Carboxylic acids and derivatives	Amino acids, peptides, and analogues	Animals
pos_7755	Tartronate semialdehyde	HMDB0006938	--	Organic compounds	Organic oxygen compounds	Organooxygen compounds	Carbohydrates and carbohydrate conjugates	Animals
pos_7756	(Z)-But-1-ene-1,2,4-tricarboxylate	HMDB0060320	--	Organic compounds	Organic acids and derivatives	Carboxylic acids and derivatives	Tricarboxylic acids and derivatives	Microbe,Animals
pos_7768	2-Oxobutanoate	HMDB0000005	600-18-0	Organic compounds	Organic acids and derivatives	Keto acids and derivatives	Short-chain keto acids and derivatives	Microbe,Animals,Plants
pos_7779	Benzenebutanoic acid	HMDB0000543	1821-12-1	Organic compounds	Benzenoids	Benzene and substituted derivatives	_	Animals
pos_7786	Homolanthionine	HMDB0002034	31982-10-2	Organic compounds	Organic acids and derivatives	Carboxylic acids and derivatives	Amino acids, peptides, and analogues	Animals
pos_7805	Uroporphyrinogen III	HMDB0001086	1976-85-8	Organic compounds	Organoheterocyclic compounds	Tetrapyrroles and derivatives	Porphyrins	Microbe,Animals,Plants
pos_7811	14,15-DHET	HMDB0002265	77667-09-5	Organic compounds	Lipids and lipid-like molecules	Fatty Acyls	Eicosanoids	Animals
pos_7821	3-Methoxy-4,5-methylenedioxycinnamaldehyde	HMDB0035303	74683-19-5	Organic compounds	Organoheterocyclic compounds	Benzodioxoles	_	Animals
pos_7823	5(S)-HETE	HMDB0011134	70608-72-9	Organic compounds	Lipids and lipid-like molecules	Fatty Acyls	Eicosanoids	Animals
pos_7824	p-Hydroxyphenethyl trans-ferulate	HMDB0032806	84873-15-4	Organic compounds	Phenylpropanoids and polyketides	Cinnamic acids and derivatives	Hydroxycinnamic acids and derivatives	Animals,Plants
pos_7829	Peonidin 3-O-glucoside	HMDB0013689	68795-37-9	Organic compounds	Phenylpropanoids and polyketides	Flavonoids	Flavonoid glycosides	Microbe,Animals
pos_7853	Pioglitazone	HMDB0015264	111025-46-8	Organic compounds	Benzenoids	Phenol ethers	_	Animals
pos_7887	Santene hydrate	HMDB0037001	59432-92-7	Organic compounds	Lipids and lipid-like molecules	Prenol lipids	Monoterpenoids	Animals
pos_7891	Paraoxon	HMDB0013035	311-45-5	Organic compounds	Benzenoids	Benzene and substituted derivatives	Nitrobenzenes	Animals
pos_7919	Urolithin A	HMDB0013695	1143-70-0	Organic compounds	Phenylpropanoids and polyketides	Coumarins and derivatives	_	Animals,Plants
pos_7922	Laricitrin	HMDB0126497	53472-37-0	Organic compounds	Phenylpropanoids and polyketides	Flavonoids	Flavones	Animals,Plants
pos_7926	Tricin 7-glucuronide	HMDB0033894	32769-02-1	Organic compounds	Phenylpropanoids and polyketides	Flavonoids	Flavonoid glycosides	Animals
pos_7954	Ajugol	HMDB0248074	--	Organic compounds	Lipids and lipid-like molecules	Prenol lipids	Terpene glycosides	Animals
pos_796	2-Aminomuconate semialdehyde	HMDB0001280	245128-91-0	Organic compounds	Organic acids and derivatives	Carboxylic acids and derivatives	Amino acids, peptides, and analogues	Animals,Microbe
pos_7964	Poncirin	HMDB0037487	14941-08-3	Organic compounds	Phenylpropanoids and polyketides	Flavonoids	Flavonoid glycosides	Animals
pos_7990	3-Phenyl-1-propanol	HMDB0033962	122-97-4	Organic compounds	Benzenoids	Benzene and substituted derivatives	_	Animals,Plants
pos_7991	Jasmone	HMDB0035601	488-10-8	Organic compounds	Organic oxygen compounds	Organooxygen compounds	Carbonyl compounds	Animals,Plants
pos_7992	L-Isoleucine	HMDB0000557	1509-34-8	Organic compounds	Organic acids and derivatives	Carboxylic acids and derivatives	Amino acids, peptides, and analogues	Animals
pos_7993	cis-3-Hexenyl hexanoate	HMDB0033378	31501-11-8	Organic compounds	Lipids and lipid-like molecules	Fatty Acyls	Fatty acid esters	Animals,Plants
pos_7996	Eremopetasinorol	HMDB0029668	182127-77-1	Organic compounds	Organic oxygen compounds	Organooxygen compounds	Alcohols and polyols	Animals
pos_8004	2-Aminophenoxazin-3-one	HMDB0030483	1916-59-2	Organic compounds	Organoheterocyclic compounds	Benzoxazines	Phenoxazines	Microbe,Animals
pos_8015	5,6,7,8-Tetrahydromethanopterin	HMDB0060403	--	Organic compounds	Organic oxygen compounds	Organooxygen compounds	Carbohydrates and carbohydrate conjugates	Animals
pos_8039	m-Cresol	HMDB0001858	106-44-5	Organic compounds	Benzenoids	Phenols	Cresols	Animals,Plants
pos_804	4-Hydroxyphenyl acetate	HMDB0060390	1000352-77-7	Organic compounds	Benzenoids	Phenol esters	_	Animals
pos_805	N-Methylcalystegine C1	HMDB0036394	197449-07-3	Organic compounds	Alkaloids and derivatives	Tropane alkaloids	_	Animals
pos_8051	Apigenin 7-O-neohesperidoside	HMDB0038848	17306-46-6	Organic compounds	Phenylpropanoids and polyketides	Flavonoids	Flavonoid glycosides	Animals
pos_8057	1,2,4,5-Tetramethylbenzene	HMDB0244147	95-93-2	Organic compounds	Benzenoids	Benzene and substituted derivatives	_	Animals
pos_807	D-Ribose 5-phosphate	HMDB0001548	34980-65-9	Organic compounds	Organic oxygen compounds	Organooxygen compounds	Carbohydrates and carbohydrate conjugates	Microbe,Animals
pos_8091	2-Naphthol	HMDB0012322	135-19-3	Organic compounds	Benzenoids	Naphthalenes	Naphthols and derivatives	Animals,Plants
pos_8096	7-Ethoxy-4-methyl-2H-1-benzopyran-2-one	HMDB0035095	1987-05-08	Organic compounds	Phenylpropanoids and polyketides	Coumarins and derivatives	_	Animals
pos_8100	Bialaphos	HMDB0249177	--	Organic compounds	Organic acids and derivatives	Carboxylic acids and derivatives	Amino acids, peptides, and analogues	Animals
pos_8109	Rolipram	HMDB0257294	--	Organic compounds	Organoheterocyclic compounds	Pyrrolidines	Phenylpyrrolidines	Animals
pos_8111	Hericenone A	HMDB0035879	126654-52-2	Organic compounds	Lipids and lipid-like molecules	Prenol lipids	Terpene lactones	Animals,Microbe
pos_8120	N-Acetylneuraminate 9-phosphate	HMDB0006268	--	Organic compounds	Organic oxygen compounds	Organooxygen compounds	Carbohydrates and carbohydrate conjugates	Animals
pos_8133	Isoelemicin	HMDB0029867	5273-85-8	Organic compounds	Benzenoids	Phenol ethers	Anisoles	Animals,Plants
pos_8141	Enoxacin	HMDB0014610	74011-58-8	Organic compounds	Organoheterocyclic compounds	Diazanaphthalenes	Naphthyridines	Animals
pos_8145	3-(4-Methoxyphenyl)-2-propen-1-ol	HMDB0032586	53484-50-7	Organic compounds	Phenylpropanoids and polyketides	Cinnamyl alcohols	_	Animals
pos_8147	2-Methoxy-4-(4-methyl-1,3-dioxolan-2-yl)phenol	HMDB0036199	68527-74-2	Organic compounds	Benzenoids	Phenols	Methoxyphenols	Animals
pos_8148	L-2,3-Diaminopropanoate	HMDB0002006	4033-39-0	Organic compounds	Organic acids and derivatives	Carboxylic acids and derivatives	Amino acids, peptides, and analogues	Animals
pos_815	Guanosine 3'-phosphate	HMDB0240587	117-68-0	Organic compounds	Nucleosides, nucleotides, and analogues	Ribonucleoside 3'-phosphates	_	Animals
pos_8153	Pelargonidin	HMDB0003263	7690-51-9	Organic compounds	Phenylpropanoids and polyketides	Flavonoids	Hydroxyflavonoids	Animals,Plants
pos_8158	17-beta-Estradiol-3-glucuronide	HMDB0006224	15270-30-1	Organic compounds	Lipids and lipid-like molecules	Steroids and steroid derivatives	Steroidal glycosides	Animals
pos_8159	L-2-Aminoadipate adenylate	HMDB0006941	--	Organic compounds	Nucleosides, nucleotides, and analogues	Purine nucleotides	Purine ribonucleotides	Animals
pos_818	3-Oxoadipyl-CoA	HMDB0060378	--	Organic compounds	Lipids and lipid-like molecules	Fatty Acyls	Fatty acyl thioesters	Animals
pos_8182	N1-Methyl-2-pyridone-5-carboxamide	HMDB0004193	701-44-0	Organic compounds	Organoheterocyclic compounds	Pyridines and derivatives	Pyridinecarboxylic acids and derivatives	Animals
pos_8199	Apigenin 7-O-beta-D-glucoside	HMDB0303733	--	Organic compounds	Phenylpropanoids and polyketides	Flavonoids	Flavonoid glycosides	Animals
pos_8221	(S)-Neolyratyl acetate	HMDB0041497	79507-87-2	Organic compounds	Organic acids and derivatives	Carboxylic acids and derivatives	Carboxylic acid derivatives	Animals
pos_8232	Isoferulic acid	HMDB0000955	25522-33-2	Organic compounds	Phenylpropanoids and polyketides	Cinnamic acids and derivatives	Hydroxycinnamic acids and derivatives	Animals,Plants
pos_8254	Nogalamycin	HMDB0255695	1404-15-5	Organic compounds	Lipids and lipid-like molecules	Prenol lipids	Triterpenoids	Animals
pos_826	Fluvoxamine	HMDB0014322	54739-18-3	Organic compounds	Benzenoids	Benzene and substituted derivatives	Trifluoromethylbenzenes	Animals
pos_8286	Methionyl-Histidine	HMDB0028975	--	Organic compounds	Organic acids and derivatives	Carboxylic acids and derivatives	Amino acids, peptides, and analogues	Animals
pos_8295	Damascone	HMDB0032541	35044-68-9	Organic compounds	Organic oxygen compounds	Organooxygen compounds	Carbonyl compounds	Animals
pos_8299	Methoxsalen	HMDB0014693	298-81-7	Organic compounds	Phenylpropanoids and polyketides	Coumarins and derivatives	Furanocoumarins	Animals,Plants
pos_8302	Hispidin	HMDB0253181	--	Organic compounds	Benzenoids	Phenols	Benzenediols	Animals
pos_8305	Glyzaglabrin	HMDB0033859	65242-64-0	Organic compounds	Phenylpropanoids and polyketides	Isoflavonoids	Isoflav-2-enes	Animals,Plants
pos_8313	Maltotetraose	HMDB0001296	34612-38-9	Organic compounds	Organic oxygen compounds	Organooxygen compounds	Carbohydrates and carbohydrate conjugates	Microbe,Animals
pos_8325	4-Isopropylbenzyl alcohol	HMDB0031817	536-60-7	Organic compounds	Lipids and lipid-like molecules	Prenol lipids	Monoterpenoids	Animals,Plants
pos_8326	1-(1-Methoxy-1-methylethyl)-4-methylbenzene	HMDB0029653	--	Organic compounds	Benzenoids	Benzene and substituted derivatives	Phenylpropanes	Animals
pos_8333	Cuminaldehyde	HMDB0002214	122-03-2	Organic compounds	Lipids and lipid-like molecules	Prenol lipids	Monoterpenoids	Animals,Plants
pos_8359	Dehydrovomifoliol	HMDB0036819	15764-81-5	Organic compounds	Lipids and lipid-like molecules	Prenol lipids	Sesquiterpenoids	Animals
pos_8365	Dihydroneopterin phosphate	HMDB0006824	19622-42-5	Organic compounds	Organoheterocyclic compounds	Pteridines and derivatives	Pterins and derivatives	Microbe,Animals
pos_8384	Musanolone C	HMDB0037111	--	Organic compounds	Benzenoids	Naphthalenes	Phenylnaphthalenes	Animals
pos_8385	Maltitol	HMDB0002928	585-88-6	Organic compounds	Lipids and lipid-like molecules	Fatty Acyls	Fatty acyl glycosides	Animals
pos_8388	Cubebin	HMDB0030682	18423-69-3	Organic compounds	Lignans, neolignans and related compounds	Furanoid lignans	Tetrahydrofuran lignans	Animals
pos_8447	Gibberellin A7	HMDB0303475	--	Organic compounds	Lipids and lipid-like molecules	Prenol lipids	Diterpenoids	Animals
pos_8456	Betanin	HMDB0029408	7659-95-2	Organic compounds	Lipids and lipid-like molecules	Prenol lipids	Sesquiterpenoids	Animals
pos_8464	5,7-Dimethoxy-6-C-methylflavone	HMDB0040873	109251-29-8	Organic compounds	Phenylpropanoids and polyketides	Flavonoids	O-methylated flavonoids	Animals,Plants
pos_8473	Desmethylxanthohumol	HMDB0030610	115063-39-3	Organic compounds	Phenylpropanoids and polyketides	Linear 1,3-diarylpropanoids	Chalcones and dihydrochalcones	Animals,Plants
pos_8484	dodecanamide	HMDB0251566	--	Organic compounds	Lipids and lipid-like molecules	Fatty Acyls	Fatty amides	Animals
pos_8522	Hispidulin	HMDB0128581	1447-88-7	--	--	--	--	Plants
pos_8529	Menthofuran	HMDB0036089	17957-94-7	Organic compounds	Lipids and lipid-like molecules	Prenol lipids	Monoterpenoids	Animals
pos_8532	Nicotinurate	HMDB0003269	583-08-4	Organic compounds	Organic acids and derivatives	Carboxylic acids and derivatives	Amino acids, peptides, and analogues	Animals
pos_8580	(6Z,9Z,12Z)-Octadecatrienoic acid	HMDB0003073	506-26-3	Organic compounds	Lipids and lipid-like molecules	Fatty Acyls	Lineolic acids and derivatives	Animals,Plants
pos_8593	Hydroxyisocaproic acid	HMDB0000746	13748-90-8	Organic compounds	Lipids and lipid-like molecules	Fatty Acyls	Fatty acids and conjugates	Animals
pos_8594	Isoeugenyl acetate	HMDB0034135	5912-87-8	Organic compounds	Benzenoids	Phenol esters	_	Animals
pos_8621	L-Leucine	HMDB0000687	61-90-5	Organic compounds	Organic acids and derivatives	Carboxylic acids and derivatives	Amino acids, peptides, and analogues	Microbe,Animals
pos_8651	Tacrolimus	HMDB0015002	104987-11-3	Organic compounds	Phenylpropanoids and polyketides	Macrolide lactams	_	Animals
pos_8679	Sinapyl alcohol	HMDB0013070	537-33-7	Organic compounds	Benzenoids	Phenols	Methoxyphenols	Animals,Plants
pos_869	Deamino-NAD+	HMDB0001179	6450-77-7	Organic compounds	Nucleosides, nucleotides, and analogues	(5'-5')-dinucleotides	_	Microbe,Animals
pos_871	4-Hydroxybutanoic acid	HMDB0000710	591-81-1	Organic compounds	Lipids and lipid-like molecules	Fatty Acyls	Fatty acids and conjugates	Animals
pos_873	N-Tigloylglycine	HMDB0000959	35842-45-6	Organic compounds	Organic acids and derivatives	Carboxylic acids and derivatives	Amino acids, peptides, and analogues	Animals
pos_8731	ent-Copalyl diphosphate	HMDB0301826	--	Organic compounds	Lipids and lipid-like molecules	Prenol lipids	Diterpenoids	Animals
pos_874	1-Aminocyclohexanecarboxylic acid	HMDB0243822	2756-85-6	Organic compounds	Organic acids and derivatives	Carboxylic acids and derivatives	Amino acids, peptides, and analogues	Animals
pos_8740	D-(+)-Melibiose	HMDB0000048	13299-20-2	Organic compounds	Organic oxygen compounds	Organooxygen compounds	Carbohydrates and carbohydrate conjugates	Animals
pos_875	Dimethyl fumarate	HMDB0031257	624-49-7	Organic compounds	Lipids and lipid-like molecules	Fatty Acyls	Fatty acid esters	Animals
pos_8758	Floxuridine	HMDB0014467	50-91-9	Organic compounds	Nucleosides, nucleotides, and analogues	Pyrimidine nucleosides	Pyrimidine 2'-deoxyribonucleosides	Animals
pos_8790	3-Hydroxy-3-methylglutaric acid	HMDB0000355	503-49-1	Organic compounds	Lipids and lipid-like molecules	Fatty Acyls	Fatty acids and conjugates	Animals,Plants
pos_8792	Spathulenol	HMDB0036420	6750-60-3	Organic compounds	Lipids and lipid-like molecules	Prenol lipids	Sesquiterpenoids	Animals
pos_8794	Hemigossypolone	HMDB0030744	--	Organic compounds	Lipids and lipid-like molecules	Prenol lipids	Sesquiterpenoids	Animals
pos_8817	S-(Hydroxymethyl)glutathione	HMDB0004662	32260-87-0	Organic compounds	Organic acids and derivatives	Carboxylic acids and derivatives	Amino acids, peptides, and analogues	Microbe,Animals
pos_8852	(S)-(-)-Perillyl alcohol	HMDB0003634	536-59-4	Organic compounds	Lipids and lipid-like molecules	Prenol lipids	Monoterpenoids	Animals,Plants
pos_8860	Rosmarinate	HMDB0257311	--	Organic compounds	Phenylpropanoids and polyketides	Cinnamic acids and derivatives	Hydroxycinnamic acids and derivatives	Animals
pos_8882	Chrysoeriol	HMDB0030667	491-71-4	Organic compounds	Phenylpropanoids and polyketides	Flavonoids	O-methylated flavonoids	Animals,Plants
pos_8897	Cyanin	HMDB0304306	--	Organic compounds	Phenylpropanoids and polyketides	Flavonoids	Flavonoid glycosides	Animals
pos_8910	2,3-Dihydroxytoluene	HMDB0301753	488-17-5	Organic compounds	Benzenoids	Phenols	Benzenediols	Animals
pos_8912	Genistein	HMDB0003217	446-72-0	Organic compounds	Phenylpropanoids and polyketides	Isoflavonoids	Isoflav-2-enes	Microbe,Animals,Plants
pos_8922	(-)-Germacrene D	HMDB0302240	--	Organic compounds	Lipids and lipid-like molecules	Prenol lipids	Sesquiterpenoids	Animals
pos_8936	N-Feruloyltyramine	HMDB0029365	66648-43-9	Organic compounds	Benzenoids	Phenols	Methoxyphenols	Animals,Plants
pos_8939	Hygromycin B	HMDB0034229	31282-04-9	Organic compounds	Organic oxygen compounds	Organooxygen compounds	Carbohydrates and carbohydrate conjugates	Animals
pos_8940	Lipoyl-AMP	HMDB0059635	--	Organic compounds	Nucleosides, nucleotides, and analogues	Purine nucleotides	Purine ribonucleotides	Microbe,Animals
pos_8952	Sucrose	HMDB0246276	57-50-1	Organic compounds	Organic oxygen compounds	Organooxygen compounds	Carbohydrates and carbohydrate conjugates	Animals
pos_8962	1-Methoxy-4-propylbenzene	HMDB0032626	104-45-0	Organic compounds	Benzenoids	Benzene and substituted derivatives	Phenylpropanes	Animals,Plants
pos_899	Sarcosine	HMDB0000271	107-97-1	Organic compounds	Organic acids and derivatives	Carboxylic acids and derivatives	Amino acids, peptides, and analogues	Animals,Plants
pos_9010	Validamycin B	HMDB0036593	102583-47-1	Organic compounds	Organic oxygen compounds	Organooxygen compounds	Carbohydrates and carbohydrate conjugates	Animals
pos_9013	N6,N6,N6-Trimethyl-L-lysine	HMDB0001325	19253-88-4	Organic compounds	Organic acids and derivatives	Carboxylic acids and derivatives	Amino acids, peptides, and analogues	Animals
pos_9016	Isopimpinellin	HMDB0034312	482-27-9	Organic compounds	Phenylpropanoids and polyketides	Coumarins and derivatives	Furanocoumarins	Animals,Plants
pos_9019	Apigenin	HMDB0002124	520-36-5	Organic compounds	Phenylpropanoids and polyketides	Flavonoids	Flavones	Animals,Plants
pos_9022	Demethylwedelolactone	HMDB0128455	--	--	--	--	--	Plants
pos_9043	Delphinidin	HMDB0003074	13270-61-6	Organic compounds	Phenylpropanoids and polyketides	Flavonoids	Hydroxyflavonoids	Microbe,Animals,Plants
pos_908	Thienamycin	HMDB0258982	--	Organic compounds	Organoheterocyclic compounds	Lactams	Beta lactams	Animals
pos_9087	Atractylodin	HMDB0248710	--	Organic compounds	Organoheterocyclic compounds	Heteroaromatic compounds	_	Animals
pos_9089	Bisbynin	HMDB0041324	163365-14-8	Organic compounds	Organoheterocyclic compounds	Pyrans	_	Animals
pos_9098	N6-Acetyl-L-lysine	HMDB0000206	692-04-6	Organic compounds	Organic acids and derivatives	Carboxylic acids and derivatives	Amino acids, peptides, and analogues	Animals
pos_9117	5-Hydroxytryptophan	HMDB0000472	4350-09-08	Organic compounds	Organoheterocyclic compounds	Indoles and derivatives	Tryptamines and derivatives	Animals
pos_9124	3',6-Disinapoylsucrose	HMDB0040838	139891-98-8	Organic compounds	Phenylpropanoids and polyketides	Cinnamic acids and derivatives	Hydroxycinnamic acids and derivatives	Animals
pos_9134	D-Ribulose	HMDB0000621	131064-70-5	Organic compounds	Organic oxygen compounds	Organooxygen compounds	Carbohydrates and carbohydrate conjugates	Animals
pos_914	alpha-D-Ribose 1-phosphate	HMDB0001489	14075-00-4	Organic compounds	Organic oxygen compounds	Organooxygen compounds	Carbohydrates and carbohydrate conjugates	Microbe,Animals
pos_9150	Isoscutellarein	HMDB0130166	--	--	--	--	--	Plants
pos_9154	Methyl beta-D-galactoside	HMDB0246173	--	Organic compounds	Organic oxygen compounds	Organooxygen compounds	Carbohydrates and carbohydrate conjugates	Animals
pos_9159	Hydroxymethylbilane	HMDB0001137	71861-60-4	Organic compounds	Organoheterocyclic compounds	Tetrapyrroles and derivatives	_	Microbe,Animals,Plants
pos_9160	Isophorone	HMDB0031195	78-59-1	Organic compounds	Organic oxygen compounds	Organooxygen compounds	Carbonyl compounds	Animals,Plants
pos_9161	Geranyl acetate	HMDB0035157	105-87-3	Organic compounds	Lipids and lipid-like molecules	Fatty Acyls	Fatty alcohol esters	Animals,Plants
pos_9187	Crocin	HMDB0002398	42553-65-1	Organic compounds	Lipids and lipid-like molecules	Prenol lipids	Diterpenoids	Animals
pos_9191	Amoxicillin	HMDB0243588	--	Organic compounds	Organoheterocyclic compounds	Heteroaromatic compounds	_	Animals
pos_9206	(S)-Isosclerone	HMDB0038712	54712-38-8	Organic compounds	Benzenoids	Tetralins	_	Animals
pos_9212	Aminopterin	HMDB0001833	54-62-6	Organic compounds	Organoheterocyclic compounds	Pteridines and derivatives	Pterins and derivatives	Animals
pos_9224	10-Formyltetrahydrofolate	HMDB0000972	2800-34-2	Organic compounds	Organoheterocyclic compounds	Pteridines and derivatives	Pterins and derivatives	Microbe,Animals
pos_9228	15-Deoxy-delta-12,14-PGJ2	HMDB0005079	87893-55-8	Organic compounds	Lipids and lipid-like molecules	Fatty Acyls	Eicosanoids	Animals
pos_9229	Leukotriene F4	HMDB0006465	--	Organic compounds	Lipids and lipid-like molecules	Fatty Acyls	Eicosanoids	Animals
pos_9234	Demethoxycurcumin	HMDB0033801	22608-11-3	Organic compounds	Phenylpropanoids and polyketides	Diarylheptanoids	Linear diarylheptanoids	Animals,Plants
pos_9238	(S)-Hydroxydecanoyl-CoA	HMDB0003938	6245-70-1	Organic compounds	Lipids and lipid-like molecules	Fatty Acyls	Fatty acyl thioesters	Animals
pos_9239	(6E,8E)-4,6,8-Megastigmatriene	HMDB0035180	51468-86-1	Organic compounds	Hydrocarbons	Unsaturated hydrocarbons	Branched unsaturated hydrocarbons	Animals
pos_9247	3-Methylcrotonyl-CoA	HMDB0001493	6712-03-04	Organic compounds	Lipids and lipid-like molecules	Fatty Acyls	Fatty acyl thioesters	Animals
pos_9248	trans-2-Enoyl-OPC8-CoA	HMDB0011122	--	--	--	--	--	--
pos_9250	Arachidonic acid	HMDB0001043	506-32-1	Organic compounds	Lipids and lipid-like molecules	Fatty Acyls	Fatty acids and conjugates	Animals,Microbe
pos_9264	Methyl 4-tert-butylphenylacetate	HMDB0036240	3549-23-3	Organic compounds	Benzenoids	Benzene and substituted derivatives	Phenylpropanes	Animals
pos_9284	trans-2-Enoyl-OPC4-CoA	HMDB0011120	--	--	--	--	--	--
pos_9296	3-O-Methylquercetin	HMDB0002655	480-19-3	Organic compounds	Phenylpropanoids and polyketides	Flavonoids	Flavones	Microbe,Animals,Plants
pos_9297	Myricetin	HMDB0002755	529-44-2	Organic compounds	Phenylpropanoids and polyketides	Flavonoids	Flavones	Microbe,Animals,Plants
pos_9298	Sulfaquinoxaline	HMDB0033139	59-40-5	Organic compounds	Organoheterocyclic compounds	Diazanaphthalenes	Benzodiazines	Animals
pos_9299	Wedelolactone	HMDB0259891	--	Organic compounds	Phenylpropanoids and polyketides	Isoflavonoids	Coumestans	Animals,Plants
pos_9301	IMP	HMDB0257686	--	Organic compounds	Nucleosides, nucleotides, and analogues	Purine nucleotides	Purine ribonucleotides	Animals
pos_9325	8,11,14-Eicosatrienoyl-CoA	HMDB0003947	28879-98-3	Organic compounds	Lipids and lipid-like molecules	Fatty Acyls	Fatty acyl thioesters	Animals
pos_9351	2,4-Dimethylbenzaldehyde	HMDB0032142	15764-16-6	Organic compounds	Benzenoids	Benzene and substituted derivatives	Benzoyl derivatives	Animals
pos_9364	Pogostone	HMDB0030703	23800-56-8	Organic compounds	Organic oxygen compounds	Organooxygen compounds	Carbonyl compounds	Animals,Plants
pos_9410	Neoglycyrol	HMDB0033882	23013-84-5	Organic compounds	Phenylpropanoids and polyketides	Isoflavonoids	Coumestans	Animals
pos_9411	Virginiamycin S1	HMDB0030520	11006-76-1	Organic compounds	Organic acids and derivatives	Peptidomimetics	Depsipeptides	Animals
pos_9418	Psilocin	HMDB0042000	520-53-6	Organic compounds	Organoheterocyclic compounds	Indoles and derivatives	Tryptamines and derivatives	Microbe,Animals
pos_9430	Pantetheine 4'-phosphate	HMDB0001416	2226-71-3	Organic compounds	Organic acids and derivatives	Carboxylic acids and derivatives	Amino acids, peptides, and analogues	Animals
pos_9444	3-Oxododecanoyl-CoA	HMDB0003937	78303-19-2	Organic compounds	Lipids and lipid-like molecules	Fatty Acyls	Fatty acyl thioesters	Animals
pos_9446	(9Z,12Z,15Z)-Octadecatrienoic acid	HMDB0001388	463-40-1	Organic compounds	Lipids and lipid-like molecules	Fatty Acyls	Lineolic acids and derivatives	Animals,Plants,Microbe
pos_9471	(4-Methylphenyl)acetaldehyde	HMDB0029639	104-09-6	Organic compounds	Benzenoids	Benzene and substituted derivatives	Phenylacetaldehydes	Animals
pos_9480	Nimodipine	HMDB0014537	66085-59-4	Organic compounds	Organoheterocyclic compounds	Pyridines and derivatives	Hydropyridines	Animals
pos_9481	Novobiocin	HMDB0015185	303-81-1	Organic compounds	Phenylpropanoids and polyketides	Coumarins and derivatives	Coumarin glycosides	Animals
pos_9492	D-4'-Phosphopantothenate	HMDB0001016	5875-50-3	Organic compounds	Organic acids and derivatives	Carboxylic acids and derivatives	Amino acids, peptides, and analogues	Microbe,Animals
pos_9496	Dihydrofolate	HMDB0001056	4033-27-6	Organic compounds	Organic acids and derivatives	Carboxylic acids and derivatives	Amino acids, peptides, and analogues	Microbe,Animals
pos_9499	6''-O-Acetyldaidzin	HMDB0030689	71385-83-6	Organic compounds	Phenylpropanoids and polyketides	Isoflavonoids	Isoflavonoid O-glycosides	Animals
pos_9509	Artonin L	HMDB0040674	148719-52-2	Organic compounds	Organoheterocyclic compounds	Benzopyrans	1-benzopyrans	Animals
pos_9515	Biotin sulfoxide	HMDB0249229	10406-89-0	Organic compounds	Organoheterocyclic compounds	Biotin and derivatives	_	Animals
pos_9521	Biopterin	HMDB0000817	13039-82-2	Organic compounds	Organoheterocyclic compounds	Pteridines and derivatives	Pterins and derivatives	Animals
pos_9522	Sissotrin	HMDB0033990	5928-26-7	Organic compounds	Phenylpropanoids and polyketides	Isoflavonoids	Isoflavonoid O-glycosides	Animals
pos_9523	(S)-3-Hydroxytetradecanoyl-CoA	HMDB0003934	--	Organic compounds	Lipids and lipid-like molecules	Fatty Acyls	Fatty acyl thioesters	Animals
pos_9524	Propofol	HMDB0014956	2078-54-8	Organic compounds	Benzenoids	Benzene and substituted derivatives	Cumenes	Animals
pos_9532	Mitoxantrone	HMDB0015335	65271-80-9	Organic compounds	Benzenoids	Anthracenes	Anthraquinones	Animals
pos_9540	Decanoyl-CoA	HMDB0006404	1264-57-9	Organic compounds	Lipids and lipid-like molecules	Fatty Acyls	Fatty acyl thioesters	Animals
pos_9541	DL-Vanillylmandelic acid	HMDB0000291	13244-77-4	Organic compounds	Benzenoids	Phenols	Methoxyphenols	Animals
pos_9542	(S)-Naproxen	HMDB0001923	22204-53-1	Organic compounds	Benzenoids	Naphthalenes	_	Animals
pos_9549	4-Methoxy-1-naphthol	HMDB0032727	84-85-5	Organic compounds	Benzenoids	Naphthalenes	Naphthols and derivatives	Animals
pos_9551	3,5-Dimethoxy-2,7-phenanthrenediol	HMDB0031612	108352-70-1	Organic compounds	Benzenoids	Phenanthrenes and derivatives	Phenanthrols	Animals,Plants,Microbe
pos_9580	1-(4-Hydroxy-3-methoxyphenyl)-5-(4-hydroxyphenyl)-1,4-pentadien-3-one	HMDB0040931	148625-88-1	Organic compounds	Phenylpropanoids and polyketides	Cinnamic acids and derivatives	Hydroxycinnamic acids and derivatives	Animals
pos_9583	Egonol	HMDB0034279	530-22-3	Organic compounds	Phenylpropanoids and polyketides	2-arylbenzofuran flavonoids	_	Animals,Microbe
pos_9586	Scopolin	HMDB0303366	--	Organic compounds	Phenylpropanoids and polyketides	Coumarins and derivatives	Coumarin glycosides	Animals
pos_959	D-Fructose 6-phosphate	HMDB0000124	643-13-0	Organic compounds	Organic oxygen compounds	Organooxygen compounds	Carbohydrates and carbohydrate conjugates	Microbe,Animals
pos_9591	3-Ethyl-5-methylphenol	HMDB0038985	698-71-5	Organic compounds	Benzenoids	Phenols	Cresols	Animals
pos_9599	2-Pentylfuran	HMDB0013824	3777-69-3	Organic compounds	Organoheterocyclic compounds	Heteroaromatic compounds	_	Microbe,Animals,Plants
pos_9609	p-Xylene	HMDB0059924	106-42-3	Organic compounds	Benzenoids	Benzene and substituted derivatives	Xylenes	Animals
pos_9611	1-Methoxy-2-methylbenzene	HMDB0032074	578-58-5	Organic compounds	Benzenoids	Phenol ethers	Anisoles	Animals
pos_9612	Estragole	HMDB0034121	140-67-0	Organic compounds	Benzenoids	Phenol ethers	Anisoles	Animals,Plants
pos_9633	Nicotinate D-ribonucleotide	HMDB0001132	321-02-8	Organic compounds	Nucleosides, nucleotides, and analogues	Pyridine nucleotides	Nicotinic acid nucleotides	Microbe,Animals
pos_9634	Taxifolin	HMDB0242509	215257-15-1	Organic compounds	Phenylpropanoids and polyketides	Flavonoids	Flavans	Animals
pos_9635	2'-Deoxyinosine 5'-monophosphate	HMDB0006555	3393-18-8	Organic compounds	Nucleosides, nucleotides, and analogues	Purine nucleotides	Purine deoxyribonucleotides	Animals
pos_9660	Pseudoionone	HMDB0032498	3548-78-5	Organic compounds	Lipids and lipid-like molecules	Prenol lipids	Monoterpenoids	Animals
pos_9663	Acetyl adenylate	HMDB0006880	13015-87-7	Organic compounds	Organic oxygen compounds	Organooxygen compounds	Carbohydrates and carbohydrate conjugates	Animals
pos_9690	7,8-Dihydroneopterin	HMDB0002275	1218-98-0	Organic compounds	Organoheterocyclic compounds	Pteridines and derivatives	Pterins and derivatives	Microbe,Animals
pos_9698	Rutin	HMDB0003249	153-18-4	Organic compounds	Phenylpropanoids and polyketides	Flavonoids	Flavonoid glycosides	Animals
pos_9700	Tetradecanoyl-CoA	HMDB0001521	3130-72-1	Organic compounds	Lipids and lipid-like molecules	Fatty Acyls	Fatty acyl thioesters	Microbe,Animals
pos_9701	Dexamethasone	HMDB0015364	1950-02-02	Organic compounds	Lipids and lipid-like molecules	Steroids and steroid derivatives	Hydroxysteroids	Animals
pos_9703	(-)-Medicocarpin	HMDB0033855	52766-70-8	Organic compounds	Phenylpropanoids and polyketides	Isoflavonoids	Furanoisoflavonoids	Animals
pos_9706	dCMP	HMDB0001202	1032-65-1	Organic compounds	Nucleosides, nucleotides, and analogues	Pyrimidine nucleotides	Pyrimidine deoxyribonucleotides	Microbe,Animals
pos_9708	2,5-Diamino-6-(5-phospho-D-ribosylamino)pyrimidin-4(3H)-one	HMDB0304044	--	Organic compounds	Organic oxygen compounds	Organooxygen compounds	Carbohydrates and carbohydrate conjugates	Microbe,Animals
pos_9727	Tinidazole	HMDB0015047	19387-91-8	Organic compounds	Organoheterocyclic compounds	Azoles	Imidazoles	Animals
pos_9734	Mesitylene	HMDB0041924	108-67-8	Organic compounds	Benzenoids	Benzene and substituted derivatives	_	Animals,Plants
pos_9735	Ketoisophorone	HMDB0040216	1125-21-9	Organic compounds	Organic oxygen compounds	Organooxygen compounds	Carbonyl compounds	Animals,Plants
pos_9737	Metaxalone	HMDB0014798	1665-48-1	Organic compounds	Benzenoids	Phenol ethers	_	Animals
pos_9753	5-Hydroxymethyl-2-furaldehyde	HMDB0034355	67-47-0	Organic compounds	Organic oxygen compounds	Organooxygen compounds	Carbonyl compounds	Microbe,Animals,Plants
pos_9756	Pyridoxamine phosphate	HMDB0001555	529-96-4	Organic compounds	Organoheterocyclic compounds	Pyridines and derivatives	Pyridoxamines	Microbe,Animals,Plants
pos_9759	(-)-Naringenin	HMDB0002670	480-41-1	Organic compounds	Phenylpropanoids and polyketides	Flavonoids	Flavans	Animals
pos_9774	Homomethionine	HMDB0030406	25148-30-5	Organic compounds	Organic acids and derivatives	Carboxylic acids and derivatives	Amino acids, peptides, and analogues	Animals
pos_979	5-Methyldeoxycytidine	HMDB0002224	838-07-3	Organic compounds	Nucleosides, nucleotides, and analogues	Pyrimidine nucleosides	Pyrimidine 2'-deoxyribonucleosides	Animals
pos_9799	11,14,15-THETA	HMDB0004694	--	Organic compounds	Lipids and lipid-like molecules	Fatty Acyls	Eicosanoids	Animals
pos_9805	7-Ethoxycoumarin	HMDB0247248	--	Organic compounds	Phenylpropanoids and polyketides	Coumarins and derivatives	_	Animals
pos_982	Asparaginyl-Tyrosine	HMDB0028743	--	Organic compounds	Organic acids and derivatives	Carboxylic acids and derivatives	Amino acids, peptides, and analogues	Animals
pos_9826	1-(2-Methoxy-3,4-methylenedioxyphenyl)-1-propanone	HMDB0037308	--	Organic compounds	Organoheterocyclic compounds	Benzodioxoles	_	Animals
pos_9834	3,8-Dihydroxy-1-methylanthraquinone-2-carboxylic acid	HMDB0030830	69119-31-9	Organic compounds	Benzenoids	Anthracenes	Anthracenecarboxylic acids and derivatives	Animals,Plants
pos_9836	Uralene	HMDB0040934	150853-99-9	Organic compounds	Phenylpropanoids and polyketides	Flavonoids	Flavones	Animals,Plants
pos_9849	cis-3-Hexenyl phenylacetate	HMDB0038281	42436-07-7	Organic compounds	Benzenoids	Benzene and substituted derivatives	_	Animals
pos_9866	Arachidonate	HMDB0001043	506-32-1	Organic compounds	Lipids and lipid-like molecules	Fatty Acyls	Fatty acids and conjugates	Animals,Microbe
pos_9903	Isopropyl phenylacetate	HMDB0040426	4861-85-2	Organic compounds	Benzenoids	Benzene and substituted derivatives	_	Animals
pos_9917	Pelargonic acid	HMDB0000847	112-05-0	Organic compounds	Lipids and lipid-like molecules	Fatty Acyls	Fatty acids and conjugates	Microbe,Animals,Plants
pos_992	cis-4-Carboxymethylenebut-2-en-4-olide	HMDB0060459	--	Organic compounds	Organoheterocyclic compounds	Dihydrofurans	Furanones	Microbe,Animals
pos_9922	Collybial	HMDB0041038	164300-75-8	Organic compounds	Organic oxygen compounds	Organooxygen compounds	Carbonyl compounds	Animals,Microbe
pos_993	2-amino-muconic acid	HMDB0001241	4548-99-6	Organic compounds	Organic acids and derivatives	Carboxylic acids and derivatives	Amino acids, peptides, and analogues	Animals,Microbe
pos_994	6-Acetyl-2,3-dihydro-2-(hydroxymethyl)-4(1H)-pyridinone	HMDB0035178	214218-63-0	Organic compounds	Organoheterocyclic compounds	Pyridines and derivatives	Hydropyridines	Animals
pos_9944	Lisinopril	HMDB0001938	83915-83-7	Organic compounds	Organic acids and derivatives	Carboxylic acids and derivatives	Amino acids, peptides, and analogues	Animals
pos_996	5-(2'-Carboxyethyl)-4,6-Dihydroxypicolinate	HMDB0006794	--	Organic compounds	Organoheterocyclic compounds	Pyridines and derivatives	Hydropyridines	Animals
pos_9976	capsidiol	HMDB0002352	37208-05-2	Organic compounds	Lipids and lipid-like molecules	Prenol lipids	Sesquiterpenoids	Animals
pos_9979	Psoralenoside	HMDB0256901	--	Organic compounds	Organic oxygen compounds	Organooxygen compounds	Carbohydrates and carbohydrate conjugates	Animals
pos_9987	CMP-N-trimethyl-2-aminoethylphosphonate	HMDB0060072	--	Organic compounds	Organic oxygen compounds	Organooxygen compounds	Carbohydrates and carbohydrate conjugates	Animals
pos_9996	Caproic acid	HMDB0000535	142-62-1	Organic compounds	Lipids and lipid-like molecules	Fatty Acyls	Fatty acids and conjugates	Microbe,Animals,Plants
pos_9997	(-)-beta-Pinene	HMDB0036559	18172-67-3	Organic compounds	Lipids and lipid-like molecules	Prenol lipids	Monoterpenoids	Animals
