# Supplementary material for: Untargeted Metabolome Analyses Revealed Potential Metabolic Mechanisms of Leymus chinensis in Response to Simulated Animal Feeding
Source: Int J Mol Sci. 2024 Jun 1;25(11):6110. doi: 10.3390/ijms25116110 (PMC11173140; doi:10.3390/ijms25116110)
Supplement: Supplementary file 1 [file ijms-25-06110-s001.zip › Table S3.xlsx]

## Sheet: Table S3
Table S3 Metabolites annotated in Lipidmaps database
Metabolite_ID	name	LM_ID	CATEGORY	MAIN_CLASS	SUB_CLASS
neg_10026	Tridecanedioic acid	LMFA01170014	Fatty Acyls [FA]	Fatty Acids and Conjugates [FA01]	Dicarboxylic acids [FA0117]
neg_10091	Avermectin B1b	LMPK04000020	Polyketides [PK]	Macrolides and lactone polyketides [PK04]	-
neg_10095	(15S)-15-Hydroxy-5,8,11-cis-13-trans-eicosatetraenoate	LMFA03060001	Fatty Acyls [FA]	Eicosanoids [FA03]	Hydroxy/hydroperoxyeicosatetraenoic acids [FA0306]
neg_10118	2,3-Dinor-TXB2	LMFA03030003	Fatty Acyls [FA]	Eicosanoids [FA03]	Thromboxanes [FA0303]
neg_10125	Leukotriene E4	LMFA03020075	Fatty Acyls [FA]	Eicosanoids [FA03]	Leukotrienes [FA0302]
neg_10148	Phytyl diphosphate	LMPR0104010017	Prenol Lipids [PR]	Isoprenoids [PR01]	C20 isoprenoids (diterpenes) [PR0104]
neg_10172	Leukotriene B4	LMFA03020001	Fatty Acyls [FA]	Eicosanoids [FA03]	Leukotrienes [FA0302]
neg_10217	Hydroxyspirilloxanthin	LMPR01070137	Prenol Lipids [PR]	Isoprenoids [PR01]	C40 isoprenoids (tetraterpenes) [PR0107]
neg_10225	3-Hexaprenyl-4-hydroxy-5-methoxybenzoate	LMPR02010044	Prenol Lipids [PR]	Quinones and hydroquinones [PR02]	Ubiquinones [PR0201]
neg_10250	17a-Ethynylestradiol	LMST02010036	Sterol Lipids [ST]	Steroids [ST02]	C18 steroids (estrogens) and derivatives [ST0201]
neg_10261	3-Hexaprenyl-4,5-dihydroxybenzoate	LMPR02010043	Prenol Lipids [PR]	Quinones and hydroquinones [PR02]	Ubiquinones [PR0201]
neg_10265	9-cis-Retinoic acid	LMPR01090022	Prenol Lipids [PR]	Isoprenoids [PR01]	Retinoids [PR0109]
neg_10291	Prosapogenin A	LMST01080089	Sterol Lipids [ST]	Sterols [ST01]	Spirostanols and derivatives [ST0108]
neg_10303	3b-Hydroxy-5-cholenoic acid	LMST04010201	Sterol Lipids [ST]	Bile acids and derivatives [ST04]	C24 bile acids, alcohols, and derivatives [ST0401]
neg_10325	Megalomicin B	LMPK04000027	Polyketides [PK]	Macrolides and lactone polyketides [PK04]	-
neg_10333	3alpha,7alpha,12alpha,26-Tetrahydroxy-5beta-cholestane	LMST04030014	Sterol Lipids [ST]	Bile acids and derivatives [ST04]	C27 bile acids, alcohols, and derivatives [ST0403]
neg_10340	1-Palmitoyl-2-hydroxy-sn-glycero-3-phosphoethanolamine	LMGP02050002	Glycerophospholipids [GP]	Glycerophosphoethanolamines [GP02]	Monoacylglycerophosphoethanolamines [GP0205]
neg_10361	Oleandolide	LMPK04000031	Polyketides [PK]	Macrolides and lactone polyketides [PK04]	-
neg_10377	3alpha,7alpha,12alpha-Trihydroxy-5beta-cholestan-26-al	LMST04030164	Sterol Lipids [ST]	Bile acids and derivatives [ST04]	C27 bile acids, alcohols, and derivatives [ST0403]
neg_10378	Okenone	LMPR01070622	Prenol Lipids [PR]	Isoprenoids [PR01]	C40 isoprenoids (tetraterpenes) [PR0107]
neg_10382	Ubiquinone-9	LMPR02010004	Prenol Lipids [PR]	Quinones and hydroquinones [PR02]	Ubiquinones [PR0201]
neg_10410	Estriol	LMST02010006	Sterol Lipids [ST]	Steroids [ST02]	C18 steroids (estrogens) and derivatives [ST0201]
neg_10434	8,8a-Deoxyoleandolide	LMPK04000030	Polyketides [PK]	Macrolides and lactone polyketides [PK04]	-
neg_10437	6-Ketoprostaglandin E1	LMFA03010012	Fatty Acyls [FA]	Eicosanoids [FA03]	Prostaglandins [FA0301]
neg_10557	Echinenone	LMPR01070060	Prenol Lipids [PR]	Isoprenoids [PR01]	C40 isoprenoids (tetraterpenes) [PR0107]
neg_10597	3-Hexaprenyl-4-hydroxybenzoate	LMPR02010045	Prenol Lipids [PR]	Quinones and hydroquinones [PR02]	Ubiquinones [PR0201]
neg_10699	1'-Hydroxytorulene	LMPR01070514	Prenol Lipids [PR]	Isoprenoids [PR01]	C40 isoprenoids (tetraterpenes) [PR0107]
neg_10750	24-Methylidenecycloartanol	LMST01100001	Sterol Lipids [ST]	Sterols [ST01]	Cycloartanols and derivatives [ST0110]
neg_10798	22-Hydroxydocosanoate	LMFA01050079	Fatty Acyls [FA]	Fatty Acids and Conjugates [FA01]	Hydroxy fatty acids [FA0105]
neg_10805	Oleyl alcohol	LMFA05000213	Fatty Acyls [FA]	Fatty alcohols [FA05]	-
neg_10814	Nostoxanthin	LMPR01070104	Prenol Lipids [PR]	Isoprenoids [PR01]	C40 isoprenoids (tetraterpenes) [PR0107]
neg_10819	Sphingosine 1-phosphate	LMSP01050001	Sphingolipids [SP]	Sphingoid bases [SP01]	Sphingoid base 1-phosphates [SP0105]
neg_10829	7alpha-Hydroxycholest-4-en-3-one	LMST04030123	Sterol Lipids [ST]	Bile acids and derivatives [ST04]	C27 bile acids, alcohols, and derivatives [ST0403]
neg_10835	Neurosporaxanthin	LMPR01070206	Prenol Lipids [PR]	Isoprenoids [PR01]	C40 isoprenoids (tetraterpenes) [PR0107]
neg_10877	(-)-Jasmonoyl-L-isoleucine	LMFA02020209	Fatty Acyls [FA]	Octadecanoids [FA02]	Jasmonic acids [FA0202]
neg_10878	Rhodopinal glucoside	LMPR01070483	Prenol Lipids [PR]	Isoprenoids [PR01]	C40 isoprenoids (tetraterpenes) [PR0107]
neg_10912	Campesterol	LMST01030096	Sterol Lipids [ST]	Sterols [ST01]	Ergosterols and C24-methyl derivatives [ST0103]
neg_10935	Taxa-4(20),11(12)-dien-5alpha-acetoxy-10beta-ol	LMPR0104390006	Prenol Lipids [PR]	Isoprenoids [PR01]	C20 isoprenoids (diterpenes) [PR0104]
neg_10959	3alpha,7alpha,12alpha-Trihydroxy-5beta-cholestanoate	LMST04030001	Sterol Lipids [ST]	Bile acids and derivatives [ST04]	C27 bile acids, alcohols, and derivatives [ST0403]
neg_1111	Pseudobaptigenin	LMPK12050053	Polyketides [PK]	Flavonoids [PK12]	Isoflavonoids [PK1205]
neg_1504	Succinate	LMFA01170043	Fatty Acyls [FA]	Fatty Acids and Conjugates [FA01]	Dicarboxylic acids [FA0117]
neg_1624	Procyanidin B2	LMPK12030002	Polyketides [PK]	Flavonoids [PK12]	Proanthocyanidins [PK1203]
neg_1685	Lipoxin B4	LMFA03040002	Fatty Acyls [FA]	Eicosanoids [FA03]	Lipoxins [FA0304]
neg_1758	3-Hydroxyisovalerate	LMFA01050396	Fatty Acyls [FA]	Fatty Acids and Conjugates [FA01]	Hydroxy fatty acids [FA0105]
neg_1838	Butyric acid	LMFA01010004	Fatty Acyls [FA]	Fatty Acids and Conjugates [FA01]	Straight chain fatty acids [FA0101]
neg_1853	Hyperoside	LMPK12112041	Polyketides [PK]	Flavonoids [PK12]	Flavones and Flavonols [PK1211]
neg_1874	Estrone 3-glucuronide	LMST05010011	Sterol Lipids [ST]	Steroid conjugates [ST05]	Glucuronides [ST0501]
neg_1955	Calcidiol	LMST03020246	Sterol Lipids [ST]	Secosteroids [ST03]	Vitamin D3 and derivatives [ST0302]
neg_2053	22alpha-Hydroxy-5alpha-campestan-3-one	LMST01031117	Sterol Lipids [ST]	Sterols [ST01]	Ergosterols and C24-methyl derivatives [ST0103]
neg_2143	Itaconate	LMFA01170063	Fatty Acyls [FA]	Fatty Acids and Conjugates [FA01]	Dicarboxylic acids [FA0117]
neg_2175	(13Z,16Z)-Docosadienoic acid	LMFA01030405	Fatty Acyls [FA]	Fatty Acids and Conjugates [FA01]	Unsaturated fatty acids [FA0103]
neg_2220	Antheraxanthin	LMPR01070262	Prenol Lipids [PR]	Isoprenoids [PR01]	C40 isoprenoids (tetraterpenes) [PR0107]
neg_2238	22(R)-Hydroxycholesterol	LMST01010086	Sterol Lipids [ST]	Sterols [ST01]	Cholesterol and derivatives [ST0101]
neg_2340	Demethylspheroidene	LMPR01070120	Prenol Lipids [PR]	Isoprenoids [PR01]	C40 isoprenoids (tetraterpenes) [PR0107]
neg_2482	Prostaglandin E2	LMFA03010003	Fatty Acyls [FA]	Eicosanoids [FA03]	Prostaglandins [FA0301]
neg_2509	Ginsenoside Rg2	LMPR0106080012	Prenol Lipids [PR]	Isoprenoids [PR01]	C30 isoprenoids (triterpenes) [PR0106]
neg_2775	16alpha-Hydroxyestrone	LMST02010046	Sterol Lipids [ST]	Steroids [ST02]	C18 steroids (estrogens) and derivatives [ST0201]
neg_2950	Pinostrobin	LMPK12140216	Polyketides [PK]	Flavonoids [PK12]	Flavanones [PK1214]
neg_2968	5-Acetamidopentanoate	LMFA01030987	Fatty Acyls [FA]	Fatty Acids and Conjugates [FA01]	Unsaturated fatty acids [FA0103]
neg_3127	Succinate semialdehyde	LMFA06000118	Fatty Acyls [FA]	Fatty aldehydes [FA06]	-
neg_3172	Mulberrin	LMPK12110895	Polyketides [PK]	Flavonoids [PK12]	Flavones and Flavonols [PK1211]
neg_3397	3-methyl pyruvic acid	LMFA01060002	Fatty Acyls [FA]	Fatty Acids and Conjugates [FA01]	Oxo fatty acids [FA0106]
neg_3398	(5Z,8Z,11Z,14Z,17Z)-Icosapentaenoyl-CoA	LMFA07050122	Fatty Acyls [FA]	Fatty esters [FA07]	Fatty acyl CoAs [FA0705]
neg_3426	Verbenalin	LMPR0102070016	Prenol Lipids [PR]	Isoprenoids [PR01]	C10 isoprenoids (monoterpenes) [PR0102]
neg_3554	D-Glucarate	LMFA01170108	Fatty Acyls [FA]	Fatty Acids and Conjugates [FA01]	Dicarboxylic acids [FA0117]
neg_3797	Fisetinidol-4beta-ol	LMPK12020178	Polyketides [PK]	Flavonoids [PK12]	Flavans, Flavanols and Leucoanthocyanidins [PK1202]
neg_3823	Pimelic acid	LMFA01170051	Fatty Acyls [FA]	Fatty Acids and Conjugates [FA01]	Dicarboxylic acids [FA0117]
neg_3842	Leucoside	LMPK12111729	Polyketides [PK]	Flavonoids [PK12]	Flavones and Flavonols [PK1211]
neg_3902	4-Methylthio-2-oxobutanoic acid	LMFA01060170	Fatty Acyls [FA]	Fatty Acids and Conjugates [FA01]	Oxo fatty acids [FA0106]
neg_4100	4-Aminobutanoate	LMFA01100039	Fatty Acyls [FA]	Fatty Acids and Conjugates [FA01]	Amino fatty acids [FA0110]
neg_4220	13-Deoxydaunorubicin	LMPK13050003	Polyketides [PK]	Aromatic polyketides [PK13]	Anthracyclinones [PK1305]
neg_4305	Sennoside B	LMPK13040017	Polyketides [PK]	Aromatic polyketides [PK13]	Anthracenes and phenanthrenes [PK1304]
neg_4371	Emodin	LMPK13040008	Polyketides [PK]	Aromatic polyketides [PK13]	Anthracenes and phenanthrenes [PK1304]
neg_4426	Trioxilin A3	LMFA03090002	Fatty Acyls [FA]	Eicosanoids [FA03]	Hepoxilins [FA0309]
neg_4440	(S)-2-Aceto-2-hydroxybutanoate	LMFA01050383	Fatty Acyls [FA]	Fatty Acids and Conjugates [FA01]	Hydroxy fatty acids [FA0105]
neg_4452	8-Prenylnaringenin	LMPK12140279	Polyketides [PK]	Flavonoids [PK12]	Flavanones [PK1214]
neg_4828	Daidzin	LMPK12050013	Polyketides [PK]	Flavonoids [PK12]	Isoflavonoids [PK1205]
neg_4850	Angelic acid	LMFA01020029	Fatty Acyls [FA]	Fatty Acids and Conjugates [FA01]	Branched fatty acids [FA0102]
neg_4876	Visnagin	LMPK13110003	Polyketides [PK]	Aromatic polyketides [PK13]	Benzopyranoids [PK1311]
neg_4888	Quercetin 3-O-glucoside	LMPK12112086	Polyketides [PK]	Flavonoids [PK12]	Flavones and Flavonols [PK1211]
neg_5111	(S)-3-Methyl-2-oxopentanoic acid	LMFA01020275	Fatty Acyls [FA]	Fatty Acids and Conjugates [FA01]	Branched fatty acids [FA0102]
neg_5117	Morusin	LMPK12110912	Polyketides [PK]	Flavonoids [PK12]	Flavones and Flavonols [PK1211]
neg_5222	Homoplantaginin	LMPK12111119	Polyketides [PK]	Flavonoids [PK12]	Flavones and Flavonols [PK1211]
neg_5238	Gibberellin A3	LMPR0104170002	Prenol Lipids [PR]	Isoprenoids [PR01]	C20 isoprenoids (diterpenes) [PR0104]
neg_5306	Sophoricoside	LMPK12050168	Polyketides [PK]	Flavonoids [PK12]	Isoflavonoids [PK1205]
neg_5324	Nicotiflorin	LMPK12111734	Polyketides [PK]	Flavonoids [PK12]	Flavones and Flavonols [PK1211]
neg_5403	Sophoraflavanone G	LMPK12140467	Polyketides [PK]	Flavonoids [PK12]	Flavanones [PK1214]
neg_5507	Pongamol	LMPK12120614	Polyketides [PK]	Flavonoids [PK12]	Chalcones and dihydrochalcones [PK1212]
neg_5555	Isorhamnetin 3-glucoside	LMPK12110576	Polyketides [PK]	Flavonoids [PK12]	Flavones and Flavonols [PK1211]
neg_5594	Irisflorentin	LMPK12050419	Polyketides [PK]	Flavonoids [PK12]	Isoflavonoids [PK1205]
neg_5698	5-Oxopentanoate	LMFA01060161	Fatty Acyls [FA]	Fatty Acids and Conjugates [FA01]	Oxo fatty acids [FA0106]
neg_5757	7,2'-Dihydroxy-3',4'-dimethoxyisoflavan	LMPK12080033	Polyketides [PK]	Flavonoids [PK12]	Isoflavans [PK1208]
neg_5797	Prunetin	LMPK12050353	Polyketides [PK]	Flavonoids [PK12]	Isoflavonoids [PK1205]
neg_5816	Kaempferide	LMPK12110563	Polyketides [PK]	Flavonoids [PK12]	Flavones and Flavonols [PK1211]
neg_5834	Ayanin	LMPK12112762	Polyketides [PK]	Flavonoids [PK12]	Flavones and Flavonols [PK1211]
neg_5854	3,9-Dihydroxypterocarpan	LMPK12070029	Polyketides [PK]	Flavonoids [PK12]	Pterocarpans [PK1207]
neg_5916	Artemetin	LMPK12113017	Polyketides [PK]	Flavonoids [PK12]	Flavones and Flavonols [PK1211]
neg_5917	Licoflavone B	LMPK12110029	Polyketides [PK]	Flavonoids [PK12]	Flavones and Flavonols [PK1211]
neg_6010	Azelaic acid	LMFA01170054	Fatty Acyls [FA]	Fatty Acids and Conjugates [FA01]	Dicarboxylic acids [FA0117]
neg_6117	Irigenin	LMPK12050417	Polyketides [PK]	Flavonoids [PK12]	Isoflavonoids [PK1205]
neg_6148	Epimedin A1	LMPK12112014	Polyketides [PK]	Flavonoids [PK12]	Flavones and Flavonols [PK1211]
neg_6171	Gibberellin A1	LMPR0104170001	Prenol Lipids [PR]	Isoprenoids [PR01]	C20 isoprenoids (diterpenes) [PR0104]
neg_6244	Gossypol	LMPR0103330002	Prenol Lipids [PR]	Isoprenoids [PR01]	C15 isoprenoids (sesquiterpenes) [PR0103]
neg_6251	Iridotrial	LMPR0102070004	Prenol Lipids [PR]	Isoprenoids [PR01]	C10 isoprenoids (monoterpenes) [PR0102]
neg_6293	7,4'-Di-O-methylapigenin	LMPK12111029	Polyketides [PK]	Flavonoids [PK12]	Flavones and Flavonols [PK1211]
neg_6354	Acacetin	LMPK12110468	Polyketides [PK]	Flavonoids [PK12]	Flavones and Flavonols [PK1211]
neg_6362	Doxorubicin	LMPK13050001	Polyketides [PK]	Aromatic polyketides [PK13]	Anthracyclinones [PK1305]
neg_6364	Leukotriene C4	LMFA03020020	Fatty Acyls [FA]	Eicosanoids [FA03]	Leukotrienes [FA0302]
neg_6372	Diosmetin	LMPK12110824	Polyketides [PK]	Flavonoids [PK12]	Flavones and Flavonols [PK1211]
neg_6391	Psoralidin	LMPK12090007	Polyketides [PK]	Flavonoids [PK12]	Coumestan flavonoids [PK1209]
neg_6545	Gibberellin A36	LMPR0104170019	Prenol Lipids [PR]	Isoprenoids [PR01]	C20 isoprenoids (diterpenes) [PR0104]
neg_6649	Luteolin 7-O-glucuronide	LMPK12110644	Polyketides [PK]	Flavonoids [PK12]	Flavones and Flavonols [PK1211]
neg_6657	8(R)-HPETE	LMFA03060037	Fatty Acyls [FA]	Eicosanoids [FA03]	Hydroxy/hydroperoxyeicosatetraenoic acids [FA0306]
neg_6744	Licochalcone C	LMPK12120423	Polyketides [PK]	Flavonoids [PK12]	Chalcones and dihydrochalcones [PK1212]
neg_6755	5-Hydroxypseudobaptigenin	LMPK12050252	Polyketides [PK]	Flavonoids [PK12]	Isoflavonoids [PK1205]
neg_6756	Isoformononetin	LMPK12050039	Polyketides [PK]	Flavonoids [PK12]	Isoflavonoids [PK1205]
neg_6763	Iridin	LMPK12050415	Polyketides [PK]	Flavonoids [PK12]	Isoflavonoids [PK1205]
neg_6829	Astaxanthin	LMPR01070800	Prenol Lipids [PR]	Isoprenoids [PR01]	C40 isoprenoids (tetraterpenes) [PR0107]
neg_6951	2-hydroxy-butanoic acid	LMFA01050004	Fatty Acyls [FA]	Fatty Acids and Conjugates [FA01]	Hydroxy fatty acids [FA0105]
neg_7044	Leucocyanidin	LMPK12020203	Polyketides [PK]	Flavonoids [PK12]	Flavans, Flavanols and Leucoanthocyanidins [PK1202]
neg_7078	Isorhamnetin	LMPK12110002	Polyketides [PK]	Flavonoids [PK12]	Flavones and Flavonols [PK1211]
neg_7163	(+)-Gallocatechin	LMPK12020002	Polyketides [PK]	Flavonoids [PK12]	Flavans, Flavanols and Leucoanthocyanidins [PK1202]
neg_7291	6-Keto-prostaglandin F1alpha	LMFA03010001	Fatty Acyls [FA]	Eicosanoids [FA03]	Prostaglandins [FA0301]
neg_7311	Wushanicaritin	LMPK12110561	Polyketides [PK]	Flavonoids [PK12]	Flavones and Flavonols [PK1211]
neg_7335	Tectoridin	LMPK12050372	Polyketides [PK]	Flavonoids [PK12]	Isoflavonoids [PK1205]
neg_7372	Hydrocortisone succinate	LMST02030126	Sterol Lipids [ST]	Steroids [ST02]	C21 steroids (gluco/mineralocorticoids, progestogins) and derivatives [ST0203]
neg_7391	Noricaritin	LMPK12111982	Polyketides [PK]	Flavonoids [PK12]	Flavones and Flavonols [PK1211]
neg_7516	6-Oxocineole	LMPR0102090064	Prenol Lipids [PR]	Isoprenoids [PR01]	C10 isoprenoids (monoterpenes) [PR0102]
neg_7604	all-trans-4-Oxoretinoic acid	LMPR01090026	Prenol Lipids [PR]	Isoprenoids [PR01]	Retinoids [PR0109]
neg_7653	Galangin	LMPK12111653	Polyketides [PK]	Flavonoids [PK12]	Flavones and Flavonols [PK1211]
neg_7722	L-Oleandrosyl-oleandolide	LMPK04000033	Polyketides [PK]	Macrolides and lactone polyketides [PK04]	-
neg_7795	Traumatic acid	LMFA01170002	Fatty Acyls [FA]	Fatty Acids and Conjugates [FA01]	Dicarboxylic acids [FA0117]
neg_782	7-Methyl-3-oxo-6-octenoyl-CoA	LMFA07050276	Fatty Acyls [FA]	Fatty esters [FA07]	Fatty acyl CoAs [FA0705]
neg_7836	3,7-Di-O-methylquercetin	LMPK12112731	Polyketides [PK]	Flavonoids [PK12]	Flavones and Flavonols [PK1211]
neg_7853	(R)-5-Phosphomevalonate	LMFA01050415	Fatty Acyls [FA]	Fatty Acids and Conjugates [FA01]	Hydroxy fatty acids [FA0105]
neg_7866	Traumatin	LMFA01060093	Fatty Acyls [FA]	Fatty Acids and Conjugates [FA01]	Oxo fatty acids [FA0106]
neg_7871	Chrysin	LMPK12110189	Polyketides [PK]	Flavonoids [PK12]	Flavones and Flavonols [PK1211]
neg_7908	Pentalenolactone	LMPR0103740003	Prenol Lipids [PR]	Isoprenoids [PR01]	C15 isoprenoids (sesquiterpenes) [PR0103]
neg_791	Oxoadipic acid	LMFA01170121	Fatty Acyls [FA]	Fatty Acids and Conjugates [FA01]	Dicarboxylic acids [FA0117]
neg_7945	Rifamycin W	LMPK05000008	Polyketides [PK]	Ansamycins and related polyketides [PK05]	-
neg_8017	Flavone	LMPK12110097	Polyketides [PK]	Flavonoids [PK12]	Flavones and Flavonols [PK1211]
neg_8125	Daidzein	LMPK12050038	Polyketides [PK]	Flavonoids [PK12]	Isoflavonoids [PK1205]
neg_8126	5-(L-Alanin-3-yl)-2-hydroxy-cis,cis-muconate 6-semialdehyde	LMFA01170073	Fatty Acyls [FA]	Fatty Acids and Conjugates [FA01]	Dicarboxylic acids [FA0117]
neg_8132	Cirsimaritin	LMPK12111163	Polyketides [PK]	Flavonoids [PK12]	Flavones and Flavonols [PK1211]
neg_8215	13,14-Dihydro-15-keto-PGE2	LMFA03010031	Fatty Acyls [FA]	Eicosanoids [FA03]	Prostaglandins [FA0301]
neg_8229	9,12,13-TriHOME	LMFA02000014	Fatty Acyls [FA]	Octadecanoids [FA02]	Other Octadecanoids [FA0200]
neg_8256	Embelin	LMPK15050006	Polyketides [PK]	Phenolic lipids [PK15]	Alkyl hydroquinones and derivatives [PK1505]
neg_8271	Dihydrophaseic acid	LMPR0103050005	Prenol Lipids [PR]	Isoprenoids [PR01]	C15 isoprenoids (sesquiterpenes) [PR0103]
neg_829	Galactaric acid	LMFA01170107	Fatty Acyls [FA]	Fatty Acids and Conjugates [FA01]	Dicarboxylic acids [FA0117]
neg_8433	trans-2-Enoyl-OPC6-CoA	LMFA07050381	Fatty Acyls [FA]	Fatty esters [FA07]	Fatty acyl CoAs [FA0705]
neg_8634	12(13)-EpOME	LMFA02000038	Fatty Acyls [FA]	Octadecanoids [FA02]	Other Octadecanoids [FA0200]
neg_8779	all-trans-Hexaprenyl diphosphate	LMPR03030005	Prenol Lipids [PR]	Polyprenols [PR03]	Bactoprenol diphosphates [PR0303]
neg_8808	Eupatorin	LMPK12111239	Polyketides [PK]	Flavonoids [PK12]	Flavones and Flavonols [PK1211]
neg_8815	Kaempferol 3-O-glucoside	LMPK12111725	Polyketides [PK]	Flavonoids [PK12]	Flavones and Flavonols [PK1211]
neg_8961	9-Oxononanoic acid	LMFA01060160	Fatty Acyls [FA]	Fatty Acids and Conjugates [FA01]	Oxo fatty acids [FA0106]
neg_8964	13(S)-HPOT	LMFA02000052	Fatty Acyls [FA]	Octadecanoids [FA02]	Other Octadecanoids [FA0200]
neg_8989	15-OxoETE	LMFA03060051	Fatty Acyls [FA]	Eicosanoids [FA03]	Hydroxy/hydroperoxyeicosatetraenoic acids [FA0306]
neg_9067	Gibberellin A34-catabolite	LMPR0104170026	Prenol Lipids [PR]	Isoprenoids [PR01]	C20 isoprenoids (diterpenes) [PR0104]
neg_930	Pinocembrin 7-O-beta-D-glucoside	LMPK12140144	Polyketides [PK]	Flavonoids [PK12]	Flavanones [PK1214]
neg_9306	Calcitetrol	LMST03020686	Sterol Lipids [ST]	Secosteroids [ST03]	Vitamin D3 and derivatives [ST0302]
neg_9381	9,10-Dihydroxystearate	LMFA02000142	Fatty Acyls [FA]	Octadecanoids [FA02]	Other Octadecanoids [FA0200]
neg_9392	Prostaglandin F2alpha	LMFA03010036	Fatty Acyls [FA]	Eicosanoids [FA03]	Prostaglandins [FA0301]
neg_9403	(9Z,11E)-(13S)-13-Hydroperoxyoctadeca-9,11-dienoic acid	LMFA02000034	Fatty Acyls [FA]	Octadecanoids [FA02]	Other Octadecanoids [FA0200]
neg_9412	16-Hydroxypalmitate	LMFA01050051	Fatty Acyls [FA]	Fatty Acids and Conjugates [FA01]	Hydroxy fatty acids [FA0105]
neg_9549	Gibberellin A29-catabolite	LMPR0104170012	Prenol Lipids [PR]	Isoprenoids [PR01]	C20 isoprenoids (diterpenes) [PR0104]
neg_9552	Capsaicin	LMFA08020085	Fatty Acyls [FA]	Fatty amides [FA08]	N-acyl amines [FA0802]
neg_9562	12-OPDA	LMFA02010001	Fatty Acyls [FA]	Octadecanoids [FA02]	12-oxophytodienoic acid metabolites [FA0201]
neg_9621	10-Deoxymethymycin	LMPK04000035	Polyketides [PK]	Macrolides and lactone polyketides [PK04]	-
neg_965	Pseudoecgonyl-CoA	LMFA07050365	Fatty Acyls [FA]	Fatty esters [FA07]	Fatty acyl CoAs [FA0705]
neg_9663	di-trans,poly-cis-Undecaprenyl diphosphate	LMPR03030008	Prenol Lipids [PR]	Polyprenols [PR03]	Bactoprenol diphosphates [PR0303]
neg_9667	TXB2	LMFA03030002	Fatty Acyls [FA]	Eicosanoids [FA03]	Thromboxanes [FA0303]
neg_9737	Thromboxane B2	LMFA03030002	Fatty Acyls [FA]	Eicosanoids [FA03]	Thromboxanes [FA0303]
neg_9763	6-endo-Hydroxycineole	LMPR0102090065	Prenol Lipids [PR]	Isoprenoids [PR01]	C10 isoprenoids (monoterpenes) [PR0102]
neg_9825	16-Hydroxypalmitic acid	LMFA01050051	Fatty Acyls [FA]	Fatty Acids and Conjugates [FA01]	Hydroxy fatty acids [FA0105]
neg_9840	Erythromycin D	LMPK04000010	Polyketides [PK]	Macrolides and lactone polyketides [PK04]	-
neg_9841	Prephytoene diphosphate	LMPR01070253	Prenol Lipids [PR]	Isoprenoids [PR01]	C40 isoprenoids (tetraterpenes) [PR0107]
neg_9887	1-Stearoyl-2-oleoyl-sn-glycero-3-phosphoethanolamine	LMGP02010036	Glycerophospholipids [GP]	Glycerophosphoethanolamines [GP02]	Diacylglycerophosphoethanolamines [GP0201]
neg_9951	L-Olivosyl-oleandolide	LMPK04000032	Polyketides [PK]	Macrolides and lactone polyketides [PK04]	-
neg_9957	Pinocarveol	LMPR0102120025	Prenol Lipids [PR]	Isoprenoids [PR01]	C10 isoprenoids (monoterpenes) [PR0102]
neg_9987	Limonene-1,2-diol	LMPR0102090016	Prenol Lipids [PR]	Isoprenoids [PR01]	C10 isoprenoids (monoterpenes) [PR0102]
neg_9999	Prostaglandin C2	LMFA03010133	Fatty Acyls [FA]	Eicosanoids [FA03]	Prostaglandins [FA0301]
pos_10008	Quercetin	LMPK12110004	Polyketides [PK]	Flavonoids [PK12]	Flavones and Flavonols [PK1211]
pos_10009	Kaempferol	LMPK12110003	Polyketides [PK]	Flavonoids [PK12]	Flavones and Flavonols [PK1211]
pos_10010	Gomphrenol	LMPK12112878	Polyketides [PK]	Flavonoids [PK12]	Flavones and Flavonols [PK1211]
pos_10011	6-Hydroxyluteolin 4'-methyl ether	LMPK12111233	Polyketides [PK]	Flavonoids [PK12]	Flavones and Flavonols [PK1211]
pos_10035	12-hydroxy-3Z,6Z-dodecadienoic acid	LMFA01050171	Fatty Acyls [FA]	Fatty Acids and Conjugates [FA01]	Hydroxy fatty acids [FA0105]
pos_10038	3,6,9,12,15-octadecapentaenoic acid	LMFA01030359	Fatty Acyls [FA]	Fatty Acids and Conjugates [FA01]	Unsaturated fatty acids [FA0103]
pos_10046	Semiglabrin	LMPK12110016	Polyketides [PK]	Flavonoids [PK12]	Flavones and Flavonols [PK1211]
pos_10087	20-HETE	LMFA03060009	Fatty Acyls [FA]	Eicosanoids [FA03]	Hydroxy/hydroperoxyeicosatetraenoic acids [FA0306]
pos_10121	Steviolbioside	LMPR01040122	Prenol Lipids [PR]	Isoprenoids [PR01]	C20 isoprenoids (diterpenes) [PR0104]
pos_10128	Quercetagetin 3,7,3',4'-tetramethyl ether	LMPK12113012	Polyketides [PK]	Flavonoids [PK12]	Flavones and Flavonols [PK1211]
pos_10157	trans-Dehydroandrosterone	LMST02020021	Sterol Lipids [ST]	Steroids [ST02]	C19 steroids (androgens) and derivatives [ST0202]
pos_10183	(E)-4-stilbenol	LMPK13090024	Polyketides [PK]	Aromatic polyketides [PK13]	Diphenyl ethers, biphenyls, dibenzyls and stilbenes [PK1309]
pos_10203	Geraniol	LMPR0102010010	Prenol Lipids [PR]	Isoprenoids [PR01]	C10 isoprenoids (monoterpenes) [PR0102]
pos_10233	Coumestrol	LMPK12090018	Polyketides [PK]	Flavonoids [PK12]	Coumestan flavonoids [PK1209]
pos_10240	Chenodeoxycholic acid glycine conjugate	LMST05030008	Sterol Lipids [ST]	Steroid conjugates [ST05]	Glycine conjugates [ST0503]
pos_10257	Gibberellin A8-catabolite	LMPR0104170027	Prenol Lipids [PR]	Isoprenoids [PR01]	C20 isoprenoids (diterpenes) [PR0104]
pos_10274	5-Demethylmelibentin	LMPK12113349	Polyketides [PK]	Flavonoids [PK12]	Flavones and Flavonols [PK1211]
pos_10303	Quercetin 3,3'-dimethyl ether 4'-isovalerate	LMPK12112742	Polyketides [PK]	Flavonoids [PK12]	Flavones and Flavonols [PK1211]
pos_10362	4,6-heptadienal	LMFA06000025	Fatty Acyls [FA]	Fatty aldehydes [FA06]	-
pos_10372	10-Hydroxy-3,7-dimethyl-2E,6E-decadienoic acid	LMFA01030787	Fatty Acyls [FA]	Fatty Acids and Conjugates [FA01]	Unsaturated fatty acids [FA0103]
pos_10373	8Z,11Z,14Z-heptadecatrienal	LMFA06000111	Fatty Acyls [FA]	Fatty aldehydes [FA06]	-
pos_10377	9,10,13-TriHOME	LMFA02000330	Fatty Acyls [FA]	Octadecanoids [FA02]	Other Octadecanoids [FA0200]
pos_10419	(-)-Jasmonic acid	LMFA02020001	Fatty Acyls [FA]	Octadecanoids [FA02]	Jasmonic acids [FA0202]
pos_10420	2,3-dinor-PGE1	LMFA03010169	Fatty Acyls [FA]	Eicosanoids [FA03]	Prostaglandins [FA0301]
pos_10426	(+)-alpha-thujene	LMPR0102120037	Prenol Lipids [PR]	Isoprenoids [PR01]	C10 isoprenoids (monoterpenes) [PR0102]
pos_10439	9-deoxy-9-methylene-16,16-dimethyl -PGE2	LMFA03010059	Fatty Acyls [FA]	Eicosanoids [FA03]	Prostaglandins [FA0301]
pos_10531	trans,cis-Lauro-2,6-dienoyl-CoA	LMFA07050111	Fatty Acyls [FA]	Fatty esters [FA07]	Fatty acyl CoAs [FA0705]
pos_10603	3-Methylbutanoic acid	LMFA01020181	Fatty Acyls [FA]	Fatty Acids and Conjugates [FA01]	Branched fatty acids [FA0102]
pos_10624	12S-HHTrE	LMFA03050002	Fatty Acyls [FA]	Eicosanoids [FA03]	Hydroxy/hydroperoxyeicosatrienoic acids [FA0305]
pos_10698	Quercetin 3,5,3'-trimethyl ether	LMPK12112753	Polyketides [PK]	Flavonoids [PK12]	Flavones and Flavonols [PK1211]
pos_10776	3-O-Methylalnusin	LMPK12112804	Polyketides [PK]	Flavonoids [PK12]	Flavones and Flavonols [PK1211]
pos_10818	Adipamide	LMFA08010017	Fatty Acyls [FA]	Fatty amides [FA08]	Primary amides [FA0801]
pos_10874	p-Cymene	LMPR0102090014	Prenol Lipids [PR]	Isoprenoids [PR01]	C10 isoprenoids (monoterpenes) [PR0102]
pos_10876	2-Methyl-6-methylene-2E,7-octadien-1-ol	LMFA05000123	Fatty Acyls [FA]	Fatty alcohols [FA05]	-
pos_10914	Palmitic amide	LMFA08010009	Fatty Acyls [FA]	Fatty amides [FA08]	Primary amides [FA0801]
pos_10982	12-amino-octadecanoic acid	LMFA01100008	Fatty Acyls [FA]	Fatty Acids and Conjugates [FA01]	Amino fatty acids [FA0110]
pos_11000	sabinol	LMPR0102060021	Prenol Lipids [PR]	Isoprenoids [PR01]	C10 isoprenoids (monoterpenes) [PR0102]
pos_11008	4-hydroxyestradiol	LMST02010028	Sterol Lipids [ST]	Steroids [ST02]	C18 steroids (estrogens) and derivatives [ST0201]
pos_11028	Myristoyl-EA	LMFA08040042	Fatty Acyls [FA]	Fatty amides [FA08]	N-acyl ethanolamines (endocannabinoids) [FA0804]
pos_11049	Pinocembrin	LMPK12140214	Polyketides [PK]	Flavonoids [PK12]	Flavanones [PK1214]
pos_11059	Volicitin	LMFA08020212	Fatty Acyls [FA]	Fatty amides [FA08]	N-acyl amines [FA0802]
pos_11074	L-Palmitoylcarnitine	LMFA07070079	Fatty Acyls [FA]	Fatty esters [FA07]	Fatty acyl carnitines [FA0707]
pos_11081	3-Hydroxycapric acid	LMFA01050246	Fatty Acyls [FA]	Fatty Acids and Conjugates [FA01]	Hydroxy fatty acids [FA0105]
pos_11104	Luteolin	LMPK12110006	Polyketides [PK]	Flavonoids [PK12]	Flavones and Flavonols [PK1211]
pos_11105	Eriodictyol	LMPK12140002	Polyketides [PK]	Flavonoids [PK12]	Flavanones [PK1214]
pos_1111	2-Hydroxybutanoic acid	LMFA01050004	Fatty Acyls [FA]	Fatty Acids and Conjugates [FA01]	Hydroxy fatty acids [FA0105]
pos_11111	(-)-Usnic acid	LMPK13060002	Polyketides [PK]	Aromatic polyketides [PK13]	Dibenzofurans, griseofulvins, dibenzopyrans and xanthones [PK1306]
pos_11179	2-trans-Dodecenoyl-CoA	LMFA07050176	Fatty Acyls [FA]	Fatty esters [FA07]	Fatty acyl CoAs [FA0705]
pos_11180	C14:5n-1,3,5,7,9	LMFA01030258	Fatty Acyls [FA]	Fatty Acids and Conjugates [FA01]	Unsaturated fatty acids [FA0103]
pos_11200	alpha-hydroxy myristic acid	LMFA01050001	Fatty Acyls [FA]	Fatty Acids and Conjugates [FA01]	Hydroxy fatty acids [FA0105]
pos_11227	7,10-Heptadecadiynoic acid	LMFA01030478	Fatty Acyls [FA]	Fatty Acids and Conjugates [FA01]	Unsaturated fatty acids [FA0103]
pos_11232	Gibberellin A53	LMPR0104170007	Prenol Lipids [PR]	Isoprenoids [PR01]	C20 isoprenoids (diterpenes) [PR0104]
pos_11247	Hexadecanal	LMFA06000088	Fatty Acyls [FA]	Fatty aldehydes [FA06]	-
pos_11251	Malvidin-3-(p-coumaroyl)-rutinoside-5-glucoside	LMPK12010393	Polyketides [PK]	Flavonoids [PK12]	Anthocyanidins [PK1201]
pos_11328	Perillic acid	LMPR0102090041	Prenol Lipids [PR]	Isoprenoids [PR01]	C10 isoprenoids (monoterpenes) [PR0102]
pos_11332	Chamazulene	LMPR0103410002	Prenol Lipids [PR]	Isoprenoids [PR01]	C15 isoprenoids (sesquiterpenes) [PR0103]
pos_11336	7-oxo-11E,13-Tetradecadienoic acid	LMFA01060185	Fatty Acyls [FA]	Fatty Acids and Conjugates [FA01]	Oxo fatty acids [FA0106]
pos_11339	6-[5]-ladderane-hexanoic acid	LMFA01140003	Fatty Acyls [FA]	Fatty Acids and Conjugates [FA01]	Carbocyclic fatty acids [FA0114]
pos_11383	12-oxo-5E,8E,10Z-dodecatrienoic acid	LMFA01060095	Fatty Acyls [FA]	Fatty Acids and Conjugates [FA01]	Oxo fatty acids [FA0106]
pos_11414	5,7-octadienal	LMFA06000035	Fatty Acyls [FA]	Fatty aldehydes [FA06]	-
pos_11421	15-keto-Prostaglandin E2	LMFA03010030	Fatty Acyls [FA]	Eicosanoids [FA03]	Prostaglandins [FA0301]
pos_11437	2Z,4E-nonadienoic acid	LMFA01030449	Fatty Acyls [FA]	Fatty Acids and Conjugates [FA01]	Unsaturated fatty acids [FA0103]
pos_11445	Virol B	LMFA05000750	Fatty Acyls [FA]	Fatty alcohols [FA05]	-
pos_11492	8-hydroxy-13,17-octadecadiene-9,11-diynoic acid	LMFA02000186	Fatty Acyls [FA]	Octadecanoids [FA02]	Other Octadecanoids [FA0200]
pos_11513	Erythromycin B	LMPK04000012	Polyketides [PK]	Macrolides and lactone polyketides [PK04]	-
pos_11526	Jasmonic acid	LMFA02020001	Fatty Acyls [FA]	Octadecanoids [FA02]	Jasmonic acids [FA0202]
pos_11545	3E-Nonen-2,5-dione	LMFA12000242	Fatty Acyls [FA]	Oxygenated hydrocarbons [FA12]	-
pos_11576	Ethyl octynecarboxylate	LMFA07010879	Fatty Acyls [FA]	Fatty esters [FA07]	Wax monoesters [FA0701]
pos_11592	Gibberellin A53 aldehyde	LMPR0104170029	Prenol Lipids [PR]	Isoprenoids [PR01]	C20 isoprenoids (diterpenes) [PR0104]
pos_11596	Hydrocortisone	LMST02030001	Sterol Lipids [ST]	Steroids [ST02]	C21 steroids (gluco/mineralocorticoids, progestogins) and derivatives [ST0203]
pos_11637	7S,8S-DiHOTrE	LMFA02000226	Fatty Acyls [FA]	Octadecanoids [FA02]	Other Octadecanoids [FA0200]
pos_11765	1,2-dihydrostilbene	LMPK13090043	Polyketides [PK]	Aromatic polyketides [PK13]	Diphenyl ethers, biphenyls, dibenzyls and stilbenes [PK1309]
pos_11769	Norlinolenic acid	LMFA01030756	Fatty Acyls [FA]	Fatty Acids and Conjugates [FA01]	Unsaturated fatty acids [FA0103]
pos_11791	2,4,7-decatrienal	LMFA06000060	Fatty Acyls [FA]	Fatty aldehydes [FA06]	-
pos_11859	alantolactone	LMPR0103190013	Prenol Lipids [PR]	Isoprenoids [PR01]	C15 isoprenoids (sesquiterpenes) [PR0103]
pos_11884	8-Nonynoic acid	LMFA01030509	Fatty Acyls [FA]	Fatty Acids and Conjugates [FA01]	Unsaturated fatty acids [FA0103]
pos_11892	Sugeonyl acetate	LMPR0103450004	Prenol Lipids [PR]	Isoprenoids [PR01]	C15 isoprenoids (sesquiterpenes) [PR0103]
pos_11908	Neouralenol	LMPK12111590	Polyketides [PK]	Flavonoids [PK12]	Flavones and Flavonols [PK1211]
pos_11909	5,7-Dihydroxy-3,6-dimethoxy-4'-prenyloxyflavone	LMPK12112853	Polyketides [PK]	Flavonoids [PK12]	Flavones and Flavonols [PK1211]
pos_11930	6-Aminohexanoate	LMFA01100035	Fatty Acyls [FA]	Fatty Acids and Conjugates [FA01]	Amino fatty acids [FA0110]
pos_11957	Erythromycin E	LMPK04000011	Polyketides [PK]	Macrolides and lactone polyketides [PK04]	-
pos_11965	5-(2-hydroxyethyl)isolongifol-4-ene	LMPR0103500005	Prenol Lipids [PR]	Isoprenoids [PR01]	C15 isoprenoids (sesquiterpenes) [PR0103]
pos_11970	8,13-dihydroxy-9,11-octadecadienoic acid	LMFA02000166	Fatty Acyls [FA]	Octadecanoids [FA02]	Other Octadecanoids [FA0200]
pos_11972	Thromboxane A2	LMFA03030001	Fatty Acyls [FA]	Eicosanoids [FA03]	Thromboxanes [FA0303]
pos_11973	Xanthoangelol C	LMPK12120056	Polyketides [PK]	Flavonoids [PK12]	Chalcones and dihydrochalcones [PK1212]
pos_11984	16b-Hydroxyestradiol	LMST02010006	Sterol Lipids [ST]	Steroids [ST02]	C18 steroids (estrogens) and derivatives [ST0201]
pos_12000	Neriifolin	LMST01120021	Sterol Lipids [ST]	Sterols [ST01]	Cardanolides and derivatives [ST0112]
pos_12007	3-ketosphinganine	LMSP01020002	Sphingolipids [SP]	Sphingoid bases [SP01]	Sphinganines [SP0102]
pos_12066	Dehydroepiandrosterone	LMST02020103	Sterol Lipids [ST]	Steroids [ST02]	C19 steroids (androgens) and derivatives [ST0202]
pos_12076	Androsterone sulfate	LMST05020001	Sterol Lipids [ST]	Steroid conjugates [ST05]	Sulfates [ST0502]
pos_12148	6,9-Heptadecadiynoic acid	LMFA01030477	Fatty Acyls [FA]	Fatty Acids and Conjugates [FA01]	Unsaturated fatty acids [FA0103]
pos_12149	17-octadecen-9-ynoic acid	LMFA01030562	Fatty Acyls [FA]	Fatty Acids and Conjugates [FA01]	Unsaturated fatty acids [FA0103]
pos_12185	Maximaisoflavone B	LMPK12050049	Polyketides [PK]	Flavonoids [PK12]	Isoflavonoids [PK1205]
pos_12187	4E,8-Nonadienal	LMFA06000135	Fatty Acyls [FA]	Fatty aldehydes [FA06]	-
pos_12188	2,6-nonadienoic acid	LMFA01030447	Fatty Acyls [FA]	Fatty Acids and Conjugates [FA01]	Unsaturated fatty acids [FA0103]
pos_12191	9-OxoODE	LMFA02000274	Fatty Acyls [FA]	Octadecanoids [FA02]	Other Octadecanoids [FA0200]
pos_12207	Sebacic acid	LMFA01170006	Fatty Acyls [FA]	Fatty Acids and Conjugates [FA01]	Dicarboxylic acids [FA0117]
pos_12222	C16 Sphingosine	LMSP01040008	Sphingolipids [SP]	Sphingoid bases [SP01]	Sphingoid base homologs and variants [SP0104]
pos_12240	Prostaglandin E1	LMFA03010134	Fatty Acyls [FA]	Eicosanoids [FA03]	Prostaglandins [FA0301]
pos_12259	6-[5]-ladderane-1-hexanol	LMFA05000063	Fatty Acyls [FA]	Fatty alcohols [FA05]	-
pos_12294	(6S)-dehydrovomifoliol	LMPR0103050009	Prenol Lipids [PR]	Isoprenoids [PR01]	C15 isoprenoids (sesquiterpenes) [PR0103]
pos_12297	Platanin 3,7-dimethyl ether	LMPK12113086	Polyketides [PK]	Flavonoids [PK12]	Flavones and Flavonols [PK1211]
pos_12299	LysoPE(18:3(6Z,9Z,12Z)/0:0)	LMGP02050017	Glycerophospholipids [GP]	Glycerophosphoethanolamines [GP02]	Monoacylglycerophosphoethanolamines [GP0205]
pos_12319	PA(18:3(6Z,9Z,12Z)/12:0)	LMGP10010364	Glycerophospholipids [GP]	Glycerophosphates [GP10]	Diacylglycerophosphates [GP1001]
pos_12344	trans-2-Octenal	LMFA06000029	Fatty Acyls [FA]	Fatty aldehydes [FA06]	-
pos_12347	Myristoleic acid	LMFA01030250	Fatty Acyls [FA]	Fatty Acids and Conjugates [FA01]	Unsaturated fatty acids [FA0103]
pos_12486	22alpha-Hydroxy-campest-4-en-3-one	LMST01031116	Sterol Lipids [ST]	Sterols [ST01]	Ergosterols and C24-methyl derivatives [ST0103]
pos_12487	Chlorobactene	LMPR01070163	Prenol Lipids [PR]	Isoprenoids [PR01]	C40 isoprenoids (tetraterpenes) [PR0107]
pos_12502	Perillyl aldehyde	LMPR0102090010	Prenol Lipids [PR]	Isoprenoids [PR01]	C10 isoprenoids (monoterpenes) [PR0102]
pos_12505	Hepoxilin A3	LMFA03080012	Fatty Acyls [FA]	Eicosanoids [FA03]	Epoxyeicosatrienoic acids [FA0308]
pos_12506	11-dehydro-TXB3	LMFA03030009	Fatty Acyls [FA]	Eicosanoids [FA03]	Thromboxanes [FA0303]
pos_12528	4E,6E-decadienoic acid	LMFA01030108	Fatty Acyls [FA]	Fatty Acids and Conjugates [FA01]	Unsaturated fatty acids [FA0103]
pos_12540	(2S)-2'-Methoxykurarinone	LMPK12140500	Polyketides [PK]	Flavonoids [PK12]	Flavanones [PK1214]
pos_1257	(R)-Mevalonate	LMFA01050352	Fatty Acyls [FA]	Fatty Acids and Conjugates [FA01]	Hydroxy fatty acids [FA0105]
pos_12595	Eicosanoyl-EA	LMFA08040038	Fatty Acyls [FA]	Fatty amides [FA08]	N-acyl ethanolamines (endocannabinoids) [FA0804]
pos_12638	Fisetin 7,3',4'-trimethyl ether	LMPK12111570	Polyketides [PK]	Flavonoids [PK12]	Flavones and Flavonols [PK1211]
pos_12655	9(10)-EpOME	LMFA02000037	Fatty Acyls [FA]	Octadecanoids [FA02]	Other Octadecanoids [FA0200]
pos_12666	1-Linoleoylglycerophosphocholine	LMGP01050035	Glycerophospholipids [GP]	Glycerophosphocholines [GP01]	Monoacylglycerophosphocholines [GP0105]
pos_12684	Gibberellin A14 aldehyde	LMPR0104170010	Prenol Lipids [PR]	Isoprenoids [PR01]	C20 isoprenoids (diterpenes) [PR0104]
pos_12695	12,13S-epoxy-9Z,11,15Z-octadecatrienoic acid	LMFA02000053	Fatty Acyls [FA]	Octadecanoids [FA02]	Other Octadecanoids [FA0200]
pos_12702	Icosanoic acid	LMFA01010020	Fatty Acyls [FA]	Fatty Acids and Conjugates [FA01]	Straight chain fatty acids [FA0101]
pos_12719	(1S,4R)-1-Hydroxy-2-oxolimonene	LMPR0102090042	Prenol Lipids [PR]	Isoprenoids [PR01]	C10 isoprenoids (monoterpenes) [PR0102]
pos_12738	Cadalene	LMPR0103330007	Prenol Lipids [PR]	Isoprenoids [PR01]	C15 isoprenoids (sesquiterpenes) [PR0103]
pos_12747	all-trans-4-Hydroxyretinoic acid	LMPR01090025	Prenol Lipids [PR]	Isoprenoids [PR01]	Retinoids [PR0109]
pos_12764	Erythroxanthin	LMPR01070146	Prenol Lipids [PR]	Isoprenoids [PR01]	C40 isoprenoids (tetraterpenes) [PR0107]
pos_12771	3,5,7-Trimethyl-2E,4E,6E,8E-decatetraene	LMFA11000054	Fatty Acyls [FA]	Hydrocarbons [FA11]	-
pos_12818	17alpha-Hydroxyprogesterone	LMST02030161	Sterol Lipids [ST]	Steroids [ST02]	C21 steroids (gluco/mineralocorticoids, progestogins) and derivatives [ST0203]
pos_12829	1-Heptadecene-4,6-diyne-3,9-diol	LMFA05000599	Fatty Acyls [FA]	Fatty alcohols [FA05]	-
pos_12847	16,17-epoxy-DHA	LMFA04000014	Fatty Acyls [FA]	Docosanoids [FA04]	Other Docosanoids [FA0400]
pos_12849	Taurodeoxycholic acid	LMST05040013	Sterol Lipids [ST]	Steroid conjugates [ST05]	Taurine conjugates [ST0504]
pos_12870	Dihomo-gamma-linolenate	LMFA01030158	Fatty Acyls [FA]	Fatty Acids and Conjugates [FA01]	Unsaturated fatty acids [FA0103]
pos_12877	Cortisol	LMST02030001	Sterol Lipids [ST]	Steroids [ST02]	C21 steroids (gluco/mineralocorticoids, progestogins) and derivatives [ST0203]
pos_12898	L-Menthol	LMPR0102090001	Prenol Lipids [PR]	Isoprenoids [PR01]	C10 isoprenoids (monoterpenes) [PR0102]
pos_12905	3',4'-Dihydrorhodovibrin	LMPR01070139	Prenol Lipids [PR]	Isoprenoids [PR01]	C40 isoprenoids (tetraterpenes) [PR0107]
pos_12914	Epitestosterone	LMST02020051	Sterol Lipids [ST]	Steroids [ST02]	C19 steroids (androgens) and derivatives [ST0202]
pos_12918	2E,7-Octadienal	LMFA06000128	Fatty Acyls [FA]	Fatty aldehydes [FA06]	-
pos_12919	Sulcatone	LMFA12000039	Fatty Acyls [FA]	Oxygenated hydrocarbons [FA12]	-
pos_12925	2,6-Dimethyl-8-hydroxy-2E,6E-octadienal	LMFA06000130	Fatty Acyls [FA]	Fatty aldehydes [FA06]	-
pos_12927	3,6,8-dodecatrien-1-ol	LMFA05000058	Fatty Acyls [FA]	Fatty alcohols [FA05]	-
pos_12965	4-Ketoalloxanthin	LMPR01070073	Prenol Lipids [PR]	Isoprenoids [PR01]	C40 isoprenoids (tetraterpenes) [PR0107]
pos_13000	11Z-hexadecenoic acid	LMFA01030262	Fatty Acyls [FA]	Fatty Acids and Conjugates [FA01]	Unsaturated fatty acids [FA0103]
pos_13001	Isopalmitic acid	LMFA01020010	Fatty Acyls [FA]	Fatty Acids and Conjugates [FA01]	Branched fatty acids [FA0102]
pos_13014	Deinoxanthin	LMPR01070575	Prenol Lipids [PR]	Isoprenoids [PR01]	C40 isoprenoids (tetraterpenes) [PR0107]
pos_13027	LysoPE(0:0/16:0)	LMGP02050036	Glycerophospholipids [GP]	Glycerophosphoethanolamines [GP02]	Monoacylglycerophosphoethanolamines [GP0205]
pos_13035	(4E,8E,10E-d18:3)sphingosine	LMSP01080013	Sphingolipids [SP]	Sphingoid bases [SP01]	Sphingoid base analogs [SP0108]
pos_13038	15(S)-HPETE	LMFA03060014	Fatty Acyls [FA]	Eicosanoids [FA03]	Hydroxy/hydroperoxyeicosatetraenoic acids [FA0306]
pos_13044	9S,10R-Epoxy-6Z-octadecene	LMFA12000284	Fatty Acyls [FA]	Oxygenated hydrocarbons [FA12]	-
pos_13045	MG(18:1(9Z)/0:0/0:0)[rac]	LMGL01010005	Glycerolipids [GL]	Monoradylglycerols [GL01]	Monoacylglycerols [GL0101]
pos_13077	(E)-4,8-Dimethyl-1,3,7-nonatriene	LMFA11000037	Fatty Acyls [FA]	Hydrocarbons [FA11]	-
pos_13078	Nerol	LMPR0102010016	Prenol Lipids [PR]	Isoprenoids [PR01]	C10 isoprenoids (monoterpenes) [PR0102]
pos_13108	CMPF	LMFA01150004	Fatty Acyls [FA]	Fatty Acids and Conjugates [FA01]	Heterocyclic fatty acids [FA0115]
pos_13114	Prostaglandin D1	LMFA03010049	Fatty Acyls [FA]	Eicosanoids [FA03]	Prostaglandins [FA0301]
pos_13135	Abscisic aldehyde	LMPR0103050004	Prenol Lipids [PR]	Isoprenoids [PR01]	C15 isoprenoids (sesquiterpenes) [PR0103]
pos_13148	1-Oleoyl-sn-glycero-3-phosphocholine	LMGP01050032	Glycerophospholipids [GP]	Glycerophosphocholines [GP01]	Monoacylglycerophosphocholines [GP0105]
pos_13164	11,12-DHET	LMFA03050008	Fatty Acyls [FA]	Eicosanoids [FA03]	Hydroxy/hydroperoxyeicosatrienoic acids [FA0305]
pos_13169	10,16-Dihydroxyhexadecanoic acid	LMFA01050341	Fatty Acyls [FA]	Fatty Acids and Conjugates [FA01]	Hydroxy fatty acids [FA0105]
pos_13197	(E)-10-Oxo-8-decenoic acid	LMFA01030949	Fatty Acyls [FA]	Fatty Acids and Conjugates [FA01]	Unsaturated fatty acids [FA0103]
pos_13200	3-Methyl-5-pentyl-2-furanundecanoic acid	LMFA01150013	Fatty Acyls [FA]	Fatty Acids and Conjugates [FA01]	Heterocyclic fatty acids [FA0115]
pos_13210	(S)-Limonene	LMPR0102090002	Prenol Lipids [PR]	Isoprenoids [PR01]	C10 isoprenoids (monoterpenes) [PR0102]
pos_13211	Damascenone	LMPR01070304	Prenol Lipids [PR]	Isoprenoids [PR01]	C40 isoprenoids (tetraterpenes) [PR0107]
pos_13215	Retinol	LMPR01090005	Prenol Lipids [PR]	Isoprenoids [PR01]	Retinoids [PR0109]
pos_13241	PA(18:3(6Z,9Z,12Z)/0:0)	LMGP10050023	Glycerophospholipids [GP]	Glycerophosphates [GP10]	Monoacylglycerophosphates [GP1005]
pos_13273	11-Dehydro-thromboxane B2	LMFA03030014	Fatty Acyls [FA]	Eicosanoids [FA03]	Thromboxanes [FA0303]
pos_13306	(+)-Vulgraon B	LMPR0103490003	Prenol Lipids [PR]	Isoprenoids [PR01]	C15 isoprenoids (sesquiterpenes) [PR0103]
pos_13307	5-(2-hydroxyethyl)isolongifol-5-ene	LMPR0103500008	Prenol Lipids [PR]	Isoprenoids [PR01]	C15 isoprenoids (sesquiterpenes) [PR0103]
pos_13314	15H-11,12-EETA	LMFA03080007	Fatty Acyls [FA]	Eicosanoids [FA03]	Epoxyeicosatrienoic acids [FA0308]
pos_13343	Taxa-4(20),11(12)-dien-5alpha-ol	LMPR0104390003	Prenol Lipids [PR]	Isoprenoids [PR01]	C20 isoprenoids (diterpenes) [PR0104]
pos_13360	(3S,5R,6S)-5,6-epoxy-3-hydroxy-5,6-dihydro-12'-apo-beta-caroten-12'-al	LMPR01070294	Prenol Lipids [PR]	Isoprenoids [PR01]	C40 isoprenoids (tetraterpenes) [PR0107]
pos_13370	Kurilensoside F	LMST05050015	Sterol Lipids [ST]	Steroid conjugates [ST05]	Other Steroid conjugates [ST0505]
pos_13401	Adrenic acid	LMFA01030178	Fatty Acyls [FA]	Fatty Acids and Conjugates [FA01]	Unsaturated fatty acids [FA0103]
pos_13416	PG(18:3(9Z,12Z,15Z)/0:0)	LMGP04050032	Glycerophospholipids [GP]	Glycerophosphoglycerols [GP04]	Monoacylglycerophosphoglycerols [GP0405]
pos_13423	alpha-Linolenic acid	LMFA01030152	Fatty Acyls [FA]	Fatty Acids and Conjugates [FA01]	Unsaturated fatty acids [FA0103]
pos_13439	Cer(d14:2(4E,6E)/20:1(11Z))	LMSP02010055	Sphingolipids [SP]	Ceramides [SP02]	N-acylsphingosines (ceramides) [SP0201]
pos_13440	PE(P-18:0/17:2(9Z,12Z))	LMGP02030044	Glycerophospholipids [GP]	Glycerophosphoethanolamines [GP02]	1-(1Z-alkenyl),2-acylglycerophosphoethanolamines [GP0203]
pos_13463	Leukotriene A4	LMFA03020023	Fatty Acyls [FA]	Eicosanoids [FA03]	Leukotrienes [FA0302]
pos_13512	(9Z)-Hexadecenoic acid	LMFA01030056	Fatty Acyls [FA]	Fatty Acids and Conjugates [FA01]	Unsaturated fatty acids [FA0103]
pos_13518	4'-Apo-beta,psi-caroten-4'-al	LMPR01070596	Prenol Lipids [PR]	Isoprenoids [PR01]	C40 isoprenoids (tetraterpenes) [PR0107]
pos_13528	11-cis- and 12s-trans-fixed retinal	LMPR01090040	Prenol Lipids [PR]	Isoprenoids [PR01]	Retinoids [PR0109]
pos_13530	21-Hydroxypregnenolone	LMST02030167	Sterol Lipids [ST]	Steroids [ST02]	C21 steroids (gluco/mineralocorticoids, progestogins) and derivatives [ST0203]
pos_13575	10-Deoxymethynolide	LMPK04000034	Polyketides [PK]	Macrolides and lactone polyketides [PK04]	-
pos_13578	Avermectin B1a	LMPK04000024	Polyketides [PK]	Macrolides and lactone polyketides [PK04]	-
pos_13582	3R,4S-epoxy-6Z,9Z-heptadecadiene	LMFA12000273	Fatty Acyls [FA]	Oxygenated hydrocarbons [FA12]	-
pos_13583	PGD3	LMFA03010142	Fatty Acyls [FA]	Eicosanoids [FA03]	Prostaglandins [FA0301]
pos_13596	4E,6E,10Z-Hexadecatrien-1-ol	LMFA05000198	Fatty Acyls [FA]	Fatty alcohols [FA05]	-
pos_13609	2-hexadecenal	LMFA06000089	Fatty Acyls [FA]	Fatty aldehydes [FA06]	-
pos_13610	1-Monopalmitin	LMGL01010001	Glycerolipids [GL]	Monoradylglycerols [GL01]	Monoacylglycerols [GL0101]
pos_13620	Dimorphecolic acid	LMFA02000151	Fatty Acyls [FA]	Octadecanoids [FA02]	Other Octadecanoids [FA0200]
pos_13640	PS(13:0/14:0)	LMGP03010069	Glycerophospholipids [GP]	Glycerophosphoserines [GP03]	Diacylglycerophosphoserines [GP0301]
pos_1369	Tulipanin	LMPK12010282	Polyketides [PK]	Flavonoids [PK12]	Anthocyanidins [PK1201]
pos_13722	Neoabietic acid	LMPR0104050004	Prenol Lipids [PR]	Isoprenoids [PR01]	C20 isoprenoids (diterpenes) [PR0104]
pos_13747	ponasterone A	LMST01010195	Sterol Lipids [ST]	Sterols [ST01]	Cholesterol and derivatives [ST0101]
pos_13750	cis-9,10-Epoxystearic acid	LMFA02000326	Fatty Acyls [FA]	Octadecanoids [FA02]	Other Octadecanoids [FA0200]
pos_13768	4,4'-Diaponeurosporene	LMPR01070132	Prenol Lipids [PR]	Isoprenoids [PR01]	C40 isoprenoids (tetraterpenes) [PR0107]
pos_13777	all-trans-Octaprenyl diphosphate	LMPR01070226	Prenol Lipids [PR]	Isoprenoids [PR01]	C40 isoprenoids (tetraterpenes) [PR0107]
pos_13786	1-Palmitoylglycerol	LMGL01010001	Glycerolipids [GL]	Monoradylglycerols [GL01]	Monoacylglycerols [GL0101]
pos_13789	Phillipsiaxanthin/ 1,1'-(OH)2-2,2'-diketo-3,4,3',4'-tetradehydrolycopene	LMPR01070215	Prenol Lipids [PR]	Isoprenoids [PR01]	C40 isoprenoids (tetraterpenes) [PR0107]
pos_13822	Plastoquinol-1	LMPR02010037	Prenol Lipids [PR]	Quinones and hydroquinones [PR02]	Ubiquinones [PR0201]
pos_1385	5-oxo-pentanoic acid	LMFA01060161	Fatty Acyls [FA]	Fatty Acids and Conjugates [FA01]	Oxo fatty acids [FA0106]
pos_1388	3-Hydroxyadipic acid	LMFA01170088	Fatty Acyls [FA]	Fatty Acids and Conjugates [FA01]	Dicarboxylic acids [FA0117]
pos_13880	Arachidonoylmorpholine	LMFA08020052	Fatty Acyls [FA]	Fatty amides [FA08]	N-acyl amines [FA0802]
pos_13960	beta-Sitostenone	LMST01040249	Sterol Lipids [ST]	Sterols [ST01]	Stigmasterols and C24-ethyl derivatives [ST0104]
pos_1398	Dephospho-CoA	LMFA07050315	Fatty Acyls [FA]	Fatty esters [FA07]	Fatty acyl CoAs [FA0705]
pos_13983	Oleandomycin	LMPK04000007	Polyketides [PK]	Macrolides and lactone polyketides [PK04]	-
pos_13988	(2'S)-Deoxymyxol 2'-alpha-L-fucoside	LMPR01070535	Prenol Lipids [PR]	Isoprenoids [PR01]	C40 isoprenoids (tetraterpenes) [PR0107]
pos_14123	Megalomicin C1	LMPK04000028	Polyketides [PK]	Macrolides and lactone polyketides [PK04]	-
pos_14143	Oleandrin	LMST01120025	Sterol Lipids [ST]	Sterols [ST01]	Cardanolides and derivatives [ST0112]
pos_14178	(Z)-3-Hexen-1-ol acetate	LMFA07010181	Fatty Acyls [FA]	Fatty esters [FA07]	Wax monoesters [FA0701]
pos_14191	guaiazulene	LMPR0103410006	Prenol Lipids [PR]	Isoprenoids [PR01]	C15 isoprenoids (sesquiterpenes) [PR0103]
pos_14198	14(15)-EpETE	LMFA03000003	Fatty Acyls [FA]	Eicosanoids [FA03]	Other Eicosanoids [FA0300]
pos_14211	5,6-DHET	LMFA03050004	Fatty Acyls [FA]	Eicosanoids [FA03]	Hydroxy/hydroperoxyeicosatrienoic acids [FA0305]
pos_14259	25-Hydroxy-6,19-dihydro-6,19-ethanovitamin D3	LMST03020673	Sterol Lipids [ST]	Secosteroids [ST03]	Vitamin D3 and derivatives [ST0302]
pos_14270	5-(1-hydroxypropan-2-yl)isolongifol-5-ene	LMPR0103500003	Prenol Lipids [PR]	Isoprenoids [PR01]	C15 isoprenoids (sesquiterpenes) [PR0103]
pos_14271	Linoleamide	LMFA08010008	Fatty Acyls [FA]	Fatty amides [FA08]	Primary amides [FA0801]
pos_14367	Tetracosanoic acid	LMFA01010024	Fatty Acyls [FA]	Fatty Acids and Conjugates [FA01]	Straight chain fatty acids [FA0101]
pos_14370	all-trans-Neurosporene	LMPR01070086	Prenol Lipids [PR]	Isoprenoids [PR01]	C40 isoprenoids (tetraterpenes) [PR0107]
pos_14475	PE(18:3(9Z,12Z,15Z)/16:0)	LMGP02010047	Glycerophospholipids [GP]	Glycerophosphoethanolamines [GP02]	Diacylglycerophosphoethanolamines [GP0201]
pos_14476	Avermectin A1b	LMPK04000021	Polyketides [PK]	Macrolides and lactone polyketides [PK04]	-
pos_14484	Megalomicin C2	LMPK04000029	Polyketides [PK]	Macrolides and lactone polyketides [PK04]	-
pos_14550	9,10,18-Trihydroxystearate	LMFA02000147	Fatty Acyls [FA]	Octadecanoids [FA02]	Other Octadecanoids [FA0200]
pos_14607	C16 Sphinganine	LMSP01040001	Sphingolipids [SP]	Sphingoid bases [SP01]	Sphingoid base homologs and variants [SP0104]
pos_14615	3alpha,7alpha,12alpha-Trihydroxy-5beta-cholestane	LMST04030035	Sterol Lipids [ST]	Bile acids and derivatives [ST04]	C27 bile acids, alcohols, and derivatives [ST0403]
pos_14638	MGDG(18:3(9Z,12Z,15Z)/18:3(9Z,12Z,15Z))	LMGL05010001	Glycerolipids [GL]	Glycosyldiradylglycerols [GL05]	Glycosyldiacylglycerols [GL0501]
pos_14640	5-(1-oxopropan-2-yl)isolongifol-5-ene	LMPR0103500011	Prenol Lipids [PR]	Isoprenoids [PR01]	C15 isoprenoids (sesquiterpenes) [PR0103]
pos_14660	Stearidonic acid	LMFA01030357	Fatty Acyls [FA]	Fatty Acids and Conjugates [FA01]	Unsaturated fatty acids [FA0103]
pos_14672	Arachidonoyl Serinol	LMFA08020072	Fatty Acyls [FA]	Fatty amides [FA08]	N-acyl amines [FA0802]
pos_14695	(20R)-24-Hydroxy-19-norgeminivitamin D3	LMST03020630	Sterol Lipids [ST]	Secosteroids [ST03]	Vitamin D3 and derivatives [ST0302]
pos_14725	all-trans-Dehydroretinal	LMPR01090006	Prenol Lipids [PR]	Isoprenoids [PR01]	Retinoids [PR0109]
pos_14727	16R-HETE	LMFA03060069	Fatty Acyls [FA]	Eicosanoids [FA03]	Hydroxy/hydroperoxyeicosatetraenoic acids [FA0306]
pos_14729	Deoxycorticosterone	LMST02030087	Sterol Lipids [ST]	Steroids [ST02]	C21 steroids (gluco/mineralocorticoids, progestogins) and derivatives [ST0203]
pos_14757	Megalomicin A	LMPK04000026	Polyketides [PK]	Macrolides and lactone polyketides [PK04]	-
pos_14814	2E,6E-Octadienal	LMFA06000131	Fatty Acyls [FA]	Fatty aldehydes [FA06]	-
pos_14818	(2E,6Z)-nona-2,6-dienal	LMFA06000117	Fatty Acyls [FA]	Fatty aldehydes [FA06]	-
pos_14824	8E,10E-Tetradecadienal	LMFA06000173	Fatty Acyls [FA]	Fatty aldehydes [FA06]	-
pos_14829	9,12,15-Octadecatrien-1-ol	LMFA05000216	Fatty Acyls [FA]	Fatty alcohols [FA05]	-
pos_14840	Proscillaridin A	LMST01130008	Sterol Lipids [ST]	Sterols [ST01]	Bufanolides and derivatives [ST0113]
pos_14877	Rifamycin	LMPK05000005	Polyketides [PK]	Ansamycins and related polyketides [PK05]	-
pos_14960	Adonixanthin	LMPR01070016	Prenol Lipids [PR]	Isoprenoids [PR01]	C40 isoprenoids (tetraterpenes) [PR0107]
pos_14980	DG(16:0/18:3(9Z,12Z,15Z)/0:0)[iso2]	LMGL02010032	Glycerolipids [GL]	Diradylglycerols [GL02]	Diacylglycerols [GL0201]
pos_14981	3,4,3',4'-Tetrahydrospirilloxanthin	LMPR01070140	Prenol Lipids [PR]	Isoprenoids [PR01]	C40 isoprenoids (tetraterpenes) [PR0107]
pos_15011	Erucic acid	LMFA01030089	Fatty Acyls [FA]	Fatty Acids and Conjugates [FA01]	Unsaturated fatty acids [FA0103]
pos_15049	Hopane-29-acetate	LMPR04000003	Prenol Lipids [PR]	Hopanoids [PR04]	-
pos_15067	Canthaxanthin	LMPR01070264	Prenol Lipids [PR]	Isoprenoids [PR01]	C40 isoprenoids (tetraterpenes) [PR0107]
pos_15122	4,4'-Diaponeurosporenic acid	LMPR0106010041	Prenol Lipids [PR]	Isoprenoids [PR01]	C30 isoprenoids (triterpenes) [PR0106]
pos_15134	N,N-Dimethylsphingosine	LMSP01070001	Sphingolipids [SP]	Sphingoid bases [SP01]	N-methylated sphingoid bases [SP0107]
pos_15139	6'-Hydroxysiphonaxanthin	LMPR01070204	Prenol Lipids [PR]	Isoprenoids [PR01]	C40 isoprenoids (tetraterpenes) [PR0107]
pos_15176	Butanoic acid	LMFA01010004	Fatty Acyls [FA]	Fatty Acids and Conjugates [FA01]	Straight chain fatty acids [FA0101]
pos_15239	7-Dehydrodesmosterol	LMST01010121	Sterol Lipids [ST]	Sterols [ST01]	Cholesterol and derivatives [ST0101]
pos_15305	Retinol palmitate	LMPR01090013	Prenol Lipids [PR]	Isoprenoids [PR01]	Retinoids [PR0109]
pos_15322	Taurolithocholic acid	LMST05040003	Sterol Lipids [ST]	Steroid conjugates [ST05]	Taurine conjugates [ST0504]
pos_15328	CPA(18:1(9Z))	LMGP00000056	Glycerophospholipids [GP]	Other Glycerophospholipids [GP00]	-
pos_15394	Colnelenic acid	LMFA10000002	Fatty Acyls [FA]	Fatty ethers [FA10]	-
pos_15401	1-Hydroxyvitamin D3 diacetate	LMST03020656	Sterol Lipids [ST]	Secosteroids [ST03]	Vitamin D3 and derivatives [ST0302]
pos_15414	3-ketosphingosine	LMSP01010002	Sphingolipids [SP]	Sphingoid bases [SP01]	Sphing-4-enines (Sphingosines) [SP0101]
pos_15425	3alpha,7alpha-Dihydroxy-5beta-cholestane	LMST04030109	Sterol Lipids [ST]	Bile acids and derivatives [ST04]	C27 bile acids, alcohols, and derivatives [ST0403]
pos_15431	8-methoxy-13-hydroxy-9,11-octadecadienoic acid	LMFA01080002	Fatty Acyls [FA]	Fatty Acids and Conjugates [FA01]	Methoxy fatty acids [FA0108]
pos_1886	Scutellarein tetramethyl ether	LMPK12111167	Polyketides [PK]	Flavonoids [PK12]	Flavones and Flavonols [PK1211]
pos_2007	Dronabinol	LMPK13120004	Polyketides [PK]	Aromatic polyketides [PK13]	Other aromatic polyketides [PK1312]
pos_2351	Undecanedioic acid	LMFA01170007	Fatty Acyls [FA]	Fatty Acids and Conjugates [FA01]	Dicarboxylic acids [FA0117]
pos_2386	Retinal	LMPR01090003	Prenol Lipids [PR]	Isoprenoids [PR01]	Retinoids [PR0109]
pos_2400	Flemiwallichin C	LMPK12120200	Polyketides [PK]	Flavonoids [PK12]	Chalcones and dihydrochalcones [PK1212]
pos_2402	2',4',6',3,4-Pentahydroxy-3'-geranyl-5-prenyldihydrochalcone	LMPK12120532	Polyketides [PK]	Flavonoids [PK12]	Chalcones and dihydrochalcones [PK1212]
pos_249	2'-Hydroxydaidzein	LMPK12050083	Polyketides [PK]	Flavonoids [PK12]	Isoflavonoids [PK1205]
pos_2509	N-propyl N-(2-hydroxy-ethyl) arachidonoyl amine	LMFA08020027	Fatty Acyls [FA]	Fatty amides [FA08]	N-acyl amines [FA0802]
pos_2574	DG(18:2(9Z,12Z)/18:3(9Z,12Z,15Z)/0:0)[iso2]	LMGL02010071	Glycerolipids [GL]	Diradylglycerols [GL02]	Diacylglycerols [GL0201]
pos_2667	8,11,14-Nonadecatriynoic acid	LMFA01030502	Fatty Acyls [FA]	Fatty Acids and Conjugates [FA01]	Unsaturated fatty acids [FA0103]
pos_2670	7,10,13,16-Docosatetraynoic acid	LMFA01030682	Fatty Acyls [FA]	Fatty Acids and Conjugates [FA01]	Unsaturated fatty acids [FA0103]
pos_2892	DG(18:3(9Z,12Z,15Z)/18:3(9Z,12Z,15Z)/0:0)	LMGL02010079	Glycerolipids [GL]	Diradylglycerols [GL02]	Diacylglycerols [GL0201]
pos_2898	PI(18:3(6Z,9Z,12Z)/21:0)	LMGP06010359	Glycerophospholipids [GP]	Glycerophosphoinositols [GP06]	Diacylglycerophosphoinositols [GP0601]
pos_2913	21-hydroxyallopregnanolone	LMST05030013	Sterol Lipids [ST]	Steroid conjugates [ST05]	Glycine conjugates [ST0503]
pos_2914	20alpha-Hydroxycholesterol	LMST01010211	Sterol Lipids [ST]	Sterols [ST01]	Cholesterol and derivatives [ST0101]
pos_2917	PG(O-16:0/17:2(9Z,12Z))	LMGP04020009	Glycerophospholipids [GP]	Glycerophosphoglycerols [GP04]	1-alkyl,2-acylglycerophosphoglycerols [GP0402]
pos_2933	1-(9Z-octadecenoyl)-2-(5Z,8Z,11Z,14Z-eicosatetraenoyl)-3-O-alpha-D-glucuronyl-sn-glycerol	LMGL05010002	Glycerolipids [GL]	Glycosyldiradylglycerols [GL05]	Glycosyldiacylglycerols [GL0501]
pos_2953	Delta7-Avenasterol	LMST01040154	Sterol Lipids [ST]	Sterols [ST01]	Stigmasterols and C24-ethyl derivatives [ST0104]
pos_2999	Lipid X	LMSL01020001	Saccharolipids [SL]	Acylaminosugars [SL01]	Diacylaminosugars [SL0102]
pos_3009	(22R)-25-hydroxy-22-methoxyvitamin D3 / (22R)-25-hydroxy-22-methoxycholecalciferol	LMST03020342	Sterol Lipids [ST]	Secosteroids [ST03]	Vitamin D3 and derivatives [ST0302]
pos_3039	14-keto pentadecanoic acid	LMFA01060049	Fatty Acyls [FA]	Fatty Acids and Conjugates [FA01]	Oxo fatty acids [FA0106]
pos_3230	Caloxanthin	LMPR01070134	Prenol Lipids [PR]	Isoprenoids [PR01]	C40 isoprenoids (tetraterpenes) [PR0107]
pos_3316	2-(9R-(tricosanoyloxy)-3-methyl-2Z-decenoyloxy)-ethanesulfonic acid	LMFA07020004	Fatty Acyls [FA]	Fatty esters [FA07]	Wax diesters [FA0702]
pos_3318	PA(14:1(9Z)/22:4(7Z,10Z,13Z,16Z))	LMGP10010135	Glycerophospholipids [GP]	Glycerophosphates [GP10]	Diacylglycerophosphates [GP1001]
pos_3410	24,25-Dihydrolanosterol	LMST01010087	Sterol Lipids [ST]	Sterols [ST01]	Cholesterol and derivatives [ST0101]
pos_3494	PG(14:1(9Z)/22:6(4Z,7Z,10Z,13Z,16Z,19Z))	LMGP04010138	Glycerophospholipids [GP]	Glycerophosphoglycerols [GP04]	Diacylglycerophosphoglycerols [GP0401]
pos_3559	Arachidonoyl amine	LMFA08010007	Fatty Acyls [FA]	Fatty amides [FA08]	Primary amides [FA0801]
pos_3564	16,16-dimethyl-PGA1	LMFA03010085	Fatty Acyls [FA]	Eicosanoids [FA03]	Prostaglandins [FA0301]
pos_3578	DG(18:4(6Z,9Z,12Z,15Z)/18:1(9Z)/0:0)	LMGL02010504	Glycerolipids [GL]	Diradylglycerols [GL02]	Diacylglycerols [GL0201]
pos_3585	1'-Hydroxy-gamma-carotene glucoside	LMPR01070538	Prenol Lipids [PR]	Isoprenoids [PR01]	C40 isoprenoids (tetraterpenes) [PR0107]
pos_3590	PG(20:4(5Z,8Z,11Z,14Z)/14:0)	LMGP04010622	Glycerophospholipids [GP]	Glycerophosphoglycerols [GP04]	Diacylglycerophosphoglycerols [GP0401]
pos_3616	all-trans-zeta-Carotene	LMPR01070256	Prenol Lipids [PR]	Isoprenoids [PR01]	C40 isoprenoids (tetraterpenes) [PR0107]
pos_3750	(2'S)-Deoxymyxol 2'-(2,4-di-O-methyl-alpha-L-fucoside)	LMPR01070543	Prenol Lipids [PR]	Isoprenoids [PR01]	C40 isoprenoids (tetraterpenes) [PR0107]
pos_4007	12-oxo-LTB4	LMFA03020024	Fatty Acyls [FA]	Eicosanoids [FA03]	Leukotrienes [FA0302]
pos_4073	Quercetin 3-rhamnosyl-(1->6)-glucosyl-(1->6)-galactoside	LMPK12112240	Polyketides [PK]	Flavonoids [PK12]	Flavones and Flavonols [PK1211]
pos_4267	Retamatrioside	LMPK12112640	Polyketides [PK]	Flavonoids [PK12]	Flavones and Flavonols [PK1211]
pos_4288	(R)-5-Diphosphomevalonate	LMFA01050416	Fatty Acyls [FA]	Fatty Acids and Conjugates [FA01]	Hydroxy fatty acids [FA0105]
pos_4496	Syringetin	LMPK12112498	Polyketides [PK]	Flavonoids [PK12]	Flavones and Flavonols [PK1211]
pos_4506	2S-hydroxy-Hexanedioic acid	LMFA01170050	Fatty Acyls [FA]	Fatty Acids and Conjugates [FA01]	Dicarboxylic acids [FA0117]
pos_4558	Acetoacetate	LMFA01060003	Fatty Acyls [FA]	Fatty Acids and Conjugates [FA01]	Oxo fatty acids [FA0106]
pos_4643	Pulcherrimin	LMPK12113393	Polyketides [PK]	Flavonoids [PK12]	Flavones and Flavonols [PK1211]
pos_4657	Isorhamnetin 3-O-beta-D-2'',3'',4''-triacetylglucopyranoside	LMPK12110595	Polyketides [PK]	Flavonoids [PK12]	Flavones and Flavonols [PK1211]
pos_4661	Quercetin 3-xylosyl-(1->2)-rhamnosyl-(1->6)-glucoside	LMPK12112238	Polyketides [PK]	Flavonoids [PK12]	Flavones and Flavonols [PK1211]
pos_5028	Iristectorigenin A	LMPK12050402	Polyketides [PK]	Flavonoids [PK12]	Isoflavonoids [PK1205]
pos_5034	Anastatin B	LMPK12140274	Polyketides [PK]	Flavonoids [PK12]	Flavanones [PK1214]
pos_5078	3,2',4'-Trihydroxy-4-methoxychalcone	LMPK12120113	Polyketides [PK]	Flavonoids [PK12]	Chalcones and dihydrochalcones [PK1212]
pos_5095	Rhamnetin	LMPK12112624	Polyketides [PK]	Flavonoids [PK12]	Flavones and Flavonols [PK1211]
pos_5109	Dihydrokaempferol	LMPK12140720	Polyketides [PK]	Flavonoids [PK12]	Flavanones [PK1214]
pos_5144	Gentiopicrin	LMPR0102070009	Prenol Lipids [PR]	Isoprenoids [PR01]	C10 isoprenoids (monoterpenes) [PR0102]
pos_5207	epi-4'-hydroxyjasmonic acid	LMFA02020008	Fatty Acyls [FA]	Octadecanoids [FA02]	Jasmonic acids [FA0202]
pos_5399	3-Oxopropionyl-CoA	LMFA07050347	Fatty Acyls [FA]	Fatty esters [FA07]	Fatty acyl CoAs [FA0705]
pos_5420	5,7,2',6'-Tetrahydroxyflavone	LMPK12110134	Polyketides [PK]	Flavonoids [PK12]	Flavones and Flavonols [PK1211]
pos_5486	(R)-2-Hydroxycaprylic acid	LMFA01050313	Fatty Acyls [FA]	Fatty Acids and Conjugates [FA01]	Hydroxy fatty acids [FA0105]
pos_5512	4-Hexynoic acid	LMFA01030499	Fatty Acyls [FA]	Fatty Acids and Conjugates [FA01]	Unsaturated fatty acids [FA0103]
pos_5562	3-hexenedioic acid	LMFA01170087	Fatty Acyls [FA]	Fatty Acids and Conjugates [FA01]	Dicarboxylic acids [FA0117]
pos_5614	2-Hydroxy-cis-hex-2,4-dienoate	LMFA01031001	Fatty Acyls [FA]	Fatty Acids and Conjugates [FA01]	Unsaturated fatty acids [FA0103]
pos_5640	5,2',6'-Trihydroxy-7-methoxyflavone	LMPK12110135	Polyketides [PK]	Flavonoids [PK12]	Flavones and Flavonols [PK1211]
pos_5650	Fisetin 8-C-glucoside	LMPK12111554	Polyketides [PK]	Flavonoids [PK12]	Flavones and Flavonols [PK1211]
pos_5743	Isoplatycarpanetin 7-O-glucoside	LMPK12050396	Polyketides [PK]	Flavonoids [PK12]	Isoflavonoids [PK1205]
pos_5759	2,4,7-tridecatrienal	LMFA06000076	Fatty Acyls [FA]	Fatty aldehydes [FA06]	-
pos_5792	5,7,4',5'-Tetrahydroxy-3,6,8,2'-tetramethoxyflavone	LMPK12113378	Polyketides [PK]	Flavonoids [PK12]	Flavones and Flavonols [PK1211]
pos_5840	Torosaflavone C	LMPK12110822	Polyketides [PK]	Flavonoids [PK12]	Flavones and Flavonols [PK1211]
pos_5843	Viviparum A	LMPK12112851	Polyketides [PK]	Flavonoids [PK12]	Flavones and Flavonols [PK1211]
pos_5863	Dalspinin	LMPK12050410	Polyketides [PK]	Flavonoids [PK12]	Isoflavonoids [PK1205]
pos_5864	Pollenitin 8-acetate	LMPK12113167	Polyketides [PK]	Flavonoids [PK12]	Flavones and Flavonols [PK1211]
pos_5868	6-C-Galactosylisoscutellarein	LMPK12111337	Polyketides [PK]	Flavonoids [PK12]	Flavones and Flavonols [PK1211]
pos_5978	5,7,3'-Trihydroxy-6,4',5'-trimethoxyflavone	LMPK12111271	Polyketides [PK]	Flavonoids [PK12]	Flavones and Flavonols [PK1211]
pos_6067	3,6-Dimethoxy-6'',6''-dimethylpyrano[2,3:7,8]flavone	LMPK12111585	Polyketides [PK]	Flavonoids [PK12]	Flavones and Flavonols [PK1211]
pos_6097	Methymycin	LMPK04000037	Polyketides [PK]	Macrolides and lactone polyketides [PK04]	-
pos_6161	5-Hydroxyhexanoic acid	LMFA01050014	Fatty Acyls [FA]	Fatty Acids and Conjugates [FA01]	Hydroxy fatty acids [FA0105]
pos_619	6-Carboxyhexanoyl-CoA	LMFA07050363	Fatty Acyls [FA]	Fatty esters [FA07]	Fatty acyl CoAs [FA0705]
pos_6256	Pelargonin	LMPK12010015	Polyketides [PK]	Flavonoids [PK12]	Anthocyanidins [PK1201]
pos_6270	Ethyl (±)-2-ethyl-3-phenylpropanoate	LMFA07010853	Fatty Acyls [FA]	Fatty esters [FA07]	Wax monoesters [FA0701]
pos_6322	Tephcalostan	LMPK12090001	Polyketides [PK]	Flavonoids [PK12]	Coumestan flavonoids [PK1209]
pos_6324	Herbacetin 7,4'-dimethyl ether 8-acetate	LMPK12113169	Polyketides [PK]	Flavonoids [PK12]	Flavones and Flavonols [PK1211]
pos_6367	trans,trans-hepta-2,4,6-trienoic acid	LMFA01030781	Fatty Acyls [FA]	Fatty Acids and Conjugates [FA01]	Unsaturated fatty acids [FA0103]
pos_6422	3',5'-O-Dimethylmyricetin 3-O-beta-D-2'',3''-diacetylglucopyranoside	LMPK12112492	Polyketides [PK]	Flavonoids [PK12]	Flavones and Flavonols [PK1211]
pos_6469	(1R,4R)-Dihydrocarvone	LMPR0102090033	Prenol Lipids [PR]	Isoprenoids [PR01]	C10 isoprenoids (monoterpenes) [PR0102]
pos_6472	Maximaisoflavone A	LMPK12050139	Polyketides [PK]	Flavonoids [PK12]	Isoflavonoids [PK1205]
pos_6492	Pongapin	LMPK12111562	Polyketides [PK]	Flavonoids [PK12]	Flavones and Flavonols [PK1211]
pos_6500	Juglanin	LMPK12111839	Polyketides [PK]	Flavonoids [PK12]	Flavones and Flavonols [PK1211]
pos_6574	Sophoraflavanone B	LMPK12140279	Polyketides [PK]	Flavonoids [PK12]	Flavanones [PK1214]
pos_6588	Flowerone	LMPK12140666	Polyketides [PK]	Flavonoids [PK12]	Flavanones [PK1214]
pos_6612	8-Hydroxygalangin 7-methyl ether 8-acetate	LMPK12113099	Polyketides [PK]	Flavonoids [PK12]	Flavones and Flavonols [PK1211]
pos_6641	Pimelate	LMFA01170051	Fatty Acyls [FA]	Fatty Acids and Conjugates [FA01]	Dicarboxylic acids [FA0117]
pos_6698	Luteolin 3'-glucuronide	LMPK12110650	Polyketides [PK]	Flavonoids [PK12]	Flavones and Flavonols [PK1211]
pos_6792	(R)-(+)-Citronellic acid	LMFA01020104	Fatty Acyls [FA]	Fatty Acids and Conjugates [FA01]	Branched fatty acids [FA0102]
pos_6816	Kenusanone J	LMPK12140523	Polyketides [PK]	Flavonoids [PK12]	Flavanones [PK1214]
pos_6843	5-hexenal	LMFA06000005	Fatty Acyls [FA]	Fatty aldehydes [FA06]	-
pos_6867	8-p-Hydroxybenzylquercetin	LMPK12112281	Polyketides [PK]	Flavonoids [PK12]	Flavones and Flavonols [PK1211]
pos_6868	8-C-beta-D-Glucopyranosyldiosmetin	LMPK12110801	Polyketides [PK]	Flavonoids [PK12]	Flavones and Flavonols [PK1211]
pos_6894	Leiocalycin	LMPK12070157	Polyketides [PK]	Flavonoids [PK12]	Pterocarpans [PK1207]
pos_6935	Propyl 2,4-decadienoate	LMFA07011001	Fatty Acyls [FA]	Fatty esters [FA07]	Wax monoesters [FA0701]
pos_6941	5,8-Dihydroxy-6,7-dimethoxyflavone	LMPK12111431	Polyketides [PK]	Flavonoids [PK12]	Flavones and Flavonols [PK1211]
pos_6950	Licoagroside F	LMPK12120569	Polyketides [PK]	Flavonoids [PK12]	Chalcones and dihydrochalcones [PK1212]
pos_7101	Isorhamnetin 3-O-beta-(6''-O-E-p-coumaroylglucoside)-7-O-beta-glucoside	LMPK12110594	Polyketides [PK]	Flavonoids [PK12]	Flavones and Flavonols [PK1211]
pos_7113	3-Hydroxy-3-(4-methylpent-3-en-1-yl)glutaryl-CoA	LMFA07050207	Fatty Acyls [FA]	Fatty esters [FA07]	Fatty acyl CoAs [FA0705]
pos_7161	Tangeritin	LMPK12111443	Polyketides [PK]	Flavonoids [PK12]	Flavones and Flavonols [PK1211]
pos_7162	6-Butyryl-5-hydroxy-4-phenylseselin	LMPK12100022	Polyketides [PK]	Flavonoids [PK12]	Neoflavonoids [PK1210]
pos_7163	Baohuosu	LMPK12110871	Polyketides [PK]	Flavonoids [PK12]	Flavones and Flavonols [PK1211]
pos_7197	Scolymoside	LMPK12110659	Polyketides [PK]	Flavonoids [PK12]	Flavones and Flavonols [PK1211]
pos_7249	PG(17:0/0:0)	LMGP04050033	Glycerophospholipids [GP]	Glycerophosphoglycerols [GP04]	Monoacylglycerophosphoglycerols [GP0405]
pos_7293	3,5-decadienoic acid	LMFA01030206	Fatty Acyls [FA]	Fatty Acids and Conjugates [FA01]	Unsaturated fatty acids [FA0103]
pos_7365	Gibberellin A19	LMPR0104170039	Prenol Lipids [PR]	Isoprenoids [PR01]	C20 isoprenoids (diterpenes) [PR0104]
pos_743	Hexanoyl-CoA	LMFA07050328	Fatty Acyls [FA]	Fatty esters [FA07]	Fatty acyl CoAs [FA0705]
pos_7434	(+)-Abscisic acid	LMPR0103050001	Prenol Lipids [PR]	Isoprenoids [PR01]	C15 isoprenoids (sesquiterpenes) [PR0103]
pos_7454	Thymol	LMPR0102090017	Prenol Lipids [PR]	Isoprenoids [PR01]	C10 isoprenoids (monoterpenes) [PR0102]
pos_7455	cis-Jasmone	LMFA02020009	Fatty Acyls [FA]	Octadecanoids [FA02]	Jasmonic acids [FA0202]
pos_7462	Gibberellin A51-catabolite	LMPR0104170011	Prenol Lipids [PR]	Isoprenoids [PR01]	C20 isoprenoids (diterpenes) [PR0104]
pos_7563	5(S)-HPETE	LMFA03060108	Fatty Acyls [FA]	Eicosanoids [FA03]	Hydroxy/hydroperoxyeicosatetraenoic acids [FA0306]
pos_7586	Phellodensin F	LMPK12140229	Polyketides [PK]	Flavonoids [PK12]	Flavanones [PK1214]
pos_7698	4,7-dioxo-octanoic acid	LMFA01060156	Fatty Acyls [FA]	Fatty Acids and Conjugates [FA01]	Oxo fatty acids [FA0106]
pos_7705	Luteolin 7-glucoside-4'-(Z-2-methyl-2-butenoate)	LMPK12110717	Polyketides [PK]	Flavonoids [PK12]	Flavones and Flavonols [PK1211]
pos_7723	4-Tridecynoic acid	LMFA01030597	Fatty Acyls [FA]	Fatty Acids and Conjugates [FA01]	Unsaturated fatty acids [FA0103]
pos_7734	Terpentecin	LMPR0104040002	Prenol Lipids [PR]	Isoprenoids [PR01]	C20 isoprenoids (diterpenes) [PR0104]
pos_7746	Quercetin 3,7-dimethyl ether 3'-neohesperidoside	LMPK12112675	Polyketides [PK]	Flavonoids [PK12]	Flavones and Flavonols [PK1211]
pos_7756	(Z)-But-1-ene-1,2,4-tricarboxylate	LMFA01030999	Fatty Acyls [FA]	Fatty Acids and Conjugates [FA01]	Unsaturated fatty acids [FA0103]
pos_7768	2-Oxobutanoate	LMFA01060002	Fatty Acyls [FA]	Fatty Acids and Conjugates [FA01]	Oxo fatty acids [FA0106]
pos_7789	2',6'-Dihydroxy-4,3'-dimethoxy-4',5'-methylenedioxydihydrochalcone	LMPK12120565	Polyketides [PK]	Flavonoids [PK12]	Chalcones and dihydrochalcones [PK1212]
pos_7811	14,15-DHET	LMFA03050010	Fatty Acyls [FA]	Eicosanoids [FA03]	Hydroxy/hydroperoxyeicosatrienoic acids [FA0305]
pos_7823	5(S)-HETE	LMFA03060002	Fatty Acyls [FA]	Eicosanoids [FA03]	Hydroxy/hydroperoxyeicosatetraenoic acids [FA0306]
pos_7829	Peonidin 3-O-glucoside	LMPK12010233	Polyketides [PK]	Flavonoids [PK12]	Anthocyanidins [PK1201]
pos_7872	5,2',5'-Trihydroxy-3,7,8-trimethoxyflavone 2'-acetate	LMPK12113087	Polyketides [PK]	Flavonoids [PK12]	Flavones and Flavonols [PK1211]
pos_7900	Kaempferol 3-methyl ether 7-glucuronide	LMPK12112673	Polyketides [PK]	Flavonoids [PK12]	Flavones and Flavonols [PK1211]
pos_7922	Laricitrin	LMPK12112482	Polyketides [PK]	Flavonoids [PK12]	Flavones and Flavonols [PK1211]
pos_7950	Alysifolinone	LMPK12140222	Polyketides [PK]	Flavonoids [PK12]	Flavanones [PK1214]
pos_796	2-Aminomuconate semialdehyde	LMFA01060191	Fatty Acyls [FA]	Fatty Acids and Conjugates [FA01]	Oxo fatty acids [FA0106]
pos_7991	Jasmone	LMFA02020009	Fatty Acyls [FA]	Octadecanoids [FA02]	Jasmonic acids [FA0202]
pos_7993	cis-3-Hexenyl hexanoate	LMFA07010594	Fatty Acyls [FA]	Fatty esters [FA07]	Wax monoesters [FA0701]
pos_8043	5-Ethyl-3-methyl-2E,4E,6E-nonatriene	LMFA11000051	Fatty Acyls [FA]	Hydrocarbons [FA11]	-
pos_8058	2,4-Dimethyl-2E,4E-heptadien-1-ol	LMFA05000118	Fatty Acyls [FA]	Fatty alcohols [FA05]	-
pos_8148	L-2,3-Diaminopropanoate	LMFA01100051	Fatty Acyls [FA]	Fatty Acids and Conjugates [FA01]	Amino fatty acids [FA0110]
pos_8153	Pelargonidin	LMPK12010003	Polyketides [PK]	Flavonoids [PK12]	Anthocyanidins [PK1201]
pos_8157	Diplotropin	LMPK12020220	Polyketides [PK]	Flavonoids [PK12]	Flavans, Flavanols and Leucoanthocyanidins [PK1202]
pos_8158	17-beta-Estradiol-3-glucuronide	LMST05010007	Sterol Lipids [ST]	Steroid conjugates [ST05]	Glucuronides [ST0501]
pos_818	3-Oxoadipyl-CoA	LMFA07050237	Fatty Acyls [FA]	Fatty esters [FA07]	Fatty acyl CoAs [FA0705]
pos_8184	6,10-Dimethyl-5(E),9-undecadien-2-one	LMFA11000696	Fatty Acyls [FA]	Hydrocarbons [FA11]	-
pos_8185	Patchoula-2,4-diene	LMPR0103450001	Prenol Lipids [PR]	Isoprenoids [PR01]	C15 isoprenoids (sesquiterpenes) [PR0103]
pos_8305	Glyzaglabrin	LMPK12050085	Polyketides [PK]	Flavonoids [PK12]	Isoflavonoids [PK1205]
pos_8364	7-Hydroxy-2',4',5'-trimethoxyisoflavone	LMPK12050089	Polyketides [PK]	Flavonoids [PK12]	Isoflavonoids [PK1205]
pos_8440	Nevadensin 5-gentiobioside	LMPK12111439	Polyketides [PK]	Flavonoids [PK12]	Flavones and Flavonols [PK1211]
pos_8464	5,7-Dimethoxy-6-C-methylflavone	LMPK12110173	Polyketides [PK]	Flavonoids [PK12]	Flavones and Flavonols [PK1211]
pos_8482	9-undecynoic acid	LMFA01030617	Fatty Acyls [FA]	Fatty Acids and Conjugates [FA01]	Unsaturated fatty acids [FA0103]
pos_8484	dodecanamide	LMFA08010001	Fatty Acyls [FA]	Fatty amides [FA08]	Primary amides [FA0801]
pos_8490	Platanin 3-methyl ether	LMPK12113083	Polyketides [PK]	Flavonoids [PK12]	Flavones and Flavonols [PK1211]
pos_8522	Hispidulin	LMPK12111159	Polyketides [PK]	Flavonoids [PK12]	Flavones and Flavonols [PK1211]
pos_8536	Fasciculiferin	LMPK12113390	Polyketides [PK]	Flavonoids [PK12]	Flavones and Flavonols [PK1211]
pos_8569	Kaempferol 3-(6''-ferulylglucoside)	LMPK12111792	Polyketides [PK]	Flavonoids [PK12]	Flavones and Flavonols [PK1211]
pos_8580	(6Z,9Z,12Z)-Octadecatrienoic acid	LMFA01030141	Fatty Acyls [FA]	Fatty Acids and Conjugates [FA01]	Unsaturated fatty acids [FA0103]
pos_8593	Hydroxyisocaproic acid	LMFA01050408	Fatty Acyls [FA]	Fatty Acids and Conjugates [FA01]	Hydroxy fatty acids [FA0105]
pos_871	4-Hydroxybutanoic acid	LMFA01050006	Fatty Acyls [FA]	Fatty Acids and Conjugates [FA01]	Hydroxy fatty acids [FA0105]
pos_8714	5-Tridecynoic acid	LMFA01030598	Fatty Acyls [FA]	Fatty Acids and Conjugates [FA01]	Unsaturated fatty acids [FA0103]
pos_8731	ent-Copalyl diphosphate	LMPR0104030001	Prenol Lipids [PR]	Isoprenoids [PR01]	C20 isoprenoids (diterpenes) [PR0104]
pos_8812	alpha-curcumene	LMPR0103060015	Prenol Lipids [PR]	Isoprenoids [PR01]	C15 isoprenoids (sesquiterpenes) [PR0103]
pos_8826	dolichodial	LMPR0102070037	Prenol Lipids [PR]	Isoprenoids [PR01]	C10 isoprenoids (monoterpenes) [PR0102]
pos_8833	(+)-15-Beyeren-3-one	LMPR0104140002	Prenol Lipids [PR]	Isoprenoids [PR01]	C20 isoprenoids (diterpenes) [PR0104]
pos_8882	Chrysoeriol	LMPK12110799	Polyketides [PK]	Flavonoids [PK12]	Flavones and Flavonols [PK1211]
pos_8897	Cyanin	LMPK12010113	Polyketides [PK]	Flavonoids [PK12]	Anthocyanidins [PK1201]
pos_8912	Genistein	LMPK12050218	Polyketides [PK]	Flavonoids [PK12]	Isoflavonoids [PK1205]
pos_894	5,7,3',4',5'-Pentahydroxy-3,6,8-trimethoxyflavone	LMPK12113357	Polyketides [PK]	Flavonoids [PK12]	Flavones and Flavonols [PK1211]
pos_8953	Neomethymycin	LMPK04000036	Polyketides [PK]	Macrolides and lactone polyketides [PK04]	-
pos_8997	2',6'-Dihydroxy-4'-prenyloxychalcone	LMPK12120217	Polyketides [PK]	Flavonoids [PK12]	Chalcones and dihydrochalcones [PK1212]
pos_9019	Apigenin	LMPK12110005	Polyketides [PK]	Flavonoids [PK12]	Flavones and Flavonols [PK1211]
pos_9021	7,2'-Dihydroxy-4',5'-methylenedioxy-3-phenylcoumarin	LMPK12160015	Polyketides [PK]	Flavonoids [PK12]	Other Flavonoids [PK1216]
pos_9022	Demethylwedelolactone	LMPK12090041	Polyketides [PK]	Flavonoids [PK12]	Coumestan flavonoids [PK1209]
pos_9024	20:4(5Z,13Z,16Z,19Z)	LMFA01030871	Fatty Acyls [FA]	Fatty Acids and Conjugates [FA01]	Unsaturated fatty acids [FA0103]
pos_9043	Delphinidin	LMPK12010001	Polyketides [PK]	Flavonoids [PK12]	Anthocyanidins [PK1201]
pos_9073	(E)-4-Methoxy-4'-nitrostilbene	LMPK13090019	Polyketides [PK]	Aromatic polyketides [PK13]	Diphenyl ethers, biphenyls, dibenzyls and stilbenes [PK1309]
pos_9116	Kaempferol 3-(3''-acetylrhamnoside)	LMPK12111884	Polyketides [PK]	Flavonoids [PK12]	Flavones and Flavonols [PK1211]
pos_9150	Isoscutellarein	LMPK12111361	Polyketides [PK]	Flavonoids [PK12]	Flavones and Flavonols [PK1211]
pos_9161	Geranyl acetate	LMFA07010189	Fatty Acyls [FA]	Fatty esters [FA07]	Wax monoesters [FA0701]
pos_9209	Bryaquinone	LMPK12070143	Polyketides [PK]	Flavonoids [PK12]	Pterocarpans [PK1207]
pos_9210	Jaceosidin	LMPK12111235	Polyketides [PK]	Flavonoids [PK12]	Flavones and Flavonols [PK1211]
pos_9227	Quercetin 3-methyl ether	LMPK12112729	Polyketides [PK]	Flavonoids [PK12]	Flavones and Flavonols [PK1211]
pos_9228	15-Deoxy-delta-12,14-PGJ2	LMFA03010021	Fatty Acyls [FA]	Eicosanoids [FA03]	Prostaglandins [FA0301]
pos_9229	Leukotriene F4	LMFA03020009	Fatty Acyls [FA]	Eicosanoids [FA03]	Leukotrienes [FA0302]
pos_9247	3-Methylcrotonyl-CoA	LMFA07050232	Fatty Acyls [FA]	Fatty esters [FA07]	Fatty acyl CoAs [FA0705]
pos_9248	trans-2-Enoyl-OPC8-CoA	LMFA07050382	Fatty Acyls [FA]	Fatty esters [FA07]	Fatty acyl CoAs [FA0705]
pos_9250	Arachidonic acid	LMFA01030001	Fatty Acyls [FA]	Fatty Acids and Conjugates [FA01]	Unsaturated fatty acids [FA0103]
pos_9284	trans-2-Enoyl-OPC4-CoA	LMFA07050380	Fatty Acyls [FA]	Fatty esters [FA07]	Fatty acyl CoAs [FA0705]
pos_9296	3-O-Methylquercetin	LMPK12110002	Polyketides [PK]	Flavonoids [PK12]	Flavones and Flavonols [PK1211]
pos_9297	Myricetin	LMPK12110001	Polyketides [PK]	Flavonoids [PK12]	Flavones and Flavonols [PK1211]
pos_9299	Wedelolactone	LMPK12090046	Polyketides [PK]	Flavonoids [PK12]	Coumestan flavonoids [PK1209]
pos_9300	5,3'-Dihydroxy-2'-methoxy-6,7-methylenedioxyisoflavone	LMPK12050368	Polyketides [PK]	Flavonoids [PK12]	Isoflavonoids [PK1205]
pos_9319	5,2'-Dihydroxy-7,8,6'-trimethoxyflavone 2'-glucuronide	LMPK12111297	Polyketides [PK]	Flavonoids [PK12]	Flavones and Flavonols [PK1211]
pos_9325	8,11,14-Eicosatrienoyl-CoA	LMFA07050285	Fatty Acyls [FA]	Fatty esters [FA07]	Fatty acyl CoAs [FA0705]
pos_9406	(-)-Medicarpin	LMPK12070028	Polyketides [PK]	Flavonoids [PK12]	Pterocarpans [PK1207]
pos_9446	(9Z,12Z,15Z)-Octadecatrienoic acid	LMFA01030152	Fatty Acyls [FA]	Fatty Acids and Conjugates [FA01]	Unsaturated fatty acids [FA0103]
pos_9456	3'-Methoxycalycopterin	LMPK12113340	Polyketides [PK]	Flavonoids [PK12]	Flavones and Flavonols [PK1211]
pos_9509	Artonin L	LMPK12111520	Polyketides [PK]	Flavonoids [PK12]	Flavones and Flavonols [PK1211]
pos_9563	Ponganone IV	LMPK12140086	Polyketides [PK]	Flavonoids [PK12]	Flavanones [PK1214]
pos_9577	3,7-Dimethyl-2E,6E-decadien-1,10-dioic acid	LMFA01170130	Fatty Acyls [FA]	Fatty Acids and Conjugates [FA01]	Dicarboxylic acids [FA0117]
pos_9585	Kalmiatin	LMPK12112696	Polyketides [PK]	Flavonoids [PK12]	Flavones and Flavonols [PK1211]
pos_9638	4,2',6'-Trihydroxy-4'-prenyloxychalcone	LMPK12120256	Polyketides [PK]	Flavonoids [PK12]	Chalcones and dihydrochalcones [PK1212]
pos_9639	3,7,4'-Tri-O-methylquercetin	LMPK12112762	Polyketides [PK]	Flavonoids [PK12]	Flavones and Flavonols [PK1211]
pos_9695	Echinatin	LMPK12120431	Polyketides [PK]	Flavonoids [PK12]	Chalcones and dihydrochalcones [PK1212]
pos_9698	Rutin	LMPK12112098	Polyketides [PK]	Flavonoids [PK12]	Flavones and Flavonols [PK1211]
pos_9703	(-)-Medicocarpin	LMPK12070005	Polyketides [PK]	Flavonoids [PK12]	Pterocarpans [PK1207]
pos_9759	(-)-Naringenin	LMPK12140001	Polyketides [PK]	Flavonoids [PK12]	Flavanones [PK1214]
pos_9769	Proansamycin X	LMPK05000006	Polyketides [PK]	Ansamycins and related polyketides [PK05]	-
pos_9799	11,14,15-THETA	LMFA03050018	Fatty Acyls [FA]	Eicosanoids [FA03]	Hydroxy/hydroperoxyeicosatrienoic acids [FA0305]
pos_9836	Uralene	LMPK12111615	Polyketides [PK]	Flavonoids [PK12]	Flavones and Flavonols [PK1211]
pos_9866	Arachidonate	LMFA01030001	Fatty Acyls [FA]	Fatty Acids and Conjugates [FA01]	Unsaturated fatty acids [FA0103]
pos_9917	Pelargonic acid	LMFA01010009	Fatty Acyls [FA]	Fatty Acids and Conjugates [FA01]	Straight chain fatty acids [FA0101]
pos_9925	Neocembrene	LMPR0104190001	Prenol Lipids [PR]	Isoprenoids [PR01]	C20 isoprenoids (diterpenes) [PR0104]
pos_9926	cis-6S,7R-Epoxy-9Z,12Z-nonadecadiene	LMFA12000302	Fatty Acyls [FA]	Oxygenated hydrocarbons [FA12]	-
pos_993	2-amino-muconic acid	LMFA01170082	Fatty Acyls [FA]	Fatty Acids and Conjugates [FA01]	Dicarboxylic acids [FA0117]
pos_9976	capsidiol	LMPR0103250002	Prenol Lipids [PR]	Isoprenoids [PR01]	C15 isoprenoids (sesquiterpenes) [PR0103]
pos_9996	Caproic acid	LMFA01010006	Fatty Acyls [FA]	Fatty Acids and Conjugates [FA01]	Straight chain fatty acids [FA0101]
pos_9997	(-)-beta-Pinene	LMPR0102120013	Prenol Lipids [PR]	Isoprenoids [PR01]	C10 isoprenoids (monoterpenes) [PR0102]
