# Supplementary material for: Untargeted Metabolome Analyses Revealed Potential Metabolic Mechanisms of Leymus chinensis in Response to Simulated Animal Feeding
Source: Int J Mol Sci. 2024 Jun 1;25(11):6110. doi: 10.3390/ijms25116110 (PMC11173140; doi:10.3390/ijms25116110)
Supplement: Supplementary file 1 [file ijms-25-06110-s001.zip › Table S4.xlsx]

## Sheet: Sheet1
Table S4 Information of DEGs related to flavonoid biosynthesis pathway in response to animal saliva in L. chinensis at 2h after treatment
#ID	CK-1_count	CK-1_FPKM	CK-2_count	CK-2_FPKM	CK-3_count	CK-3_FPKM	N2-1_count	N2-1_FPKM	N2-2_count	N2-2_FPKM	N2-3_count	N2-3_FPKM	S2-1_count	S2-1_FPKM	S2-2_count	S2-2_FPKM	S2-3_count	S2-3_FPKM	KEGG_annotation	KEGG_pathway_annotation	FDR	log2FC	regulated
TRINITY_DN12921_c0_g1	61	5.14	69	5.64	68	5.01	54	4.08	55	4.12	46	3.56	24	1.77	16	1.22	25	1.83	K05278|6.1e-154|ats:109784747|K05278 flavonol synthase [EC:1.14.20.6] | (RefSeq) LOC109784747; flavonol synthase/flavanone 3-hydroxylase-like	Flavonoid biosynthesis (ko00941)	0.000507501	-1.32705	down
TRINITY_DN27167_c0_g1	0	0	0	0	0	0	455	21.17	599	27.69	636	30.41	131	6.02	120	5.71	92	4.18	K05278|6.1e-46|peq:110019794|K05278 flavonol synthase [EC:1.14.20.6] | (RefSeq) flavonol synthase/flavanone 3-hydroxylase	Flavonoid biosynthesis (ko00941)	3.10559e-46	-2.37046	down
TRINITY_DN30754_c0_g1	9	0.55	5	0.3	1	0.05	11	0.6	8	0.44	6	0.34	31	1.68	36	2.02	43	2.3	K13081|7.9e-191|ats:109751108|K13081 leucoanthocyanidin reductase [EC:1.17.1.3] | (RefSeq) LOC109751108; leucoanthocyanidin reductase-like	Flavonoid biosynthesis (ko00941)	6.98753e-05	2.0685	up
TRINITY_DN37152_c0_g1	31	3.27	58	5.73	43	3.88	31	2.68	20	1.75	33	3.13	60	5.54	68	6.81	66	5.62	K22845|2.9e-163|ats:109733831|K22845 phlorizin synthase [EC:2.4.1.357] | (RefSeq) LOC109733831; UDP-glycosyltransferase 88F5-like	Flavonoid biosynthesis (ko00941)	0.00111036	1.13933	up
TRINITY_DN4055_c1_g1	82	2.97	56	2	86	2.73	64	2.09	67	2.16	51	1.7	143	4.6	129	4.29	121	3.85	K22845|2.9e-216|bdi:100840110|K22845 phlorizin synthase [EC:2.4.1.357] | (RefSeq) anthocyanidin 5,3-O-glucosyltransferase	Flavonoid biosynthesis (ko00941)	1.14917e-05	1.04165	up
TRINITY_DN44631_c0_g2	19	2.35	15	1.82	9	1	34	3.74	21	2.37	19	2.21	1	0.11	1	0.11	11	1.19	K22845|8.4e-15|ats:109780444|K22845 phlorizin synthase [EC:2.4.1.357] | (RefSeq) LOC109780444; anthocyanidin 5,3-O-glucosyltransferase-like	Flavonoid biosynthesis (ko00941)	0.000686458	-2.5889	down
TRINITY_DN3929_c1_g1	19	3.03	15	2.34	10	1.44	6	0.85	1	0.15	0	0	57	8.06	49	7.21	42	5.82	K00660|1.4e-82|ats:109734579|K00660 chalcone synthase [EC:2.3.1.74] | (RefSeq) LOC109734579; bisdemethoxycurcumin synthase-like	Flavonoid biosynthesis (ko00941);; Circadian rhythm - plant (ko04712)	7.61693e-10	4.3357	up
TRINITY_DN930_c0_g2	1058	38.53	669	24.45	889	28.81	620	20.6	683	22.65	626	21.54	1725	57.03	1561	52.38	1706	55.07	K00660|7.8e-136|ats:109734579|K00660 chalcone synthase [EC:2.3.1.74] | (RefSeq) LOC109734579; bisdemethoxycurcumin synthase-like	Flavonoid biosynthesis (ko00941);; Circadian rhythm - plant (ko04712)	7.25093e-57	1.30087	up
TRINITY_DN124025_c0_g1	0	0	1	0.12	0	0	0	0	1	0.66	6	0.71	60	14.19	102	21	75	16.25	K13065|3.3e-88|ats:109746960|K13065 shikimate O-hydroxycinnamoyltransferase [EC:2.3.1.133] | (RefSeq) LOC109746960; tryptamine benzoyltransferase 1-like	Phenylpropanoid biosynthesis (ko00940);; Flavonoid biosynthesis (ko00941);; Stilbenoid, diarylheptanoid and gingerol biosynthesis (ko00945)	5.26384e-14	5.01743	up
TRINITY_DN162421_c0_g1	44	2.04	49	2.24	53	2.16	88	3.67	143	5.91	137	5.86	54	2.22	53	2.26	74	3.01	K13065|5.0e-17|dzi:111287656|K13065 shikimate O-hydroxycinnamoyltransferase [EC:2.3.1.133] | (RefSeq) vinorine synthase-like	Phenylpropanoid biosynthesis (ko00940);; Flavonoid biosynthesis (ko00941);; Stilbenoid, diarylheptanoid and gingerol biosynthesis (ko00945)	4.42072e-05	-1.09782	down
TRINITY_DN17511_c0_g2	228	6	193	5.03	221	5.09	152	3.62	161	3.76	157	3.8	54	1.26	56	1.36	60	1.39	K13065|1.9e-151|ats:109783087|K13065 shikimate O-hydroxycinnamoyltransferase [EC:2.3.1.133] | (RefSeq) LOC109783087; putrescine hydroxycinnamoyltransferase 1-like	Phenylpropanoid biosynthesis (ko00940);; Flavonoid biosynthesis (ko00941);; Stilbenoid, diarylheptanoid and gingerol biosynthesis (ko00945)	1.24495e-12	-1.53724	down
TRINITY_DN24026_c0_g1	15	1.89	45	5.58	25	2.84	13	1.46	2	0.23	9	1.07	26	2.91	33	3.84	44	4.85	K13065|6.6e-81|bdi:100821782|K13065 shikimate O-hydroxycinnamoyltransferase [EC:2.3.1.133] | (RefSeq) tryptamine benzoyltransferase 1	Phenylpropanoid biosynthesis (ko00940);; Flavonoid biosynthesis (ko00941);; Stilbenoid, diarylheptanoid and gingerol biosynthesis (ko00945)	0.000491811	2.03236	up
TRINITY_DN252_c0_g1	252	11.24	251	11.02	308	12.02	392	16.13	394	15.97	333	13.97	2091	87.99	1960	85.01	1958	81.6	K13065|3.1e-187|ats:109746960|K13065 shikimate O-hydroxycinnamoyltransferase [EC:2.3.1.133] | (RefSeq) LOC109746960; tryptamine benzoyltransferase 1-like	Phenylpropanoid biosynthesis (ko00940);; Flavonoid biosynthesis (ko00941);; Stilbenoid, diarylheptanoid and gingerol biosynthesis (ko00945)	2.00194e-154	2.35568	up
TRINITY_DN252_c1_g1	1	0.1	5	0.5	3	0.27	0	0	0	0	0	0	87	7.82	73	6.81	64	5.67	K13065|5.3e-130|ats:109746960|K13065 shikimate O-hydroxycinnamoyltransferase [EC:2.3.1.133] | (RefSeq) LOC109746960; tryptamine benzoyltransferase 1-like	Phenylpropanoid biosynthesis (ko00940);; Flavonoid biosynthesis (ko00941);; Stilbenoid, diarylheptanoid and gingerol biosynthesis (ko00945)	2.24447e-11	8.59582	up
TRINITY_DN4997_c0_g1	9	0.35	4	0.15	3	0.1	271	9.18	354	11.95	292	10.32	50	1.65	83	2.87	90	3	K13065|1.0e-11|sind:105156673|K13065 shikimate O-hydroxycinnamoyltransferase [EC:2.3.1.133] | (RefSeq) vinorine synthase-like isoform X3	Phenylpropanoid biosynthesis (ko00940);; Flavonoid biosynthesis (ko00941);; Stilbenoid, diarylheptanoid and gingerol biosynthesis (ko00945)	3.06917e-25	-2.10872	down
TRINITY_DN596_c1_g1	253	16.17	210	13.24	249	14.05	163	9.35	193	11.06	159	9.42	354	20.08	413	24.28	353	19.78	K13065|5.6e-194|ats:109736196|K13065 shikimate O-hydroxycinnamoyltransferase [EC:2.3.1.133] | (RefSeq) LOC109736196; hydroxycinnamoyltransferase 2	Phenylpropanoid biosynthesis (ko00940);; Flavonoid biosynthesis (ko00941);; Stilbenoid, diarylheptanoid and gingerol biosynthesis (ko00945)	8.09048e-12	1.05396	up
TRINITY_DN76676_c0_g1	3	0.15	5	0.25	18	0.79	26	1.17	22	0.98	33	1.52	89	3.94	87	3.99	100	4.38	K13065|1.3e-187|ats:109762159|K13065 shikimate O-hydroxycinnamoyltransferase [EC:2.3.1.133] | (RefSeq) LOC109762159; putrescine hydroxycinnamoyltransferase 1-like	Phenylpropanoid biosynthesis (ko00940);; Flavonoid biosynthesis (ko00941);; Stilbenoid, diarylheptanoid and gingerol biosynthesis (ko00945)	2.41996e-08	1.6975	up
TRINITY_DN8285_c0_g2	0	0	0	0	0	0	0	0	0	0	0	0	96	4.58	85	4.2	79	3.72	K13065|9.1e-172|ats:109735327|K13065 shikimate O-hydroxycinnamoyltransferase [EC:2.3.1.133] | (RefSeq) LOC109735327; putrescine hydroxycinnamoyltransferase 1-like	Phenylpropanoid biosynthesis (ko00940);; Flavonoid biosynthesis (ko00941);; Stilbenoid, diarylheptanoid and gingerol biosynthesis (ko00945)	5.09283e-12	8.8107	up
TRINITY_DN122551_c0_g2	90	22.65	64	15.64	161	37.64	61	13.43	105	24.96	103	25.39	209	46.59	181	42.17	198	42.98	K00487|6.9e-90|ats:109762639|K00487 trans-cinnamate 4-monooxygenase [EC:1.14.14.91] | (RefSeq) LOC109762639; trans-cinnamate 4-monooxygenase-like	Ubiquinone and other terpenoid-quinone biosynthesis (ko00130);; Phenylpropanoid biosynthesis (ko00940);; Flavonoid biosynthesis (ko00941);; Stilbenoid, diarylheptanoid and gingerol biosynthesis (ko00945)	1.33289e-06	1.05547	up
