# Supplementary material for: Untargeted Metabolome Analyses Revealed Potential Metabolic Mechanisms of Leymus chinensis in Response to Simulated Animal Feeding
Source: Int J Mol Sci. 2024 Jun 1;25(11):6110. doi: 10.3390/ijms25116110 (PMC11173140; doi:10.3390/ijms25116110)
Supplement: Supplementary file 1 [file ijms-25-06110-s001.zip › Table S5.xlsx]

## Sheet: Sheet1
Table S5 Information of DEGs related to flavonoid biosynthesis pathway in response to animal saliva in L. chinensis at 6h after treatment
#ID	CK-1_count	CK-1_FPKM	CK-2_count	CK-2_FPKM	CK-3_count	CK-3_FPKM	N6-1_count	N6-1_FPKM	N6-2_count	N6-2_FPKM	N6-3_count	N6-3_FPKM	S6-1_count	S6-1_FPKM	S6-2_count	S6-2_FPKM	S6-3_count	S6-3_FPKM	KEGG_annotation	KEGG_pathway_annotation	FDR	log2FC	regulated
TRINITY_DN10597_c0_g1	32	6.16	35	6.38	37	6.5	130	27.05	123	26.96	130	27.04	27	4.28	19	3.43	21	3.83	K22845|5.0e-64|bdi:100820889|K22845 phlorizin synthase [EC:2.4.1.357] | (RefSeq) anthocyanidin 5,3-O-glucosyltransferase	Flavonoid biosynthesis (ko00941)	2.1419e-22	-2.88565	down
TRINITY_DN11261_c0_g1	374	14.14	372	15.7	355	11.69	678	20.05	703	22.92	619	20.53	338	10.19	404	14.39	415	14.81	K22845|7.5e-194|bdi:100830514|K22845 phlorizin synthase [EC:2.4.1.357] | (RefSeq) UDP-glycosyltransferase 88B1	Flavonoid biosynthesis (ko00941)	3.07222e-15	-1.15207	down
TRINITY_DN11261_c0_g2	61	2.45	46	1.83	70	2.46	389	14.76	385	16.17	363	15.41	83	2.84	131	4.9	110	4.1	K22845|4.8e-218|ats:109776950|K22845 phlorizin synthase [EC:2.4.1.357] | (RefSeq) LOC109776950; UDP-glycosyltransferase 88A1-like	Flavonoid biosynthesis (ko00941)	5.22869e-29	-2.17203	down
TRINITY_DN11261_c1_g1	37	8.45	55	12.47	34	7.41	26	7.11	26	7.85	19	5.6	104	20.18	113	24.48	102	23.43	K22845|2.3e-43|ats:109733831|K22845 phlorizin synthase [EC:2.4.1.357] | (RefSeq) LOC109733831; UDP-glycosyltransferase 88F5-like	Flavonoid biosynthesis (ko00941)	1.02845e-08	1.81093	up
TRINITY_DN11593_c1_g1	17	5.97	15	4.95	10	4.82	33	24.15	28	17.97	34	24.31	9	2.97	17	9.09	9	4	K22845|2.9e-50|ats:109758957|K22845 phlorizin synthase [EC:2.4.1.357] | (RefSeq) LOC109758957; anthocyanidin 5,3-O-glucosyltransferase-like	Flavonoid biosynthesis (ko00941)	0.000367861	-1.80311	down
TRINITY_DN11653_c0_g1	25	1.55	27	1.65	23	1.26	111	6.63	73	4.82	85	5.64	46	2.43	24	1.38	28	1.62	K22845|6.0e-82|oeu:111405622|K22845 phlorizin synthase [EC:2.4.1.357] | (RefSeq) UDP-glycosyltransferase 88B1-like	Flavonoid biosynthesis (ko00941)	1.38077e-08	-1.81622	down
TRINITY_DN1184_c2_g1	380	41.96	448	48.84	427	41.93	1141	129.29	1116	136.64	1151	139.71	349	35.11	378	42.18	348	40.08	K22845|3.7e-99|ats:109780444|K22845 phlorizin synthase [EC:2.4.1.357] | (RefSeq) LOC109780444; anthocyanidin 5,3-O-glucosyltransferase-like	Flavonoid biosynthesis (ko00941)	1.13345e-57	-2.03308	down
TRINITY_DN12921_c0_g1	61	5.14	69	5.64	68	5.01	130	10.63	119	10.7	96	8.62	77	5.43	64	5.02	75	5.86	K05278|6.1e-154|ats:109784747|K05278 flavonol synthase [EC:1.14.20.6] | (RefSeq) LOC109784747; flavonol synthase/flavanone 3-hydroxylase-like	Flavonoid biosynthesis (ko00941)	1.57533e-05	-1.03309	down
TRINITY_DN130497_c0_g1	109	32.51	108	31.24	158	44.56	53	18.52	48	18.56	39	14.08	140	34.64	137	38.86	120	36.1	K05278|3.5e-24|cpap:110816514|K05278 flavonol synthase [EC:1.14.20.6] | (RefSeq) flavonol synthase/flavanone 3-hydroxylase	Flavonoid biosynthesis (ko00941)	8.12821e-06	1.14608	up
TRINITY_DN13798_c0_g2	103	3.97	98	3.73	88	2.97	151	5.51	176	7.09	141	5.74	94	3.09	61	2.18	67	2.4	K23180|1.9e-281|ats:109733276|K23180 flavone synthase II [EC:1.14.19.76] | (RefSeq) LOC109733276; cytochrome P450 93A2-like	Flavonoid biosynthesis (ko00941)	1.92234e-09	-1.45061	down
TRINITY_DN15025_c0_g1	284	108.86	273	100.06	256	93.42	145	67.74	98	50.39	92	43.97	417	130.43	383	138.4	381	145.17	K13082|6.4e-28|gmx:732626|K13082 bifunctional dihydroflavonol 4-reductase/flavanone 4-reductase [EC:1.1.1.219 1.1.1.234] | (RefSeq) DFR2; dihydroflavonol-4-reductase	Flavonoid biosynthesis (ko00941)	1.03498e-17	1.46896	up
TRINITY_DN15918_c0_g1	696	37.74	592	32.43	647	30.92	1941	102.4	1714	100.91	1694	104.37	1032	48.61	1173	61.93	1047	54.61	K22845|5.3e-158|sita:101774713|K22845 phlorizin synthase [EC:2.4.1.357] | (RefSeq) UDP-glycosyltransferase 88B1	Flavonoid biosynthesis (ko00941)	7.12963e-25	-1.07792	down
TRINITY_DN16608_c0_g1	45	9.18	28	5.35	39	7.13	86	19.63	97	25.19	119	28.29	27	4.69	29	5.63	47	9.3	K22845|4.8e-55|dosa:Os05t0526900-01|K22845 phlorizin synthase [EC:2.4.1.357] | (RefSeq) Os05g0526900; UDP-glucuronosyl/UDP-glucosyltransferase family protein.	Flavonoid biosynthesis (ko00941)	7.04863e-09	-1.92877	down
TRINITY_DN18886_c1_g1	25	15.97	14	8.96	10	6.4	20	18.65	18	18.26	17	15.26	182	92.66	145	89.73	127	84.17	K05277|1.7e-34|ats:109756683|K05277 anthocyanidin synthase [EC:1.14.20.4] | (RefSeq) LOC109756683; leucoanthocyanidin dioxygenase-like	Flavonoid biosynthesis (ko00941)	1.29211e-17	2.68069	up
TRINITY_DN2380_c0_g2	44	8.59	42	7.87	27	4.83	105	20.47	135	28.26	95	20.04	61	10.46	54	9.72	37	7.3	K22845|1.1e-92|bdi:100821189|K22845 phlorizin synthase [EC:2.4.1.357] | (RefSeq) anthocyanidin 5,3-O-glucosyltransferase	Flavonoid biosynthesis (ko00941)	1.37364e-07	-1.51448	down
TRINITY_DN30000_c0_g1	43	6.45	38	6.01	42	5.76	92	14.07	93	15.37	99	16.14	57	7.11	65	8.98	49	6.48	K22845|1.3e-105|dosa:Os05t0526800-01|K22845 phlorizin synthase [EC:2.4.1.357] | (RefSeq) Os05g0526800; UDP-glucuronosyl/UDP-glucosyltransferase family protein.	Flavonoid biosynthesis (ko00941)	5.33814e-05	-1.10231	down
TRINITY_DN30754_c0_g1	9	0.55	5	0.3	1	0.05	47	2.76	52	3.37	53	3.45	8	0.41	6	0.34	3	0.17	K13081|7.9e-191|ats:109751108|K13081 leucoanthocyanidin reductase [EC:1.17.1.3] | (RefSeq) LOC109751108; leucoanthocyanidin reductase-like	Flavonoid biosynthesis (ko00941)	1.24682e-11	-3.53982	down
TRINITY_DN40159_c0_g1	6	1.97	8	2.53	19	5.91	49	19.31	58	25.27	39	16.04	15	4.04	20	6.22	35	11.57	K22845|2.0e-29|jcu:105643989|K22845 phlorizin synthase [EC:2.4.1.357] | (RefSeq) UDP-glycosyltransferase 88F3	Flavonoid biosynthesis (ko00941)	0.000866253	-1.41528	down
TRINITY_DN4055_c1_g1	82	2.97	56	2	86	2.73	264	9.03	273	10.32	235	8.99	131	4.05	167	5.61	146	4.91	K22845|2.9e-216|bdi:100840110|K22845 phlorizin synthase [EC:2.4.1.357] | (RefSeq) anthocyanidin 5,3-O-glucosyltransferase	Flavonoid biosynthesis (ko00941)	5.14864e-10	-1.15994	down
TRINITY_DN4055_c1_g2	67	6.31	44	4.08	83	6.96	301	28.03	296	30.46	240	24.6	191	15.23	165	14.48	176	15.67	K22845|3.3e-159|bdi:100843162|K22845 phlorizin synthase [EC:2.4.1.357] | (RefSeq) anthocyanidin 5,3-O-glucosyltransferase	Flavonoid biosynthesis (ko00941)	8.9903e-10	-1.01548	down
TRINITY_DN48756_c1_g1	0	0	0	0	0	0	6	0.96	3	0.53	7	1.21	45	5.8	33	4.74	39	5.76	K05277|2.6e-57|ats:109756683|K05277 anthocyanidin synthase [EC:1.14.20.4] | (RefSeq) LOC109756683; leucoanthocyanidin dioxygenase-like	Flavonoid biosynthesis (ko00941)	1.80494e-05	2.50551	up
TRINITY_DN54901_c0_g1	32	6.74	60	12.77	82	19.29	175	45.25	182	48.41	171	44.7	66	11.74	78	15.64	55	11.15	K22845|1.1e-94|dosa:Os05t0526800-01|K22845 phlorizin synthase [EC:2.4.1.357] | (RefSeq) Os05g0526800; UDP-glucuronosyl/UDP-glucosyltransferase family protein.	Flavonoid biosynthesis (ko00941)	9.90264e-15	-1.77598	down
TRINITY_DN5587_c0_g1	10	2.81	9	2.45	20	5.26	27	8.77	29	10.45	36	12.14	13	3.02	11	2.91	4	1.12	K22845|1.6e-27|ats:109780444|K22845 phlorizin synthase [EC:2.4.1.357] | (RefSeq) LOC109780444; anthocyanidin 5,3-O-glucosyltransferase-like	Flavonoid biosynthesis (ko00941)	0.000138227	-2.10373	down
TRINITY_DN5587_c0_g2	101	15.65	107	16.22	103	12.71	682	56.1	771	70.76	901	88.7	92	14.42	82	14.48	77	14.31	K22845|2.6e-41|ats:109780444|K22845 phlorizin synthase [EC:2.4.1.357] | (RefSeq) LOC109780444; anthocyanidin 5,3-O-glucosyltransferase-like	Flavonoid biosynthesis (ko00941)	1.5764e-79	-3.61442	down
TRINITY_DN66121_c0_g1	17	5.34	14	4.25	22	6.52	27	10.06	10	4.15	4	1.53	130	33.83	128	38.19	114	35.96	K05277|1.4e-54|ats:109756683|K05277 anthocyanidin synthase [EC:1.14.20.4] | (RefSeq) LOC109756683; leucoanthocyanidin dioxygenase-like	Flavonoid biosynthesis (ko00941)	1.4274e-12	2.86511	up
TRINITY_DN7546_c2_g1	5	1.4	9	2.44	17	4.46	32	10.35	28	10.01	31	10.5	11	2.54	13	3.43	8	2.23	K22845|4.7e-24|pda:103696425|K22845 phlorizin synthase [EC:2.4.1.357] | (RefSeq) UDP-glycosyltransferase 88B1-like	Flavonoid biosynthesis (ko00941)	0.000206189	-1.87327	down
TRINITY_DN7670_c1_g2	181	11.76	201	13.25	166	9.41	402	25.8	441	31.49	389	28.11	274	15.18	253	15.66	226	13.81	K22845|5.7e-75|egu:105040783|K22845 phlorizin synthase [EC:2.4.1.357] | (RefSeq) UDP-glycosyltransferase 88B1-like	Flavonoid biosynthesis (ko00941)	3.78807e-12	-1.08148	down
TRINITY_DN7813_c0_g1	22	3.91	37	6.42	27	4.36	118	22.19	83	17.25	114	23.01	59	8.77	79	13.14	55	9.47	K22845|3.4e-75|ats:109772359|K22845 phlorizin synthase [EC:2.4.1.357] | (RefSeq) LOC109772359; anthocyanidin 5,3-O-glucosyltransferase-like	Flavonoid biosynthesis (ko00941)	9.78739e-05	-1.06631	down
TRINITY_DN80462_c0_g1	142	46.14	131	37.51	164	44.94	325	110.05	265	113.4	229	87.08	141	42.71	133	44.21	151	55.2	K22845|7.1e-102|ats:109780444|K22845 phlorizin synthase [EC:2.4.1.357] | (RefSeq) LOC109780444; anthocyanidin 5,3-O-glucosyltransferase-like	Flavonoid biosynthesis (ko00941)	4.06974e-14	-1.29825	down
TRINITY_DN89519_c0_g2	141	47.19	112	36.16	120	38.02	293	117.93	316	140.69	316	129.89	113	31.17	90	28.58	92	31.22	K22845|1.5e-61|ats:109780444|K22845 phlorizin synthase [EC:2.4.1.357] | (RefSeq) LOC109780444; anthocyanidin 5,3-O-glucosyltransferase-like	Flavonoid biosynthesis (ko00941)	3.16582e-26	-2.02449	down
TRINITY_DN91229_c1_g1	30	16.05	36	19.16	38	17.63	97	71.06	70	55.17	61	37.84	422	166.33	329	147.49	324	149.3	K05277|4.8e-65|ats:109756683|K05277 anthocyanidin synthase [EC:1.14.20.4] | (RefSeq) LOC109756683; leucoanthocyanidin dioxygenase-like	Flavonoid biosynthesis (ko00941)	2.83813e-22	1.8835	up
TRINITY_DN9228_c0_g1	24	2.81	29	3.36	22	2.14	146	17.17	135	15.79	174	21.54	80	8.09	64	6.81	77	7.97	K22845|2.4e-41|bdi:100843162|K22845 phlorizin synthase [EC:2.4.1.357] | (RefSeq) anthocyanidin 5,3-O-glucosyltransferase	Flavonoid biosynthesis (ko00941)	4.64057e-09	-1.41699	down
TRINITY_DN48652_c0_g1	13	4.49	19	6.43	19	7.54	211	90.66	262	134.1	250	105.95	121	32.06	72	23.43	71	21.57	K00660|1.0e-38|ats:109780460|K00660 chalcone synthase [EC:2.3.1.74] | (RefSeq) LOC109780460; chalcone synthase 2-like	Flavonoid biosynthesis (ko00941);; Circadian rhythm - plant (ko04712)	1.64782e-14	-1.84147	down
TRINITY_DN50540_c0_g1	719	198.78	791	212.31	703	182.01	453	144.24	293	102.81	232	76.36	1522	348.28	1417	370.72	1298	358.53	K00660|1.5e-28|ats:109752472|K00660 chalcone synthase [EC:2.3.1.74] | (RefSeq) LOC109752472; chalcone synthase 2	Flavonoid biosynthesis (ko00941);; Circadian rhythm - plant (ko04712)	1.14683e-33	1.7768	up
TRINITY_DN930_c0_g2	1058	38.53	669	24.45	889	28.81	1615	60.68	1145	48.58	852	38.42	4280	132.51	4046	135.74	3732	128.73	K00660|7.8e-136|ats:109734579|K00660 chalcone synthase [EC:2.3.1.74] | (RefSeq) LOC109734579; bisdemethoxycurcumin synthase-like	Flavonoid biosynthesis (ko00941);; Circadian rhythm - plant (ko04712)	8.6102e-27	1.4006	up
TRINITY_DN11771_c0_g1	58	5.29	53	4.71	29	2.07	165	15.06	153	14.83	208	20.35	61	4.48	35	2.55	55	4.42	K13083|5.9e-06|bdi:100832240|K13083 flavonoid 3',5'-hydroxylase [EC:1.14.14.81] | (RefSeq) flavonoid 3',5'-hydroxylase 1	Flavonoid biosynthesis (ko00941);; Flavone and flavonol biosynthesis (ko00944)	6.14352e-16	-2.18149	down
TRINITY_DN23408_c0_g1	6	4.44	12	8.59	5	3.75	82	89.38	76	91.61	112	113.16	31	18.63	26	19.34	13	10.39	K05280|1.9e-43|ats:109767455|K05280 flavonoid 3'-monooxygenase [EC:1.14.14.82] | (RefSeq) LOC109767455; flavonoid 3'-monooxygenase-like	Flavonoid biosynthesis (ko00941);; Flavone and flavonol biosynthesis (ko00944)	2.10838e-10	-2.33462	down
TRINITY_DN10453_c0_g1	4	0.5	4	0.49	8	0.9	77	9.81	87	12.25	94	13.06	16	1.69	10	1.17	4	0.48	K13065|1.2e-93|ats:109753355|K13065 shikimate O-hydroxycinnamoyltransferase [EC:2.3.1.133] | (RefSeq) LOC109753355; hydroxycinnamoyltransferase 4-like	Phenylpropanoid biosynthesis (ko00940);; Flavonoid biosynthesis (ko00941);; Stilbenoid, diarylheptanoid and gingerol biosynthesis (ko00945)	1.92345e-16	-3.49118	down
TRINITY_DN13077_c0_g1	30	1.93	43	2.73	40	2.27	79	4.9	103	7.06	72	4.96	29	1.59	30	1.79	35	2.11	K13065|1.5e-138|ats:109735327|K13065 shikimate O-hydroxycinnamoyltransferase [EC:2.3.1.133] | (RefSeq) LOC109735327; putrescine hydroxycinnamoyltransferase 1-like	Phenylpropanoid biosynthesis (ko00940);; Flavonoid biosynthesis (ko00941);; Stilbenoid, diarylheptanoid and gingerol biosynthesis (ko00945)	2.21897e-08	-1.80201	down
TRINITY_DN17592_c0_g1	0	0	3	1.82	1	0.65	94	10.45	74	5.57	122	9.27	1	0.51	10	6.22	1	0.67	K13065|7.2e-22|atr:18434870|K13065 shikimate O-hydroxycinnamoyltransferase [EC:2.3.1.133] | (RefSeq) tryptamine hydroxycinnamoyltransferase 1	Phenylpropanoid biosynthesis (ko00940);; Flavonoid biosynthesis (ko00941);; Stilbenoid, diarylheptanoid and gingerol biosynthesis (ko00945)	2.75008e-07	-4.95874	down
TRINITY_DN24026_c0_g1	15	1.89	45	5.58	25	2.84	7	0.9	9	1.28	2	0.28	25	2.66	32	3.77	38	4.58	K13065|6.6e-81|bdi:100821782|K13065 shikimate O-hydroxycinnamoyltransferase [EC:2.3.1.133] | (RefSeq) tryptamine benzoyltransferase 1	Phenylpropanoid biosynthesis (ko00940);; Flavonoid biosynthesis (ko00941);; Stilbenoid, diarylheptanoid and gingerol biosynthesis (ko00945)	0.00102542	2.05715	up
TRINITY_DN4776_c0_g2	549	15	478	15.03	574	16.11	186	5.8	142	4.88	117	3.12	599	16.67	552	14.8	548	17.06	K13065|1.0e-42|ats:109735971|K13065 shikimate O-hydroxycinnamoyltransferase [EC:2.3.1.133] | (RefSeq) LOC109735971; putrescine hydroxycinnamoyltransferase 1-like	Phenylpropanoid biosynthesis (ko00940);; Flavonoid biosynthesis (ko00941);; Stilbenoid, diarylheptanoid and gingerol biosynthesis (ko00945)	8.13978e-26	1.58235	up
TRINITY_DN4776_c1_g1	1477	93.07	1392	85.32	1554	92.5	2279	112.45	2144	110.76	1894	101.59	1109	54.05	1212	67.57	1228	74.23	K13065|5.9e-246|ats:109735659|K13065 shikimate O-hydroxycinnamoyltransferase [EC:2.3.1.133] | (RefSeq) LOC109735659; putrescine hydroxycinnamoyltransferase 1-like	Phenylpropanoid biosynthesis (ko00940);; Flavonoid biosynthesis (ko00941);; Stilbenoid, diarylheptanoid and gingerol biosynthesis (ko00945)	3.51547e-30	-1.19055	down
TRINITY_DN5437_c0_g1	259	25.64	192	17.72	253	21.39	61	7.15	49	6.2	48	6.33	143	11.52	132	15.21	138	13.07	K13065|2.8e-71|ats:109736196|K13065 shikimate O-hydroxycinnamoyltransferase [EC:2.3.1.133] | (RefSeq) LOC109736196; hydroxycinnamoyltransferase 2	Phenylpropanoid biosynthesis (ko00940);; Flavonoid biosynthesis (ko00941);; Stilbenoid, diarylheptanoid and gingerol biosynthesis (ko00945)	2.59653e-05	1.02946	up
TRINITY_DN8784_c0_g1	726	167.64	782	155.92	776	159.66	124	31.64	78	19.52	73	28.88	632	110.25	665	115.89	653	145.23	K13065|5.4e-64|sita:101780746|K13065 shikimate O-hydroxycinnamoyltransferase [EC:2.3.1.133] | (RefSeq) hydroxycinnamoyltransferase 1	Phenylpropanoid biosynthesis (ko00940);; Flavonoid biosynthesis (ko00941);; Stilbenoid, diarylheptanoid and gingerol biosynthesis (ko00945)	1.60884e-49	2.48164	up
TRINITY_DN16140_c0_g1	723	116.76	731	115.49	775	113.44	341	57.54	168	31.33	163	29.67	742	100.55	741	112	615	95.85	K00487|3.2e-116|ats:109777191|K00487 trans-cinnamate 4-monooxygenase [EC:1.14.14.91] | (RefSeq) LOC109777191; trans-cinnamate 4-monooxygenase-like	Ubiquinone and other terpenoid-quinone biosynthesis (ko00130);; Phenylpropanoid biosynthesis (ko00940);; Flavonoid biosynthesis (ko00941);; Stilbenoid, diarylheptanoid and gingerol biosynthesis (ko00945)	6.46229e-12	1.31402	up
TRINITY_DN2270_c0_g2	636	111.72	646	106.49	732	113.19	199	32.48	78	15.72	49	8.9	519	72.23	517	80.82	569	92.17	K00487|5.5e-75|ats:109777191|K00487 trans-cinnamate 4-monooxygenase [EC:1.14.14.91] | (RefSeq) LOC109777191; trans-cinnamate 4-monooxygenase-like	Ubiquinone and other terpenoid-quinone biosynthesis (ko00130);; Phenylpropanoid biosynthesis (ko00940);; Flavonoid biosynthesis (ko00941);; Stilbenoid, diarylheptanoid and gingerol biosynthesis (ko00945)	6.40374e-05	2.01007	up
