# Supplementary material for: Untargeted Metabolome Analyses Revealed Potential Metabolic Mechanisms of Leymus chinensis in Response to Simulated Animal Feeding
Source: Int J Mol Sci. 2024 Jun 1;25(11):6110. doi: 10.3390/ijms25116110 (PMC11173140; doi:10.3390/ijms25116110)
Supplement: Supplementary file 1 [file ijms-25-06110-s001.zip › Table S6.xlsx]

## Sheet: Sheet1
Table S6 Information of DEGs related to flavonoid biosynthesis pathway in response to animal saliva in L. chinensis at 24h after treatment
#ID	CK-1_count	CK-1_FPKM	CK-2_count	CK-2_FPKM	CK-3_count	CK-3_FPKM	N24-1_count	N24-1_FPKM	N24-2_count	N24-2_FPKM	N24-3_count	N24-3_FPKM	S24-1_count	S24-1_FPKM	S24-2_count	S24-2_FPKM	S24-3_count	S24-3_FPKM	KEGG_annotation	KEGG_pathway_annotation	FDR	log2FC	regulated
TRINITY_DN124025_c0_g1	0	0	1	0.12	0	0	1	0.32	2	0.67	1	0.32	41	5.36	47	5.81	61	7.38	K13065|3.3e-88|ats:109746960|K13065 shikimate O-hydroxycinnamoyltransferase [EC:2.3.1.133] | (RefSeq) LOC109746960; tryptamine benzoyltransferase 1-like	Phenylpropanoid biosynthesis (ko00940);; Flavonoid biosynthesis (ko00941);; Stilbenoid, diarylheptanoid and gingerol biosynthesis (ko00945)	6.87585e-10	5.28936	up
TRINITY_DN12921_c0_g1	61	5.14	69	5.64	68	5.01	127	9.67	97	7.48	112	8.39	42	3.47	54	3.99	25	2	K05278|6.1e-154|ats:109784747|K05278 flavonol synthase [EC:1.14.20.6] | (RefSeq) LOC109784747; flavonol synthase/flavanone 3-hydroxylase-like	Flavonoid biosynthesis (ko00941)	7.78586e-07	-1.41073	down
TRINITY_DN8285_c0_g2	0	0	0	0	0	0	110	5.4	133	6.56	98	4.7	7	0.37	8	0.38	5	0.26	K13065|9.1e-172|ats:109735327|K13065 shikimate O-hydroxycinnamoyltransferase [EC:2.3.1.133] | (RefSeq) LOC109735327; putrescine hydroxycinnamoyltransferase 1-like	Phenylpropanoid biosynthesis (ko00940);; Flavonoid biosynthesis (ko00941);; Stilbenoid, diarylheptanoid and gingerol biosynthesis (ko00945)	3.46754e-22	-4.02507	down
TRINITY_DN252_c0_g1	252	11.24	251	11.02	308	12.02	536	21.95	488	19.84	533	21.25	1756	79.51	1868	75.3	1653	72.5	K13065|3.1e-187|ats:109746960|K13065 shikimate O-hydroxycinnamoyltransferase [EC:2.3.1.133] | (RefSeq) LOC109746960; tryptamine benzoyltransferase 1-like	Phenylpropanoid biosynthesis (ko00940);; Flavonoid biosynthesis (ko00941);; Stilbenoid, diarylheptanoid and gingerol biosynthesis (ko00945)	1.71575e-116	1.83032	up
TRINITY_DN18886_c1_g1	25	15.97	14	8.96	10	6.4	43	27.58	48	33.06	45	28.06	87	56.16	105	63.44	137	81.45	K05277|1.7e-34|ats:109756683|K05277 anthocyanidin synthase [EC:1.14.20.4] | (RefSeq) LOC109756683; leucoanthocyanidin dioxygenase-like	Flavonoid biosynthesis (ko00941)	6.05447e-07	1.34391	up
TRINITY_DN13798_c0_g2	103	3.97	98	3.73	88	2.97	214	7.52	223	7.85	168	5.76	98	3.76	78	2.66	103	3.84	K23180|1.9e-281|ats:109733276|K23180 flavone synthase II [EC:1.14.19.76] | (RefSeq) LOC109733276; cytochrome P450 93A2-like	Flavonoid biosynthesis (ko00941)	5.34202e-07	-1.04248	down
TRINITY_DN30754_c0_g1	9	0.55	5	0.3	1	0.05	105	5.85	95	5.32	106	5.77	27	1.64	27	1.46	39	2.3	K13081|7.9e-191|ats:109751108|K13081 leucoanthocyanidin reductase [EC:1.17.1.3] | (RefSeq) LOC109751108; leucoanthocyanidin reductase-like	Flavonoid biosynthesis (ko00941)	8.29999e-09	-1.64667	down
TRINITY_DN56362_c0_g1	542	10.74	625	12.28	631	10.89	22	0.4	21	0.37	7	0.12	421	8.28	516	8.99	397	7.62	K13065|1.6e-183|ats:109771861|K13065 shikimate O-hydroxycinnamoyltransferase [EC:2.3.1.133] | (RefSeq) LOC109771861; putrescine hydroxycinnamoyltransferase 1-like	Phenylpropanoid biosynthesis (ko00940);; Flavonoid biosynthesis (ko00941);; Stilbenoid, diarylheptanoid and gingerol biosynthesis (ko00945)	6.13168e-84	4.80201	up
TRINITY_DN34368_c0_g1	52	9.6	66	12.26	75	13.06	87	14.46	95	15.68	139	22.5	32	5.3	32	4.72	41	6.56	K05278|1.4e-82|ats:109784747|K05278 flavonol synthase [EC:1.14.20.6] | (RefSeq) LOC109784747; flavonol synthase/flavanone 3-hydroxylase-like	Flavonoid biosynthesis (ko00941)	1.5237e-07	-1.5388	down
